# Supplementary material for: Compositional and structural analysis of selected chromosomal domains from Saccharomyces cerevisiae
Source: Nucleic Acids Res. 2013 Oct 6;42(1):e2. doi: 10.1093/nar/gkt891 (PMC3874202; doi:10.1093/nar/gkt891)
Supplement: Supplementary Data [file supp_gkt891_nar-01140-met-k-2013-File010.xlsx]

## Sheet: Legend
main class			subclass_1			subclass_2
A	ribosome		1	SSU component
			2	LSU component
			3	SSU biogenesis
						a1	UtpA
						a2	UTPB
						a3	UTPC
						a4	andere UTPs
						b	late associated
			4	LSU biogenesis
			5	SnoRNP-sonstige
						a	CD-Box
						b	H/ACA
			6	Ribosome biogenesis
B	translation		1	initiation
			2	elongation
			3	ribosome associated (non biogenesis,translation)
C	chromatin		1	nucleosome component
			2	rDNA specific
			3	remodeling		a	RSC subunit
						b	ISWI subunit
						c	INO80 subunit
						d	SWI/SNF subunit
			4	modifying		a	deacetylase
						b	silencing
						c	nucleases
			5	HMG-box
			6	nucleosome assembly
D	DNA repair
E	RNA polymerase		1	Pol 1 subunits
			2	Pol 2 subunits
			3	Pol 3 subunits
			4	common Pol 1/2/3 subunits
			5	common Pol 1/3 subunits
F	transcription		1	Pol 1 transcription factors
			2	Pol 2 transcription factors
			3	Pol 3 transcription factors
			4	common Pol 1/2 transcription factors
			5	mRNA processing
						a	Exosome component
						b	TRAMP complex
			6	elongation
			7	tRNA/snRNA processing
			8	regulator
						a	SAGA subunit
						b	FACT subunit
G	metabolism/housekeeping
H	mitochondrial
I	cell cycle
J	signal transduction
K	heat shock family		1	heat shock protein
			2	chaperone
L	unknown function		1	essential
			2	non-essential
M	multiple functions
N	cytoskelet
O	secretory pathway
P	replication/DNA repair		1	DNA polymerase subunit
			2	initiation/elongation
			3	SMC/condensin/cohesin/telomer/sister chromatid
Q	nuclear pore complex and nukleocytoplasmic transport
R	retrotransposon
S	proteasome component		1	regulatory
			2	catalytic
T	topoisomerase		1	topoisomerase I
			2	topoisomerase II
U	ubiquitin system
V	NTPases - putative multiple functions
W	membrane protein

## Sheet: Summary_35S
main class / common gene name	normalized iTRAQ ratio	Sum of Peptide Count
A1	1.00514	203
ASC1	0.662441	8
RPS10A	0.710595	1
RPS10B	0.963011	1
RPS11A	1.04666	1
RPS12	0.718105	7
RPS13	1.47805	3
RPS15	0.976639	4
RPS18A	1.0372	10
RPS19A	0.897059	4
RPS2	1.12973	4
RPS20	0.819968	11
RPS21A	0.8149	3
RPS22A	0.928493	8
RPS23B	0.74371	1
RPS24A	0.966924	7
RPS24B	1.11345	3
RPS27A	1.00717	1
RPS27B	1.48013	1
RPS29A	1.05453	2
RPS3	0.923432	12
RPS31	1.38249	3
RPS4A	1.0705	2
RPS4B	0.97466	9
RPS5	1.05678	16
RPS6A	1.15956	15
RPS8A	1.27072	3
RPS8B	1.14988	4
RPS9A	0.634903	1
RPS14A	1.12868	5
RPS17A	0.880913	4
RPS0A	1.04154	8
RPS7A	0.978868	16
RPS1B	0.998658	11
RPS14B	1.29516	2
RPS0B	1.02305	6
RPS9B	1.46754	3
YPR123W	1.32357	3
A2	1.04618	270
RPL11A	0.94716	6
RPL12A	0.892634	4
RPL12B	1.04534	2
RPL13A	1.29129	4
RPL13B	0.977883	11
RPL14A	1.13581	5
RPL17B	0.768416	1
RPL19A	1.10692	2
RPL19B	0.981034	3
RPL1A	1.327	1
RPL1B	1.16725	2
RPL21A	1.11066	1
RPL22A	0.814274	1
RPL23A	1.02651	7
RPL24A	0.985689	5
RPL24B	1.08669	3
RPL25	1.09693	4
RPL26A	0.863714	4
RPL26B	0.93263	6
RPL27B	1.00482	7
RPL29	0.764934	1
RPL2A	1.01525	7
RPL32	1.6749	2
RPL34A	1.17997	4
RPL35A	1.09573	2
RPL36A	0.977523	1
RPL36B	1.13843	4
RPL37B	0.665066	2
RPL38	0.91689	2
RPL43A	0.991287	3
RPL4A	1.02458	13
RPL4B	1.02674	5
RPL6A	0.880571	1
RPL6B	1.16902	4
RPL7A	1.12529	5
RPL7B	1.10822	3
RPL9B	0.997145	4
RPL15A	1.40047	12
RPL8A	1.50154	3
RPL40B	1.28617	2
RPL18B	1.06644	2
RPP0	1.00101	10
RPL17A	0.933204	3
RPL10	1.0211	20
RPL3	1.08649	9
RPL20A	1.02268	7
RPL5	0.913075	15
RPP2B	0.844122	3
RPL8B	1.36917	8
RPL18A	1.39802	6
RPL16B	1.26873	6
RPL40A	1.16617	5
RPL27A	0.972621	3
RPP1A	0.939393	2
RPL28	0.818052	2
RPP2A	0.852183	6
RPL16A	0.952878	2
RPP1B	0.838248	2
A3	2.4853	51
BFR2	2.34101	4
EMG1	2.30029	2
ENP1	2.63497	3
KRE33	1.40295	8
KRI1	1.61457	1
KRR1	3.67425	6
NSR1	1.38734	1
ROK1	1.77252	5
RRP9	2.35447	4
SOF1	3.20283	3
PRP43	3.50635	14
A3a	4.43849	104
BUD21	4.09435	2
CKA2	1.22297	1
DIP2	4.18153	6
IMP3	3.07977	3
IMP4	2.67444	2
MPP10	3.42134	6
NAN1	2.0677	2
NOP14	2.19182	2
SNU13	20.4142	17
UTP10	2.18239	2
UTP13	2.01802	6
UTP15	1.61859	8
UTP21	3.46563	11
UTP22	1.13141	3
UTP4	3.50728	12
UTP5	5.3793	3
UTP6	6.89496	3
UTP8	3.34018	7
UTP9	3.95081	7
UTP7	2.21701	1
A4	2.15272	51
BRX1	1.48154	1
DBP10	4.9325	2
EBP2	2.70434	2
ERB1	2.13092	11
HAS1	2.46862	10
JIP5	0.868812	1
NOG1	1.22708	1
NOP12	1.53554	3
NOP4	1.50081	1
NOP6	3.03806	4
NUG1	1.92594	1
RLP24	1.24696	1
RLP7	0.817796	3
RRP5	2.50407	6
RRS1	2.02119	2
SSF1	1.39289	2
A5	5.69428	210
CBF5	3.65955	45
GAR1	4.01053	18
NHP2	3.97009	7
NOP10	2.13301	5
NOP56	7.10307	54
SRP40	4.10169	4
NOP58	8.04568	32
NOP1	11.425	45
A6	1.91755	12
FPR3	1.56127	5
NSR1	1.30993	3
POP1	0.367148	2
YCR016W	4.24681	1
PXR1	2.45891	1
B1	1.14816	7
DED1	1.39357	1
TIF1	0.815487	2
TIF2	2.05011	2
TIF4631	1.05308	1
PRT1	0.761258	1
B2	0.812505	55
EFT1	0.937954	18
TEF2	0.777966	15
YEF3	0.763958	5
EFB1	0.801977	3
TEF1	0.747484	14
C1	22.4602	137
HHF1	7.81667	30
HHO1	13.5829	8
HTB1	4.65582	19
HTB2	92.1152	19
HTA1	11.1841	22
HHT1	19.7777	33
HTZ1	5.12975	6
C2	2.43776	1
TOF2	2.43776	1
C3	1.37183	7
ARP5	1.48289	1
ARP8	1.19574	2
CHD1	1.48063	1
ARP4	1.50415	3
C3a	1.58055	6
NPL6	1.17588	3
RSC8	2.22002	2
SFH1	1.75042	1
C3ad	1.10299	1
RTT102	1.10299	1
C3b	2.62357	12
IOC2	1.3126	2
IOC3	3.78424	1
ISW1	3.11066	9
C3c	1.80687	9
IES1	1.34855	2
IES2	1.86888	1
IES3	2.75652	1
INO80	1.5302	5
C4	1.15292	1
EAF3	1.15292	1
C4b	2.30562	1
SIR3	2.30562	1
C4e	3.41028	2
FPR4	3.41028	2
C6	2.39056	3
HIR2	0.726827	1
HPC2	0.616442	1
SWC3	5.8284	1
D	1.24182	2
RAD50	1.02658	1
YKU80	1.45705	1
E1	2.4713	32
RPA135	2.49338	3
RPA49	2.87627	7
RPA190	3.22388	18
RPA34	1.57516	2
RPA12	1.60905	2
E2	2.65421	39
RPB4	5.52547	3
RPO21	2.21467	16
RPB2	1.813	13
RPB3	1.10393	2
RPB7-CBP	0.98318	5
E3	1.08914	1
RET1	1.08914	1
E4	2.432	13
RPB8	3.39112	2
RPO26	1.74184	5
RPB10	1.90697	3
RPB5	3.03314	3
E5	3.20527	7
RPC19	4.27665	1
RPC40	2.84814	6
F1	1.75906	1
RRN5	1.75906	1
F2	0.70037	2
BDF2	0.617919	1
NRG2	0.78282	1
F2/C3/C4	0.883122	2
TAF14	0.883122	2
F5	1.6276	11
PAB1	1.647	6
YRA1	1.81208	3
SEN1	1.32179	2
F6	0.350636	1
CTR9	0.350636	1
F7	2.87847	1
TRM1	2.87847	1
F8	2.64155	1
SPT5	2.64155	1
F8/C3c	2.36835	22
RVB1	2.38226	12
RVB2	2.35443	10
F8/M	1.59458	2
SUM1	1.59458	2
F8b	1.1707	3
POB3	0.798827	2
SPT16	1.91445	1
G	0.943039	154
AAH1	0.901137	1
ADH2	0.728372	1
AXL1	1.25585	1
CAR1	1.38249	1
CDC19	0.773258	4
DNF3	5.54532	1
ENO1	0.819649	4
ENO2	0.787181	13
ERG6	0.411568	1
FBA1	0.834209	5
GAL1	1.17685	1
GAL10	0.829469	2
GDB1	0.634006	1
GPM1	0.613966	7
HEM13	0.873759	1
HXK1	0.827271	5
IDH1	0.794744	1
KTR7	0.655629	1
PDC1	0.79169	22
PDX1	1.32811	1
PFK2	1.89897	1
PGK1	0.783962	6
PMA1	0.897956	2
PMA2	0.906368	2
SUC2	0.696327	1
THI12	0.712958	1
TKL1	0.604095	1
TPI1	1.03764	2
TRE1	0.73428	1
UGA1	1.23316	1
YBR141C	0.601925	3
YHB1	1.74711	6
PPN1	1.48064	2
VMA2	0.990379	12
IRC7	0.887131	1
HXK2	1.06452	3
PDI1	0.719878	1
RNQ1	0.648119	3
TDH3	0.787805	19
PGI1	0.745401	2
TSA1	0.471146	3
PSA1	1.00851	1
SOD1	0.920453	1
ADH1	0.736643	4
ACC1	0.593281	1
G/C2	0.802863	2
FPR1	0.802863	2
G/H	1.77083	3
COQ5	0.720774	2
LAT1	2.82088	1
H	0.987319	44
ATP1	0.737813	1
ATP2	1.18607	10
CBS1	0.412544	1
FEN2	0.871201	15
MGM101	0.662893	1
MSS116	1.75212	6
SDH1	0.891716	2
TUF1	1.21916	1
VAS1	0.704514	1
TOM70	1.20341	1
Q0017	0.696646	1
POR1	0.472197	3
CIR1	1.02334	1
I	0.591028	6
BUB1	0.615445	1
CYK3	0.338325	1
KAR3	0.97461	1
NIP100	0.51338	3
J	2.27186	2
SAC7	3.8942	1
STE20	0.649523	1
K	0.929722	16
HSC82	0.730251	3
HSP26	1.23766	2
SSB1	0.764865	3
SSB2	0.803945	8
K2	0.838003	27
SIS1	0.789326	1
SSA1	0.773709	19
SSA2	1.01527	7
L	0.709247	9
FYV4	0.865224	1
GSM1	0.943781	3
TCB1	1.01665	1
YFL034W	0.610442	1
YPR096C	0.398708	1
YDL160C-A	0.446067	1
HER1	0.449323	1
L/H	0.777567	1
RRG9	0.777567	1
L2	0.767339	10
BUD3	0.801721	1
YBR197C	0.770211	1
YIL077C	0.506673	1
YKL018C-A	1.02744	1
YLL054C	0.289422	1
YLR241W	0.675545	1
YMR124W	0.879835	2
YOL037C	1.15224	1
YJL132W	0.69047	1
M	1.24265	9
BNI5	2.62024	1
GPG1	1.18623	3
PSK2	1.6998	1
ULS1	0.672053	1
VPS1	0.742418	2
BMH1	0.591611	1
N	0.762882	14
COF1	0.758261	2
CRN1	0.591432	3
TUB3	1.02735	1
ACT1	0.985277	5
CCT2	0.683957	1
ARP3	0.661752	1
TUB2	0.585825	1
O	0.609945	19
CDC48	0.906317	1
CHC1	0.579841	3
KIN1	0.299655	2
LAA1	0.541395	2
VPS9	0.9315	5
KAR2	0.624823	5
VTC2	0.443722	1
P2	1.72569	1
MCM6	1.72569	1
P3	2.28481	4
SMC3	2.39229	1
SMC5	1.64131	2
SMC6	3.46431	1
P3/C2	1.41314	1
RRM3	1.41314	1
Q	0.766337	2
HEH2	0.7724	1
PSE1	0.760274	1
R	1.11985	3
YBR012W-A	1.11985	3
T	1.32785	8
TOP2	1.32785	8
U	0.762054	5
DOA4	0.829324	1
ULA1	0.538127	3
NPL4	1.36657	1
V	0.623691	2
RCK1	0.623691	2
Total	2.40955	1625

## Sheet: Summary_ARS
main class / common gene name	normalized iTRAQ ratio	Sum of Peptide Count
A1	1.031	77
ASC1	0.876622	3
RPS10A	0.852636	1
RPS12	0.952064	4
RPS13	1.23324	1
RPS15	1.13574	1
RPS18A	1.07589	2
RPS19A	1.16246	3
RPS2	1.37125	2
RPS20	0.687383	6
RPS21A	1.17672	3
RPS22A	0.867734	4
RPS23B	1.26846	1
RPS24B	1.03047	1
RPS29A	1.18469	1
RPS3	0.670994	1
RPS4A	1.1757	2
RPS4B	0.825081	3
RPS5	1.01153	7
RPS6A	1.28805	6
RPS8A	1.04431	4
RPS9B	1.08057	1
RPS26A	1.16012	2
RPS1B	0.963427	5
RPS7A	1.03296	3
RPS0A	0.798323	1
RPS17A	1.17774	1
RPS14B	1.1144	2
RPS0B	1.04401	6
A2	1.05558	87
RPL11A	1.0411	3
RPL12A	1.13879	1
RPL13A	0.958434	1
RPL13B	1.08332	3
RPL14A	1.15643	4
RPL19A	1.7075	1
RPL1A	1.05491	1
RPL1B	0.831095	2
RPL23A	0.978414	3
RPL24A	0.713725	2
RPL24B	0.915039	2
RPL25	0.910306	2
RPL27B	0.764191	1
RPL34A	0.840239	1
RPL34B	1.29309	1
RPL36A	1.05733	1
RPL36B	0.959651	1
RPL43A	1.35607	1
RPL4A	0.891422	3
RPL4B	0.914997	2
RPL6A	0.917155	2
RPL7A	0.937328	3
RPL7B	1.17832	2
RPL40B	1.71303	3
RPP1A	1.07899	2
RPP2A	0.811287	5
RPL5	0.952821	5
RPL10	0.907803	8
RPL3	1.06274	4
RPL20A	1.82093	1
RPL15A	0.873756	4
RPL40A	1.63249	4
RPL8B	1.28712	3
RPL18A	1.15184	2
RPL27A	1.12541	1
RPL16B	1.03912	1
RPP0	1.0246	1
A3a	2.65176	7
SNU13	2.65176	7
A4	1.04712	12
DBP10	0.942997	2
HAS1	0.934119	1
JIP5	1.45536	1
MDN1	0.741259	1
NOP6	1.89097	1
RLP24	0.97186	2
RLP7	0.978325	2
YTM1	0.841061	2
A5	2.3517	38
CBF5	1.88795	3
GAR1	1.75924	2
NHP2	2.02794	2
NOP56	2.26079	12
NOP58	3.39665	6
NOP1	2.31765	13
B1	0.861792	3
TIF1	1.03985	1
TIF4631	0.951481	1
GCD11	0.594047	1
B2	1.01606	25
EFT1	0.930404	9
TEF2	1.00859	4
YEF3	1.49853	2
TEF1	0.949366	8
EFB1	0.872184	2
B3	0.915588	1
TMA19	0.915588	1
C1	20.0984	114
HHF1	12.2356	22
HHO1	2.73544	1
HTB1	17.3906	1
HTB2	22.6975	36
HTA1	17.2375	17
HTZ1	9.37993	5
HHT1	35.4185	32
C2	5.14235	1
TOF2	5.14235	1
C3/N	2.17423	4
ARP4	2.17423	4
C3a	2.62592	18
HTL1	4.96695	1
NPL6	2.5452	1
RSC1	3.28532	1
RSC3	1.33801	1
RSC58	2.31328	1
RSC6	2.01449	2
RSC8	2.73088	5
SFH1	2.52796	2
STH1	2.41769	4
C3ad	1.61832	1
ARP7	1.61832	1
C3b	2.0167	7
IOC2	1.42277	2
ISW1	2.61064	5
C3c	4.1153	1
IES1	4.1153	1
C3d	2.79976	2
SNF6	0.681093	1
SWC4	4.91842	1
C4a	1.05444	1
HOS1	1.05444	1
C4b	1.65593	1
SIR3	1.65593	1
D	1.3114	4
DNL4	0.886009	2
YKU80	1.73679	2
E2	1.92753	14
RPB2	2.12079	6
RPO21	2.11738	7
RPB9	0.778215	1
E3	1.43513	1
RET1	1.43513	1
E4	1.753	5
RPO26	1.753	5
F2	1.87285	15
BDF2	0.506575	2
CAM1	1.00601	1
HAL9	2.68243	8
NRG2	1.79403	1
STB4	2.05306	2
NET1	2.76191	1
F2/F5/F7	1.77677	1
LSM8	1.77677	1
F4	3.98873	27
REB1	3.98873	27
F5	1.13964	1
PAB1	1.13964	1
F5/F7	2.34333	1
REF2	2.34333	1
F6	0.55843	2
CHD1	0.630881	1
CTR9	0.485979	1
F8	1.40784	4
CAT8	0.885419	2
SPT5	1.93026	2
F8/C3c	3.14446	8
RVB1	2.56318	2
RVB2	3.72573	6
F8/M	1.06234	1
SUM1	1.06234	1
F8b	1.92991	2
POB3	1.92991	2
G	1.03049	126
AAH1	0.493956	2
ABZ1	0.665361	1
ALD6	1.21324	1
ATG22	0.990554	4
AXL1	1.08725	1
CAR1	0.797562	1
CDC19	0.926347	3
ENO2	1.2719	17
ERG6	1.36802	1
FBA1	1.3126	7
FIS1	0.510871	1
FOL2	1.61811	1
GAS2	0.792617	1
GDE1	1.43708	1
GND1	0.900652	1
GPM1	0.93893	4
HSL7	0.936866	1
HXK1	1.13217	1
ICT1	0.848392	1
KTR7	0.966921	1
MAP1	1.12704	2
PDA1	1.33194	1
PDC1	1.17444	16
PDX1	1.12824	3
PEX27	0.664245	1
PGK1	1.42037	3
PMA2	0.954703	2
RNQ1	0.643387	2
SAM4	0.850393	1
THI6	0.619607	1
THR4	1.01062	1
TPI1	1.24004	2
UGA1	0.926603	1
YBR141C	0.502039	2
PPN1	1.98503	1
TRK2	1.01661	1
VMA2	0.903412	6
TDH3	1.13278	14
PDI1	1.69779	1
TSA1	1.10573	4
HXK2	1.05498	3
ADE12	0.897664	1
ULA1	0.623803	2
ACC1	1.29131	1
PGI1	1.19092	1
STT4	0.968252	1
SAM1	0.946529	1
G/C2	1.13007	1
FPR1	1.13007	1
G/H	1.1501	8
LAT1	1.35026	7
MAE1	0.549612	1
H	0.85004	12
FEN2	1.06649	7
MGM101	1.08347	1
MNE1	0.769795	1
MSK1	0.558724	1
Q0017	0.590983	1
AIM37	0.814334	1
I	0.8143	3
CYK3	0.547074	1
NIP100	0.808408	1
ALY2	1.08742	1
J	1.69569	6
HSL1	0.976691	1
RIM15	6.19251	1
SRP72	0.244975	1
STE11	0.65088	2
STE20	1.45819	1
K	0.994941	21
HSC82	0.936137	4
HSP26	0.778437	1
SSB2	0.940075	5
SSB1	1.2428	10
HSP60	1.19093	1
K1	1.49754	1
SSE1	1.49754	1
K2	1.08686	34
SIS1	1.61172	1
SSA1	0.79972	15
SSA2	1.11157	18
L	1.01174	10
APP1	2.14644	1
CNN1	0.641127	1
GSM1	0.947649	4
YAR1	0.807995	1
YDL160C-A	0.900539	1
YML081W	0.847587	1
TDA9	0.919019	1
L2	2.19566	26
ECM23	2.32684	1
ECM30	0.761873	1
TBS1	7.44485	8
YBL113C	1.15526	1
YBR197C	0.526542	1
YDR266C	0.903903	2
YER140W	0.724392	1
YIL077C	0.915888	1
YJL132W	0.566861	1
YJR154W	0.826187	1
YKL018C-A	0.733934	1
YLL054C	5.25121	3
YLR241W	0.873402	1
YMR124W	1.03065	2
YCR061W	0.851413	1
M	1.32981	5
BMH1	0.924253	1
UBA4	0.980124	1
VPS1	1.25563	2
PDR1	2.23341	1
N	1.17798	10
COF1	1.46527	2
CRN1	0.869278	4
ACT1	1.45283	3
DYN1	0.979829	1
O	0.817091	16
CDC48	0.754112	1
CHC1	0.923957	2
KIN1	0.856849	2
LAA1	0.462452	1
TLG1	0.883303	2
KAR2	0.781757	4
VPS9	0.866067	4
P/I	0.739344	1
PCH2	0.739344	1
P2	3.82736	131
MCM2	3.30432	19
MCM3	4.65953	34
MCM6	2.96856	15
NSE1	3.59641	1
MCM7	5.2559	38
MCM4	2.70716	22
MCM5	3.87544	2
P3	2.9795	4
SMC5	2.44345	2
SMC6	3.24753	2
Q	0.938176	2
SEH1	0.338599	1
SXM1	1.53775	1
R	1.226	12
YBR012w-a	0.97935	4
YGR027W-A	1.47266	8
S1	0.863566	1
ECM29	0.863566	1
U	1.15496	2
DOA4	1.06013	1
NPL4	1.24978	1
U/M	1.05022	2
RKR1	0.953193	1
GRR1	1.14724	1
V	0.857789	3
MSH1	0.804736	1
RCK1	0.884315	2
V/N	0.972757	1
BAG7	0.972757	1
T	1.6453	3
TOP2	1.94539	2
TOP1	1.34522	1
Total	2.32024	927

## Sheet: Summary_5S
main class / common gene name	normalized iTRAQ ratio	Sum of Peptide Count
A1	0.918485	90
ASC1	1.26434	1
RPS0A	0.988222	3
RPS0B	0.871169	3
RPS10B	0.70858	2
RPS12	0.696514	5
RPS13	0.960638	1
RPS14A	1.71747	1
RPS14B	0.817873	1
RPS15	0.846654	2
RPS17A	0.900558	3
RPS18A	0.656131	3
RPS19A	0.911391	5
RPS1B	0.914234	8
RPS2	0.939371	4
RPS20	0.761274	5
RPS22A	0.910801	3
RPS23	1.70048	1
RPS24A	0.63731	3
RPS24B	0.866642	1
RPS25B	1.51079	1
RPS26A	0.752345	2
RPS27B	1.43267	1
RPS29A	1.06173	2
RPS3	0.924414	3
RPS30A	0.737847	1
RPS4A	0.660616	1
RPS4B	1.01104	4
RPS5	0.694757	8
RPS6A	1.1016	4
RPS7A	0.925488	3
RPS8A	1.04486	4
RPS9B	0.900217	1
A2	0.953226	139
RPL10	0.926957	14
RPL12A	0.745628	3
RPL13A	0.760159	4
RPL13B	1.04932	2
RPL14A	0.902475	3
RPL15A	1.2298	2
RPL17B	1.32267	1
RPL18A	0.846207	2
RPL19A	0.584657	1
RPL19B	1.09443	3
RPL1A	0.77989	1
RPL1B	0.758773	2
RPL20A	1.05538	1
RPL23A	0.912466	4
RPL24A	0.578397	3
RPL24B	0.98701	3
RPL25	0.913195	3
RPL26A	0.735185	1
RPL27A	1.10132	1
RPL27B	0.910954	1
RPL2A	0.830849	4
RPL3	1.01985	4
RPL30	2.21332	1
RPL34A	0.747413	1
RPL34B	0.982625	2
RPL35A	0.944685	2
RPL36A	0.893715	2
RPL36B	0.832186	1
RPL40A	1.38089	4
RPL40B	1.52877	6
RPL43A	0.745525	2
RPL4A	0.983071	6
RPL4B	0.944797	4
RPL5	0.84935	10
RPL6A	1.05629	3
RPL6B	1.19089	3
RPL7A	1.11375	5
RPL7B	0.771769	3
RPL8A	0.829727	3
RPL8B	0.849851	1
RPL9B	1.09202	1
RPP0	0.836669	4
RPP1A	0.722848	2
RPP1B	0.723163	1
RPP2A	0.947858	5
RPP2B	1.18338	4
A3a	2.61219	6
SNU13	2.61219	6
A4	2.88094	13
ARX1	0.649439	1
DBP10	12.7356	2
HAS1	1.20183	3
JIP5	2.19425	1
RKM1	0.732218	1
RLP7	1.12103	3
YTM1	0.71828	2
A5	1.59775	44
CBF5	1.00527	6
GAR1	1.29077	4
NHP2	0.507246	2
NOP1	1.98776	10
NOP10	1.08701	3
NOP56	1.7228	12
NOP58	2.18881	7
A6	1.13859	3
DBP6	1.16511	1
FPR3	1.21263	1
RRB1	1.03802	1
B1	1.40897	7
GCD7	1.00116	2
PRT1	1.47426	1
TIF1	1.26895	1
TIF2	2.60238	1
TIF4631	1.10591	2
B2	1.07826	25
EFB1	1.03094	2
EFT1	1.47676	4
EFT2	0.915011	2
TEF1	1.19425	6
TEF2	0.920082	10
YEF3	1.30122	1
C1	10.5353	109
HHF1	8.57435	20
HHT1	12.1852	34
HTA1	12.547	17
HTB2	9.75217	34
HTZ1	7.50916	4
C3/N	1.03243	2
ARP4	1.03243	2
C3a	1.41156	3
HTL1	1.54328	1
RSC3	1.27984	2
C3c	5.48145	1
IES1	5.48145	1
C3d	0.686515	1
SNF6	0.686515	1
D	2.49058	5
DNL4	4.61715	2
RAD2	0.90944	1
RAD24	1.08686	1
YKU80	1.2223	1
E2	1.70962	4
RPB2	1.28692	2
RPO21	2.13232	2
E3	1.03908	2
RPC37	1.03908	2
E4	2.05674	4
RPC10	1.84997	1
RPO26	2.12566	3
E5	2.14674	1
RPC40	2.14674	1
F2	1.32438	5
BDF2	1.11193	2
NRG2	1.33722	2
RTS2	1.72362	1
F3	4.65209	10
BDP1	6.97296	7
BRF1	3.91198	1
TFC4	2.05591	1
TFC7	1.02577	1
F4	4.55555	2
SPT15	4.55555	2
F5	0.926671	11
GBP2	1.34724	1
PAB1	1.01654	4
SNU66	0.649439	1
YRA1	0.603601	5
F5b	1.63988	1
PAP2	1.63988	1
F6	0.563422	1
CTR9	0.563422	1
F7	1.90934	1
TRM13	1.90934	1
F8	1.36875	2
CAT8	0.680266	1
SPT5	2.05724	1
F8/C3c	2.4473	6
RVB1	1.20757	1
RVB2	2.86055	5
F8b	2.73152	2
POB3	2.76451	1
SPT16	2.69853	1
G	1.14356	103
AAH1	0.509601	1
ABZ1	0.585232	1
ADH2	1.1024	2
ATG22	1.23353	1
ATP7	4.95658	1
AXL1	1.11294	1
CDC19	1.1398	3
CYR1	0.649439	1
ENO1	1.2923	3
ENO2	1.24468	10
FBA1	1.17381	4
FIS1	0.820868	1
FRA1	1.08846	1
GDE1	1.30418	1
GND1	0.626202	1
GPI13	0.649439	1
GPM1	1.12256	6
HSL7	0.661886	3
HXK1	1.312	1
HXK2	1.44753	1
KTR7	0.814575	1
LIP5	0.924552	1
MAP1	1.50392	1
PDA1	1.37726	3
PDC1	1.51215	11
PDI1	1.7616	1
PDX1	1.41814	2
PGK1	0.91857	1
PSA1	2.17159	1
RNQ1	0.640673	4
RNR3	0.677464	1
SAM4	1.22318	1
SDH1	1.2929	1
STT4	0.937975	1
TDH3	1.04157	17
TRK2	0.713016	1
TSA1	0.755883	2
ULA1	0.919795	2
VMA2	1.04687	4
YBR141C	0.869982	3
G/H	1.86317	4
LAT1	1.86317	4
H	1.3256	21
ATP2	1.35959	2
FEN2	1.33073	11
IBA57	2.19116	1
MAM33	1.41154	1
MSS116	0.933557	3
PET111	1.28089	1
POR1	1.37686	1
Q0017	1.10737	1
H/C5	3.27733	6
ABF2	3.27733	6
I	1.20066	4
CYK3	0.610511	1
MPS1	1.00156	1
MSA1	1.13364	1
NIP100	2.05695	1
J	1.31167	6
HAL5	1.08846	1
HSL1	1.35231	2
SSK2	1.47793	1
STE11	1.34124	1
STE20	1.2578	1
K	1.11032	16
HSP26	1.21852	2
HSP60	1.02345	1
HSP82	1.30098	2
SSB1	0.923081	5
SSB2	0.948514	6
K2	1.29105	31
SIS1	2.00155	1
SSA1	0.890341	25
SSA2	1.38195	5
L	1.25518	9
AIM6	1.15278	1
ATG34	1.24407	1
CNN1	0.689971	1
GSM1	1.17047	2
RRT5	0.863103	1
TDA9	0.623388	1
YDR049W	2.19116	1
YML081W	2.19116	1
L2	1.12207	16
ECM5	0.749172	1
IRC14	0.649439	1
IRC6	1.86832	1
YBL113C	0.928992	1
YBR197C	1.00952	1
YBR220C	0.494463	1
YDR266C	1.78262	1
YIR024C	0.886695	1
YJL132W	0.554193	1
YJL132W	0.500401	1
YKL018C-A	1.93806	1
YLR241W	1.58674	2
YMR124W	1.14785	3
L2/H	0.842	2
AIM9	0.842	2
M	1.18571	4
BMH1	0.909011	1
PIF1	0.649439	1
VPS1	1.5922	2
N	1.43261	7
ACT1	1.34989	2
CCT7	1.67125	1
COF1	1.32134	1
CRN1	1.82281	2
TPM1	0.607541	1
N/L2	0.649439	1
ABP140	0.649439	1
O	1.142	24
APL4	0.617989	1
CDC48	2.20118	1
CHC1	0.968496	4
DOP1	0.647684	1
ENT5	1.35318	1
EXO84	2.08843	1
KAR2	0.859858	4
KIN1	0.857991	3
LAA1	1.05971	2
TLG1	1.40728	2
VPS9	1.18616	4
P/I	0.555469	1
PCH2	0.555469	1
P2	2.10423	3
MCM2	1.26334	1
MCM3	2.59558	1
MCM7	2.45379	1
P3	2.16634	8
BIK1	1.20635	2
BRN1	1.61227	1
FUN30	8.9312	1
RIF2	0.982127	1
SMC5	1.33839	1
TID3	1.02701	2
Q	0.89002	5
HEH2	1.24256	1
MLP1	1.04871	1
NUP170	0.649439	1
NVJ1	0.603689	1
SEH1	0.9057	1
R	1.28962	32
YBR012w-a	1.38667	2
YDR098C-A	1.37189	10
YGR027W-A	1.37653	19
Yol103w-a	0.936503	1
S1	0.899476	1
RPN11	0.899476	1
T	2.21823	3
TOP1	2.82801	1
TOP2	1.91334	2
U	0.96259	2
DOA4	1.31001	1
SLX5	0.615173	1
U/M	2.07812	1
RKR1	2.07812	1
V	0.727146	2
RCK1	0.727146	2
V/N	1.17485	1
BAG7	1.17485	1
Total	1.67566	813

## Sheet: Summary_E-Pro
main class / common gene name	normalized iTRAQ ratio	Sum of Peptide Count
A1	1.06068	123
ASC1	0.768603	8
RPS0A	0.85409	3
RPS0B	0.767944	6
RPS10A	0.773347	1
RPS10B	1.00272	1
RPS11B	0.896375	1
RPS12	1.05293	5
RPS14A	1.05137	1
RPS15	1.34029	2
RPS17A	1.01451	4
RPS18A	1.26186	7
RPS19A	1.24985	4
RPS1B	0.998088	6
RPS2	1.28141	4
RPS20	0.865508	4
RPS21A	1.25706	3
RPS22A	0.927854	9
RPS23B	0.659648	1
RPS24A	1.19488	2
RPS24B	1.2157	3
RPS27A	0.770401	1
RPS27B	0.923662	2
RPS29A	0.975067	1
RPS3	0.971535	6
RPS31	1.30476	5
RPS4A	1.30192	1
RPS4B	1.02375	2
RPS5	1.11535	10
RPS6A	1.25939	5
RPS7A	1.15045	8
RPS8A	0.789203	4
RPS9A	1.33682	2
RPS23	1.11041	1
A2	1.09576	137
RPL10	1.11199	13
RPL11A	0.999631	2
RPL12A	1.20088	5
RPL13A	0.980399	2
RPL13B	1.02838	5
RPL14A	1.12926	5
RPL15A	1.39769	2
RPL16B	0.924613	3
RPL17B	0.785733	1
RPL18A	0.612958	2
RPL19A	0.813703	1
RPL19B	0.931324	2
RPL1A	1.47892	1
RPL1B	1.05245	2
RPL20A	1.18818	2
RPL23A	1.16529	5
RPL24A	1.05768	2
RPL24B	1.20912	2
RPL25	1.01687	3
RPL26B	1.18173	2
RPL27A	0.84048	2
RPL27B	1.27485	2
RPL2A	0.545833	1
RPL3	1.37003	9
RPL31A	1.4353	1
RPL34A	1.23609	2
RPL34B	1.14557	1
RPL36A	0.854092	1
RPL40A	1.04101	3
RPL40B	1.55075	1
RPL4A	1.33482	14
RPL5	0.989379	10
RPL6A	0.947911	2
RPL7A	0.719556	4
RPL7B	1.44442	3
RPL8A	1.28178	2
RPL8B	1.13067	2
RPL9B	0.807747	1
RPP0	1.00623	4
RPP1A	1.85068	2
RPP1B	0.917144	2
RPP2A	1.25382	4
RPP2B	0.588981	2
A3a	1.84025	14
DIP2	1.16905	2
MPP10	1.15875	1
SNU13	3.58974	7
UTP13	1.02022	1
UTP21	2.15887	1
UTP6	1.3534	2
A4	0.65719	8
DBP10	0.348874	2
HAS1	0.454039	2
JIP5	1.31208	1
NUG1	1.25205	1
RLP7	0.48854	1
SSF2	0.599015	1
A5	2.35916	40
CBF5	1.61544	5
GAR1	2.28242	3
NOP1	3.80401	12
NOP56	2.078	12
NOP58	2.13036	8
A6	1.05781	3
FPR3	0.998835	2
POP1	1.11678	1
B1	0.586703	6
GCD7	0.441266	1
TIF1	0.652148	1
TIF2	0.728637	2
TIF4631	0.555731	2
B2	0.676566	40
EFB1	0.527139	4
EFT1	0.739195	11
TEF1	0.742085	9
TEF2	0.765966	12
YEF3	0.685902	4
C1	66.4642	93
HHF1	35.4339	20
HHO1	3.7317	2
HHT1	82.4398	24
HTA1	68.1743	11
HTB1	149.087	13
HTB2	164.066	21
HTZ1	2.3125	2
C3	1.22828	3
ARP4	1.22828	3
C3/C4/F2	1.14016	1
TAF14	1.14016	1
C3a	1.81729	12
NPL6	0.842278	2
RSC58	2.65576	3
RSC6	1.36216	2
RSC8	2.42821	4
SFH1	1.41473	1
C3ad	1.38488	2
ARP7	1.38488	2
C3b	1.99461	1
ISW1	1.99461	1
C3c	1.51762	4
IES1	1.89954	1
IES3	1.71516	2
INO80	0.740609	1
C4/U	0.84741	1
BRE1	0.84741	1
C4e	0.902687	1
FPR4	0.902687	1
D	0.439893	4
DNL4	0.397413	2
YKU80	0.482373	2
E2	1.73423	12
RPB2	1.36376	1
RPO21	1.944	6
RPB7p-CBP	1.68516	5
E3	0.421062	1
RET1	0.421062	1
E4	1.09005	2
RPO26	1.09005	2
F2	1.78752	5
BDF2	1.55107	1
BUR6	2.79063	1
MOT1	1.02087	3
F5	1.61537	3
PAB1	1.61537	3
F6	0.786879	3
CHD1	0.740995	1
CTR9	0.832764	2
F8	0.766568	3
NRG2	0.521242	2
SPT5	1.01189	1
F8/C3c	2.05825	16
RVB1	1.50182	9
RVB2	2.61468	7
F8b	1.92157	13
POB3	2.00138	4
SPT16	1.84176	9
G	0.841759	146
ADH1	0.698761	6
ATG22	0.247872	2
AXL1	0.601154	1
CDC19	0.933433	5
ENO1	0.871159	5
ENO2	0.819445	14
ERG6	0.827853	1
FBA1	0.68588	5
FIS1	0.564933	1
GAL1	0.821995	1
GAL10	0.754303	1
GCN1	0.998301	2
GND1	1.06092	1
GPH1	1.69695	1
GPI2	0.869293	1
GPM1	0.843378	5
HXK1	0.721456	4
HXK2	0.959351	1
ICT1	0.38916	1
KTR7	0.492394	1
LAT1	0.520434	1
MET10	0.499676	1
PDC1	0.91273	19
PDX1	0.715493	2
PEX27	0.96802	1
PFK2	0.895344	1
PGI1	1.01502	2
PGK1	0.751635	4
PMA2	0.760171	3
PSA1	0.579379	1
PYC1	0.601799	1
RNQ1	1.14767	2
RNR3	1.40292	1
SIS2	2.70918	1
TDH1	1.14937	2
TDH3	0.883738	20
TPI1	0.749737	3
TSA1	0.445337	6
UBA4	0.493783	1
UGA1	0.501063	1
VMA2	0.960637	10
YBR141C	0.834704	3
YHB1	0.718038	1
G/C2	0.873586	1
FPR1	0.873586	1
G/H	0.782154	6
ATP10	0.587818	1
COQ5	1.05324	2
LAT1	0.705403	3
G/M	2.2185	1
BUD16	2.2185	1
H	0.909761	23
ATP1	0.649689	1
ATP2	0.692001	2
FEN2	1.05343	9
MGM101	1.50599	1
MNP1	0.840994	1
MSH1	0.851381	3
MSS116	1.11531	2
PET111	1.30652	1
POR1	0.639608	2
Q0017	0.639757	1
H/C5	1.39831	2
ABF2	1.39831	2
I	0.821143	3
CYK3	1.05357	1
NIP100	0.588716	2
J	0.973508	2
STE11	0.973508	2
K	1.09207	25
HSC82	1.01787	3
HSP26	0.804046	2
SSA4	1.95104	1
SSB1	0.968732	9
SSB2	1.00669	10
K2	1.11279	33
SIS1	0.739565	1
SSA1	1.21379	18
SSA2	1.385	14
L	0.961014	5
GSM1	0.944956	3
YAR1	0.910006	1
YDL160C-A	1.04414	1
L2	1.99598	23
ECM5	1.14925	1
YBR197C	0.507396	1
YBR220C	0.908217	1
YDR266C	1.16419	1
YFR039C	0.433494	1
YJL132W	0.520401	1
YKL018C-A	1.25575	2
YKL183C-A	0.563914	1
YLR241W	1.27887	1
YLR278C	9.30138	8
YLR413W	0.801125	1
YMR124W	0.903227	3
YPL168W	0.947924	1
L2/H	2.243	1
AIM9	2.243	1
M	0.753123	5
BMH1	0.568089	1
GPG1	0.731421	2
PSK2	0.5242	1
ULS1	1.18878	1
N	0.952501	14
ACT1	0.945122	1
ARP3	0.812816	1
BIK1	0.572022	1
CIN1	1.39737	1
COF1	0.739724	2
CRN1	0.731789	5
HSL1	1.53017	2
TUB2	0.967534	1
N/I	2.4419	1
SHE1	2.4419	1
O	0.99628	19
APL4	1.97731	1
CDC48	0.909559	1
CHC1	0.519127	2
GGA1	1.38376	1
KAR2	0.619242	5
KIN1	1.31215	2
LAA1	1.02576	2
SEC3	0.935217	1
TLG1	1.49042	1
VPS9	0.597627	3
P2	1.4181	1
ORC2	1.4181	1
P3	0.801107	3
SMC5	0.89299	2
TID3	0.617341	1
P3/C2	0.262014	1
RRM3	0.262014	1
Q	1.02938	1
NVJ1	1.02938	1
R	0.759925	1
YBR012w-a	0.759925	1
T	1.37679	10
TDA9	0.960473	2
TDP1	0.964768	1
TOP2	1.99912	7
U	1.07218	4
TOM1	1.38376	1
ULA1	0.9164	3
U/M	1.13239	1
RKR1	1.13239	1
V	0.704787	3
RCK1	0.704787	3
F8/P2	1.52923	3
SUM1	1.52923	3
Total	3.90069	889

## Sheet: 35S_1
Common name	Systemantic name	Accession Number	Class	Peptide Count	Avg iTRAQ ratio (115/114)	iTRAQ Standard Deviation (115/114)	Localisation	Copy Number per Cell	SGD Description
RPS29A	YLR388W	gi|6323420	A1	1	1.83124	0	cytoplasm	6490	Protein component of the small (40S) ribosomal subunit; nearly identical to Rps29Bp and has similarity to rat S29 and E. coli S14 ribosomal proteins
RPS14A	YCR031C	gi|10383793	A1	1	1.76684	0	0	29600	Ribosomal protein 59 of the small subunit, required for ribosome assembly and 20S pre-rRNA processing; mutations confer cryptopleurine resistance; nearly identical to Rps14Bp and similar to E. coli S11 and rat S14 ribosomal proteins
RPS8A	YBL072C	gi|171727	A1	1	1.76445	0	cytoplasm	15900	Protein component of the small (40S) ribosomal subunit; identical to Rps8Bp and has similarity to rat S8 ribosomal protein
RPS17A	YML024W	gi|6323617	A1	1	1.70535	0	cytoplasm	30900	Ribosomal protein 51 (rp51) of the small (40s) subunit; nearly identical to Rps17Bp and has similarity to rat S17 ribosomal protein
RPS6A	YPL090C	gi|1151236	A1	4	1.61139	0.0473022	cytoplasm	66000	Protein component of the small (40S) ribosomal subunit; identical to Rps6Bp and has similarity to rat S6 ribosomal protein
RPS0A	YGR214W	gi|6321653	A1	4	1.56278	0.262176	cytoplasm	93700	Protein component of the small (40S) ribosomal subunit, nearly identical to Rps0Bp; required for maturation of 18S rRNA along with Rps0Bp; deletion of either RPS0 gene reduces growth rate, deletion of both genes is lethal
RPS7A	YOR096W	gi|6324670	A1	5	1.52965	0.131434	0	41000	Protein component of the small (40S) ribosomal subunit, nearly identical to Rps7Bp; interacts with Kti11p; deletion causes hypersensitivity to zymocin; has similarity to rat S7 and Xenopus S8 ribosomal proteins
RPS24A	YER074W	gi|6320918	A1	3	1.52621	0.139953	cytoplasm	not visualized	Protein component of the small (40S) ribosomal subunit; identical to Rps24Bp and has similarity to rat S24 ribosomal protein
RPS15	YOL040C	gi|49258836	A1	1	1.50596	0	0	not visualized	Protein component of the small (40S) ribosomal subunit; has similarity to E. coli S19 and rat S15 ribosomal proteins
RPS4B	YHR203C	gi|6321997	A1	3	1.45046	0.417325	cytoplasm	102000	Protein component of the small (40S) ribosomal subunit; identical to Rps4Ap and has similarity to rat S4 ribosomal protein
RPS5	YJR123W	gi|6322583	A1	3	1.43207	0.175791	0	not visualized	Protein component of the small (40S) ribosomal subunit, the least basic of the non-acidic ribosomal proteins; phosphorylated in vivo; essential for viability; has similarity to E. coli S7 and rat S5 ribosomal proteins
RPS3	YNL178W	gi|6324151	A1	4	1.41437	0.180282	0	146000	Protein component of the small (40S) ribosomal subunit, has apurinic/apyrimidinic (AP) endonuclease activity; essential for viability; has similarity to E. coli S3 and rat S3 ribosomal proteins
RPS1B	YML063W	gi|6323577	A1	1	1.40005	0	cytoplasm	107000	Ribosomal protein 10 (rp10) of the small (40S) subunit; nearly identical to Rps1Ap and has similarity to rat S3a ribosomal protein
RPS18A	YDR450W	gi|49258832	A1	3	1.35571	0.215823	cytoplasm	48100	Protein component of the small (40S) ribosomal subunit; nearly identical to Rps18Bp and has similarity to E. coli S13 and rat S18 ribosomal proteins
RPS22A	YJL190C	gi|6323399	A1	1	1.34005	0	nucleolus,nucleus	40400	Protein component of the small (40S) ribosomal subunit; nearly identical to Rps22Bp and has similarity to E. coli S8 and rat S15a ribosomal proteins
RPS2	YGL123W	gi|6321315	A1	1	1.33624	0	0	not visualized	Protein component of the small (40S) subunit, essential for control of translational accuracy; phosphorylation by C-terminal domain kinase I (CTDK-I) enhances translational accuracy; similar to E. coli S5 and rat S2 ribosomal proteins
RPS19A	YOL121C	gi|6324451	A1	2	1.32681	0.213044	cytoplasm	29000	Protein component of the small (40S) ribosomal subunit, required for assembly and maturation of pre-40 S particles; mutations in human RPS19 are associated with Diamond Blackfan anemia; nearly identical to Rps19Bp
RPS20	YHL015W	gi|6321772	A1	2	1.26585	0.136304	0	not visualized	Protein component of the small (40S) ribosomal subunit; overproduction suppresses mutations affecting RNA polymerase III-dependent transcription; has similarity to E. coli S10 and rat S20 ribosomal proteins
ASC1	YMR116C	gi|55670021	A1	2	1.17407	0.000906449	0	333000	G-protein beta subunit and guanine nucleotide dissociation inhibitor for Gpa2p; ortholog of RACK1 that inhibits translation; core component of the small (40S) ribosomal subunit; represses Gcn4p in the absence of amino acid starvation
RPS12	YOR369C	gi|899490	A1	2	0.767427	0.203262	0	not visualized	Protein component of the small (40S) ribosomal subunit; has similarity to rat ribosomal protein S12
RPL15A	YLR029C	gi|6323057	A2	2	2.39097	0.229082	0	not visualized	Protein component of the large (60S) ribosomal subunit, nearly identical to Rpl15Bp and has similarity to rat L15 ribosomal protein; binds to 5.8 S rRNA
RPL8A	YHL033C	gi|6321754	A2	3	2.34534	0.950186	cytoplasm	238000	Ribosomal protein L4 of the large (60S) ribosomal subunit, nearly identical to Rpl8Bp and has similarity to rat L7a ribosomal protein; mutation results in decreased amounts of free 60S subunits
RPL34A	YER056C-A	gi|9755331	A2	2	2.13234	0.148052	cytoplasm	23600	Protein component of the large (60S) ribosomal subunit, nearly identical to Rpl34Bp and has similarity to rat L34 ribosomal protein
RPL13A	YDL082W	gi|6320121	A2	4	2.01693	0.475292	cytoplasm	133000	Protein component of the large (60S) ribosomal subunit, nearly identical to Rpl13Bp; not essential for viability; has similarity to rat L13 ribosomal protein
RPL40B	YKR094C	gi|6322043	A2	2	2.00893	1.08411	cytoplasm	28200	Fusion protein, identical to Rpl40Ap, that is cleaved to yield ubiquitin and a ribosomal protein of the large (60S) ribosomal subunit with similarity to rat L40; ubiquitin may facilitate assembly of the ribosomal protein into ribosomes
RPL25	YOL127W	gi|6324445	A2	1	1.90617	0	0	not visualized	Primary rRNA-binding ribosomal protein component of the large (60S) ribosomal subunit, has similarity to E. coli L23 and rat L23a ribosomal proteins; binds to 26S rRNA via a conserved C-terminal motif
RPL1B	YGL135W	gi|6321303	A2	1	1.87488	0	cytoplasm	265000	N-terminally acetylated protein component of the large (60S) ribosomal subunit, nearly identical to Rpl1Ap and has similarity to E. coli L1 and rat L10a ribosomal proteins; rpl1a rpl1b double null mutation is lethal
RPL24A	YGL031C	gi|6321407	A2	1	1.74742	0	cytoplasm	247000	Ribosomal protein L30 of the large (60S) ribosomal subunit, nearly identical to Rpl24Bp and has similarity to rat L24 ribosomal protein; not essential for translation but may be required for normal translation rate
RPL7A	YGL076C	gi|6321362	A2	1	1.69568	0	cytoplasm	101000	Protein component of the large (60S) ribosomal subunit, nearly identical to Rpl7Bp and has similarity to E. coli L30 and rat L7 ribosomal proteins; contains a conserved C-terminal Nucleic acid Binding Domain (NDB2)
RPL2A	YFR031C-A	gi|49258840	A2	2	1.68162	0.287594	cytoplasm	not quantitated	Protein component of the large (60S) ribosomal subunit, identical to Rpl2Bp and has similarity to E. coli L2 and rat L8 ribosomal proteins
RPL18B	YNL301C	gi|6324028	A2	2	1.66573	0.0284142	cytoplasm	63700	Protein component of the large (60S) ribosomal subunit, identical to Rpl18Ap and has similarity to rat L18 ribosomal protein
RPP0	YLR340W	gi|6323371	A2	2	1.57656	0.137771	0	not visualized	Conserved ribosomal protein P0 similar to rat P0, human P0, and E. coli L10e; shown to be phosphorylated on serine 302
RPL26A	YLR344W	gi|49258859	A2	3	1.56969	0.0863124	cytoplasm	not quantitated	Protein component of the large (60S) ribosomal subunit, nearly identical to Rpl26Bp and has similarity to E. coli L24 and rat L26 ribosomal proteins; binds to 5.8S rRNA
RPL27B	YDR471W	gi|6320679	A2	2	1.55192	0.243557	cytoplasm	22900	Protein component of the large (60S) ribosomal subunit, nearly identical to Rpl27Ap and has similarity to rat L27 ribosomal protein
RPL6B	YLR448W	gi|218511	A2	2	1.53417	0.139757	cytoplasm	37100	N-terminally acetylated protein component of the large (60S) ribosomal subunit, has similarity to Rpl6Bp and to rat L6 ribosomal protein; binds to 5.8S rRNA
RPL36A	YMR194W	gi|6323848	A2	1	1.52685	0	cytoplasm	31600	N-terminally acetylated protein component of the large (60S) ribosomal subunit, nearly identical to Rpl36Bp and has similarity to rat L36 ribosomal protein; binds to 5.8 S rRNA
RPL17A	YKL180W	gi|49258852	A2	2	1.50905	0.528228	cytoplasm	not visualized	Protein component of the large (60S) ribosomal subunit, nearly identical to Rpl17Bp and has similarity to E. coli L22 and rat L17 ribosomal proteins; copurifies with the Dam1 complex (aka DASH complex)
RPL10	YLR075W	gi|6323104	A2	4	1.50355	0.454272	cytoplasm	not visualized	Protein component of the large (60S) ribosomal subunit, responsible for joining the 40S and 60S subunits; regulates translation initiation; has similarity to rat L10 ribosomal protein and to members of the QM gene family
RPL4A	YBR031W	gi|6319505	A2	3	1.49777	0.109733	cytoplasm	not visualized	N-terminally acetylated protein component of the large (60S) ribosomal subunit, nearly identical to Rpl4Bp and has similarity to E. coli L4 and rat L4 ribosomal proteins
RPL43A	YPR043W	gi|49258866	A2	1	1.46432	0	cytoplasm	44600	Protein component of the large (60S) ribosomal subunit, identical to Rpl43Bp and has similarity to rat L37a ribosomal protein; null mutation confers a dominant lethal phenotype
RPL26B	YGR034W	gi|116006491	A2	3	1.42641	0.234047	cytoplasm	33200	Protein component of the large (60S) ribosomal subunit, nearly identical to Rpl26Ap and has similarity to E. coli L24 and rat L26 ribosomal proteins; binds to 5.8S rRNA
RPL3	YOR063W	gi|49258841	A2	2	1.39693	0.100296	cytoplasm	450	Protein component of the large (60S) ribosomal subunit, has similarity to E. coli L3 and rat L3 ribosomal proteins; involved in the replication and maintenance of killer double stranded RNA virus
RPL12A	YEL054C	gi|49258849	A2	1	1.34772	0	cytoplasm	68500	Protein component of the large (60S) ribosomal subunit, nearly identical to Rpl12Bp; rpl12a rpl12b double mutant exhibits slow growth and slow translation; has similarity to E. coli L11 and rat L12 ribosomal proteins
RPL11A	YPR102C	gi|6325359	A2	2	1.34635	0.115626	cytoplasm	39000	Protein component of the large (60S) ribosomal subunit, nearly identical to Rpl11Bp; involved in ribosomal assembly; depletion causes degradation of proteins and RNA of the 60S subunit; has similarity to E. coli L5 and rat L11
RPL14A	YKL006W	gi|6322847	A2	1	1.33085	0	cytoplasm	45300	N-terminally acetylated protein component of the large (60S) ribosomal subunit, nearly identical to Rpl14Bp and has similarity to rat L14 ribosomal protein; rpl14a csh5 double null mutant exhibits synthetic slow growth
RPL23A	YBL087C	gi|6319384	A2	1	1.31983	0	nucleus	not visualized	Protein component of the large (60S) ribosomal subunit, identical to Rpl23Bp and has similarity to E. coli L14 and rat L23 ribosomal proteins
RPL20A	YMR242C	gi|736308	A2	1	1.2894	0	cytoplasm	54300	Protein component of the large (60S) ribosomal subunit, nearly identical to Rpl20Bp and has similarity to rat L18a ribosomal protein
RPL5	YPL131W	gi|6325126	A2	3	1.27625	0.0869938	cytoplasm	not visualized	Protein component of the large (60S) ribosomal subunit with similarity to E. coli L18 and rat L5 ribosomal proteins; binds 5S rRNA and is required for 60S subunit assembly
RPP2B	YDR382W	gi|6320590	A2	1	1.25831	0	cytoplasm	602000	Ribosomal protein P2 beta, a component of the ribosomal stalk, which is involved in the interaction between translational elongation factors and the ribosome; regulates the accumulation of P1 (Rpp1Ap and Rpp1Bp) in the cytoplasm
KRR1	YCL059C	gi|6319791	A3	1	4.98384	0	cytoplasm,nucleolus	4340	Essential nucleolar protein required for the synthesis of 18S rRNA and for the assembly of 40S ribosomal subunit
BFR2	YDR299W	gi|51830274	A3	2	4.17762	3.46281	nucleolus	15400	Essential protein that is a component of 90S preribosomes; may be involved in rRNA processing; multicopy suppressor of sensitivity to Brefeldin A; expression is induced during lag phase and also by cold shock
PRP43	YGL120C	gi|6321318	A3	4	3.95358	2.55816	nucleolus	16900	RNA helicase in the DEAH-box family, functions in both RNA polymerase I and polymerase II transcript metabolism, involved in release of the lariat-intron from the spliceosome
RRP9	YPR137W	gi|6325394	A3	1	3.71044	0	nucleolus	5130	Protein involved in pre-rRNA processing, associated with U3 snRNP; component of small ribosomal subunit (SSU) processosome; ortholog of the human U3-55k protein
NSR1	YGR159C	gi|253181	A3	1	2.16695	0	nucleolus	77400	Nucleolar protein that binds nuclear localization sequences, required for pre-rRNA processing and ribosome biogenesis
ROK1	YGL171W	gi|6321267	A3	1	2.13724	0	0	not visualized	ATP-dependent RNA helicase of the DEAD box family; required for 18S rRNA synthesis
ENP1	YBR247C	gi|6319724	A3	1	2.02394	0	cytoplasm,nucleolus,nucleus	21600	Protein associated with U3 and U14 snoRNAs, required for pre-rRNA processing and 40S ribosomal subunit synthesis; localized in the nucleus and concentrated in the nucleolus
KRE33	YNL132W	gi|6324197	A3	2	1.91084	0.596788	nucleolus	not quantitated	Essential protein of unknown function; heterozygous mutant shows haploinsufficiency in K1 killer toxin resistance
SNU13	YEL026W	gi|6320809	A3a	4	11.5241	16.9314	0	not visualized	RNA binding protein, part of U3 snoRNP involved in rRNA processing, part of U4/U6-U5 tri-snRNP involved in mRNA splicing, similar to human 15.5K protein
UTP5	YDR398W	gi|6320606	A3a	1	10.7885	0	nucleolus	33100	Subunit of U3-containing Small Subunit (SSU) processome complex involved in production of 18S rRNA and assembly of small ribosomal subunit
BUD21	YOR078W	gi|6324652	A3a	1	9.44542	0	nucleolus,nucleus	2120	Component of small ribosomal subunit (SSU) processosome that contains U3 snoRNA; originally isolated as bud-site selection mutant that displays a random budding pattern
UTP6	YDR449C	gi|170992	A3a	1	7.95799	0	nucleolus	7520	Nucleolar protein, component of the small subunit (SSU) processome containing the U3 snoRNA that is involved in processing of pre-18S rRNA
UTP9	YHR196W	gi|6321990	A3a	3	5.90051	2.03411	nucleolus	20000	Nucleolar protein, component of the small subunit (SSU) processome containing the U3 snoRNA that is involved in processing of pre-18S rRNA
DIP2	YLR129W	gi|2204278	A3a	2	5.16333	0.114286	cytoplasm,nucleus	9620	Nucleolar protein, specifically associated with the U3 snoRNA, part of the large ribonucleoprotein complex known as the small subunit (SSU) processome, required for 18S rRNA biogenesis, part of the active pre-rRNA processing complex
IMP4	YNL075W	gi|6324254	A3a	1	4.40604	0	0	not visualized	Component of the SSU processome, which is required for pre-18S rRNA processing; interacts with Mpp10p; member of a superfamily of proteins that contain a sigma(70)-like motif and associate with RNAs
UTP4	YDR324C	gi|6320531	A3a	3	4.23202	1.08483	nucleolus	5440	Subunit of U3-containing 90S preribosome and Small Subunit (SSU) processome complexes involved in production of 18S rRNA and assembly of small ribosomal subunit; member of t-Utp subcomplex involved with transcription of 35S rRNA transcript
MPP10	YJR002W	gi|6322461	A3a	2	3.74241	1.63175	0	not visualized	Component of the SSU processome and 90S preribosome, required for pre-18S rRNA processing, interacts with and controls the stability of Imp3p and Imp4p, essential for viability; similar to human Mpp10p
UTP21	YLR409C	gi|6323441	A3a	2	3.38519	3.08927	nucleus	2020	Subunit of U3-containing 90S preribosome and Small Subunit (SSU) processome complexes involved in production of 18S rRNA and assembly of small ribosomal subunit; synthetic defect with STI1 Hsp90 cochaperone; human homolog linked to glaucoma
NAN1	YPL126W	gi|6325131	A3a	2	3.22964	1.87707	nucleolus	6560	U3 snoRNP protein, component of the small (ribosomal) subunit (SSU) processosome containing U3 snoRNA; required for the biogenesis of18S rRNA
UTP8	YGR128C	gi|6321567	A3a	2	3.02963	0.705441	nucleolus	16800	Nucleolar protein required for export of tRNAs from the nucleus; also copurifies with the small subunit (SSU) processome containing the U3 snoRNA that is involved in processing of pre-18S rRNA
UTP13	YLR222C	gi|6323251	A3a	1	2.36062	0	nucleolus	8070	Nucleolar protein, component of the small subunit (SSU) processome containing the U3 snoRNA that is involved in processing of pre-18S rRNA
UTP15	YMR093W	gi|6323740	A3a	3	2.04341	0.615999	nucleolus,nucleus	358	Nucleolar protein, component of the small subunit (SSU) processome containing the U3 snoRNA that is involved in processing of pre-18S rRNA
DBP10	YDL031W	gi|6320173	A4	1	14.341	0	0	not visualized	Putative ATP-dependent RNA helicase of the DEAD-box protein family, constituent of 66S pre-ribosomal particles; essential protein involved in A3/4
NOP6	YDL213C	gi|6319988	A4	2	5.2277	0.0875826	nucleolus	8970	Putative RNA-binding protein implicated in A3/4; contains an RNA recognition motif (RRM) and has similarity to hydrophilins; NOP6 may be a fungal-specific gene as no homologs have been yet identified in higher eukaryotes
HAS1	YMR290C	gi|6323947	A4	2	2.58896	1.44569	0	not visualized	ATP-dependent RNA helicase; localizes to both the nuclear periphery and nucleolus; highly enriched in nuclear pore complex fractions; constituent of 66S pre-ribosomal particles
RLP24	YLR009W	gi|6323037	A4	1	1.94769	0	0	not visualized	Essential protein with similarity to Rpl24Ap and Rpl24Bp, associated with pre-60S ribosomal subunits and required for ribosomal large subunit biogenesis
ERB1	YMR049C	gi|6323693	A4	3	1.83219	0.403776	nucleolus,nucleus	2680	Constituent of 66S pre-ribosomal particles, forms a complex with Nop7p and Ytm1p that is required for maturation of the large ribosomal subunit; required for maturation of the 25S and 5.8S ribosomal RNAs; homologous to mammalian Bop1
JIP5	YPR169W	gi|786294	A4	1	1.35704	0	nucleolus,nucleus	7750	Essential protein required for biogenesis of the large ribosomal subunit; interacts with proteins involved in RNA processing, ribosome biogenesis, ubiquitination and demethylation; similar to WDR55, a human WD repeat protein
NOP56	YLR197W	gi|6323226	A5	16	5.3912	6.57292	nucleolus	13500	Essential evolutionarily-conserved nucleolar protein component of the box C/D snoRNP complexes that direct 2'-O-methylation of pre-rRNA during its maturation; overexpression causes spindle orientation defects
NOP58	YOR310C	gi|6324886	A5	4	8.28827	16.8855	nucleolus	34700	Protein involved in pre-rRNA processing, 18S rRNA synthesis, and snoRNA synthesis; component of the small subunit processome complex, which is required for processing of pre-18S rRNA
NOP1	YDL014W	gi|6320190	A5	14	7.99246	10.9022	0	not visualized	Nucleolar protein, component of the small subunit processome complex, which is required for processing of pre-18S rRNA; has similarity to mammalian fibrillarin
NHP2	YDL208W	gi|666101	A5	3	7.52454	5.61213	nucleolus	not visualized	Nuclear protein related to mammalian high mobility group (HMG) proteins, essential for function of H/ACA-type snoRNPs, which are involved in 18S rRNA processing
SRP40	YKR092C	gi|295671	A5	1	6.70882	0	nucleolus	12900	Nucleolar, serine-rich protein with a role in preribosome assembly or transport; may function as a chaperone of small nucleolar ribonucleoprotein particles (snoRNPs); immunologically and structurally to rat Nopp140
CBF5	YLR175W	gi|6323204	A5	13	4.95304	2.73085	nucleolus	33600	Pseudouridine synthase catalytic subunit of box H/ACA small nucleolar ribonucleoprotein particles (snoRNPs), acts on both large and small rRNAs and on snRNA U2; mutations in human ortholog dyskerin cause the disorder dyskeratosis congenita
GAR1	YHR089C	gi|6321881	A5	6	4.93156	2.56135	nucleolus	5730	Protein component of the H/ACA snoRNP pseudouridylase complex, involved in the modification and cleavage of the 18S pre-rRNA
NOP10	YHR072W-A	gi|7839181	A5	2	3.50357	1.11201	nucleolus	not visualized	Constituent of small nucleolar ribonucleoprotein particles containing H/ACA-type snoRNAs, which are required for pseudouridylation and processing of pre-18S rRNA
TIF2	YJL138C	gi|11513344	B1	2	3.20217	8.01738	cytoplasm	not quantitated	Translation initiation factor eIF4A, identical to Tif1p; DEA(D/H)-box RNA helicase that couples ATPase activity to RNA binding and unwinding; forms a dumbbell structure of two compact domains connected by a linker; interacts with eIF4G
EFT1	YOR133W	gi|55670150	B2	4	1.12287	0.354179	cytoplasm	82700	Elongation factor 2 (EF-2), also encoded by EFT2; catalyzes ribosomal translocation during protein synthesis; contains diphthamide, the unique posttranslationally modified histidine residue specifically ADP-ribosylated by diphtheria toxin
TEF2	YBR118W	gi|6319594	B2	7	1.10846	0.203999	cytoplasm	450	Translational elongation factor EF-1 alpha; also encoded by TEF1; functions in the binding reaction of aminoacyl-tRNA (AA-tRNA) to ribosomes
EFB1	YAL003W	gi|6319315	B2	1	1.09088	0	0	not visualized	B2 factor 1 beta; stimulates nucleotide exchange to regenerate EF-1 alpha-GTP for the next elongation cycle; part of the EF-1 complex, which facilitates binding of aminoacyl-tRNA to the ribosomal A site
TEF1	YPR080W	gi|32693293	B2	5	1.08579	0.217349	cytoplasm	377	Translational elongation factor EF-1 alpha; also encoded by TEF2; functions in the binding reaction of aminoacyl-tRNA (AA-tRNA) to ribosomes ( 1 ) Also know as: Ef-1 alphap
YEF3	YLR249W	gi|6323278	B2	1	0.846267	0	cytoplasm	871000	Translational elongation factor 3, stimulates the binding of aminoacyl-tRNA (AA-tRNA) to ribosomes by releasing EF-1 alpha from the ribosomal complex; contains two ABC cassettes; binds and hydrolyses ATP
HTA1	YDR225W	gi|6320431	C1	5	22.5479	49.7632	vacuole	not visualized	Histone H2A, core histone protein required for chromatin assembly and chromosome function; one of two nearly identical subtypes (see also HTA2); DNA damage-dependent phosphorylation by Mec1p facilitates DNA repair; acetylated by Nat4p
HHT1	YBR010W	gi|15988132	C1	7	20.2127	49.7901	nucleus	213000	Histone H3, core histone protein required for chromatin assembly, part of heterochromatin-mediated telomeric and HM silencing; one of two identical histone H3 proteins (see HHT2); regulated by acetylation, methylation, and phosphorylation
HTZ1	YOL012C	gi|6324562	C1	2	15.8326	17.9468	nucleus	2840	Histone variant H2AZ, exchanged for histone H2A in nucleosomes by the SWR1 complex; involved in transcriptional regulation through prevention of the spread of silent heterochromatin
HHF1	YBR009C	gi|15988133	C1	6	13.3933	17.8909	nucleus	524000	Histone H4, core histone protein required for chromatin assembly and chromosome function; one of two identical histone proteins (see also HHF2); contributes to telomeric silencing; N-terminal domain involved in maintaining genomic integrity
HTB2	YBL002W	gi|6320430	C1	6	10.9452	25.0745	nucleus	443000	Histone H2B, core histone protein required for chromatin assembly and chromosome function; nearly identical to HTB1; Rad6p-Bre1p-Lge1p mediated ubiquitination regulates transcriptional activation, meiotic DSB formation and H3 methylation
NPL6	YMR091C	gi|6323738	C3a	1	1.71264	0	nucleus	3510	Component of the RSC chromatin remodeling complex; interacts with Rsc3p, Rsc30p, Ldb7p, and Htl1p to form a module important for a broad range of RSC functions; involved in nuclear protein import and maintenance of proper telomere length
ISW1	YBR245C	gi|6319722	C3b	1	4.35396	0	nucleus	1500	Member of the imitation-switch (ISWI) class of ATP-dependent chromatin remodeling complexes; ATPase that forms a complex with Ioc2p and Ioc4p to regulate transcription elongation, and a complex with Ioc3p to repress transcription initiation
IOC2	YLR095C	gi|6323124	C3b	1	2.09154	0	nucleus	7520	Member of a complex (Isw1b) with Isw1p and Ioc4p that exhibits nucleosome-stimulated ATPase activity and acts within coding regions to coordinate transcription elongation with termination and processing, contains a PHD finger motif
SWC3	YAL011W	gi|171864	C6	1	9.10369	0	nucleus	1380	Protein of unknown function, component of the SWR1 complex, which exchanges histone variant H2AZ (Htz1p) for chromatin-bound histone H2A; required for formation of nuclear-associated array of smooth endoplasmic reticulum known as karmellae
RPA135	YPR010C	gi|6325267	E1	1	5.27552	0	nucleolus	14100	RNA polymerase I subunit A135
RPA49	YNL248C	gi|6324081	E1	3	3.30325	2.0192	nucleolus	not quantitated	RNA polymerase I subunit A49
RPA190	YOR341W	gi|172215	E1	3	2.9145	0.450607	nucleolus	2840	RNA polymerase I subunit; largest subunit of RNA polymerase I
RPA34	YJL148W	gi|6322313	E1	1	2.36661	0	nucleolus	3360	RNA polymerase I subunit A34.5
RPB4	YJL140W	gi|34810556	E2	1	7.29392	0	nucleus	not visualized	RNA polymerase II subunit B32; forms two subunit dissociable complex with Rpb7p; involved recruitment of 3'-end processing factors to transcribing RNA polymerase II complex and in export of mRNA to cytoplasm under stress conditions
RPO21	YDL140C	gi|4398	E2	2	3.06886	1.68389	nucleus	not quantitated	RNA polymerase II largest subunit B220, part of central core; phosphorylation of C-terminal heptapeptide repeat domain regulates association with transcription and splicing factors; similar to bacterial beta-prime
RPB2	YOR151C	gi|172211	E2	1	1.77798	0	cytoplasm,nucleus	18700	RNA polymerase II second largest subunit B150, part of central core; similar to bacterial beta subunit
RPB3	YIL021W	gi|172213	E2	1	1.6404	0	nucleus	10000	RNA polymerase II third largest subunit B44, part of central core; similar to prokaryotic alpha subunit
RPB8	YOR224C	gi|6324798	E4	1	5.58796	0	nucleus	6210	RNA polymerase subunit ABC14.5, common to RNA polymerases I, II, and III
RPO26	YPR187W	gi|6325445	E4	1	2.51257	0	cytoplasm,nucleus	6090	RNA polymerase subunit ABC23, common to RNA polymerases I, II, and III; part of central core; similar to bacterial omega subunit
RPB10	YOR210W	gi|6324784	E4	1	2.08091	0	nucleolus,nucleus	5300	RNA polymerase subunit ABC10-beta, common to RNA polymerases I, II, and III
RPC19	YNL113W	gi|6324215	E5	1	6.67992	0	nucleolus	8680	RNA polymerase subunit, common to RNA polymerases I and III
RPC40	YPR110C	gi|6325367	E5	1	4.42434	0	nucleolus,nucleus	13000	RNA polymerase subunit AC40, common to RNA polymerase I and III
NRG2	YBR066C	gi|6319540	F2	1	1.22273	0	cytoplasm,nucleus	704	Transcriptional repressor that mediates glucose repression and negatively regulates filamentous growth; has similarity to Nrg1p
BDF2	YDL070W	gi|6320132	F2	1	0.965161	0	cytoplasm,nucleus	2930	Protein involved in transcription initiation at TATA-containing promoters; associates with the basal transcription factor TFIID; contains two bromodomains; corresponds to the C-terminal region of mammalian TAF1; redundant with Bdf1p
YRA1	YDR381W	gi|6320589	F5	1	3.08706	0	nucleus	not visualized	Nuclear protein that binds to RNA and to Mex67p, required for export of poly(A)+ mRNA from the nucleus; member of the REF (RNA and export factor binding proteins) family; another family member, Yra2p, can substitute for Yra1p function
PAB1	YER165W	gi|172092	F5	1	2.1885	0	cytoplasm	198000	Poly(A) binding protein, part of the 3'-end RNA-processing complex, mediates interactions between the 5' cap structure and the 3' mRNA poly(A) tail, involved in control of poly(A) tail length, interacts with translation factor eIF-4G
SEN1	YLR430W	gi|172574	F5	1	0.31955	0	nucleus	125	Presumed helicase required for RNA polymerase II transcription termination and processing of RNAs; homolog of Senataxin which causes Ataxia-Oculomotor Apraxia 2 and a dominant form of amyotrophic lateral sclerosis
RVB1	YDR190C	gi|6320396	F8/C3c	1	5.07118	0	nucleus	11600	Essential protein involved in transcription regulation; component of chromatin remodeling complexes; required for assembly and function of the INO80 complex; also referred to as pontin; member of the RUVB-like protein family
RVB2	YPL235W	gi|6325021	F8/C3c	3	4.44222	0.742014	0	3030	Essential protein involved in transcription regulation; component of chromatin remodeling complexes; required for assembly and function of the INO80 complex; also referred to as reptin; member of the RUVB-like protein family
POB3	YML069W	gi|6323571	F8b	1	0.782036	0	nucleus	22400	Subunit of the heterodimeric FACT complex (Spt16p-Pob3p), which facilitates RNA Pol II transcription elongation through nucleosomes by destabilizing and then reassembling nucleosome structure; interacts with DNA polymerase alpha (Pol1p)
DNF3	YMR162C	gi|6323814	G	1	8.66154	0	cytoplasm	not quantitated	Aminophospholipid translocase (flippase) that maintains membrane lipid asymmetry in post-Golgi secretory vesicles; localizes to the trans-Golgi network; likely involved in protein transport; type 4 P-type ATPase
PPN1	YDR452W	gi|6320660	G	1	2.35345	0	vacuole	319	Vacuolar endopolyphosphatase with a role in phosphate metabolism; functions as a homodimer
VMA2	YBR127C	gi|171122	G	1	1.55571	0	vacuolar membrane	131000	Subunit B of the eight-subunit V1 peripheral membrane domain of the vacuolar H+-ATPase (V-ATPase), an electrogenic proton pump found throughout the endomembrane system; contains nucleotide binding sites; also detected in the cytoplasm
AAH1	YNL141W	gi|6324188	G	1	1.40753	0.051524	cytoplasm,nucleus	20700	Adenine deaminase (adenine aminohydrolase), converts adenine to hypoxanthine; involved in purine salvage; transcriptionally regulated by nutrient levels and growth phase; Aah1p degraded upon entry into quiescence via SCF and the proteasome
PMA1	YGL008C	gi|6321430	G	2	1.40257	0.284931	cell periphery,vacuole	1260000	Plasma membrane H+-ATPase, pumps protons out of the cell; major regulator of cytoplasmic pH and plasma membrane potential; part of the P2 subgroup of cation-transporting ATPases
IRC7	YFR055W	gi|14318580	G	1	1.38566	0	0	2610	Beta-lyase involved in the production of thiols; null mutant displays increased levels of spontaneous Rad52p foci; expression induced by nitrogen limitation in a GLN3, GAT1-dependent manner and by copper levels in a Mac1-dependent manner
HXK2	YGL253W	gi|171735	G	2	1.36049	0.091857	cytoplasm	114000	Hexokinase isoenzyme 2 that catalyzes phosphorylation of glucose in the cytosol; predominant hexokinase during growth on glucose; functions in the nucleus to repress expression of HXK1 and GLK1 and to induce expression of its own gene
HXK1	YFR053C	gi|14318578	G	3	1.31823	0.0915995	cytoplasm	40800	Hexokinase isoenzyme 1, a cytosolic protein that catalyzes phosphorylation of glucose during glucose metabolism; expression is highest during growth on non-glucose carbon sources; glucose-induced repression involves the hexokinase Hxk2p
FBA1	Ykl060c	gi|6322790	G	2	1.2922	0.204385	cytoplasm	1020000	Fructose 1,6-bisphosphate aldolase, required for glycolysis and gluconeogenesis; catalyzes conversion of fructose 1,6 bisphosphate to glyceraldehyde-3-P and dihydroxyacetone-P; locates to mitochondrial outer surface upon oxidative stress
ENO1	YGR254W	gi|20151217	G	3	1.27346	0.412861	cytoplasm	76700	Enolase I, a phosphopyruvate hydratase that catalyzes the conversion of 2-phosphoglycerate to phosphoenolpyruvate during glycolysis and the reverse reaction during gluconeogenesis; expression is repressed in response to glucose
YBR141C	YBR141C	gi|6319617	G	1	1.24222	0	nucleolus	623	Putative S-adenosylmethionine-dependent methyltransferase; green fluorescent protein (GFP)-fusion protein localizes to the nucleolus; YBR141C is not an essential gene
PDC1	YLR044C	gi|6323073	G	6	1.23634	0.188309	ambiguous,cytoplasm,nucleus	8970	Major of three pyruvate decarboxylase isozymes, key enzyme in alcoholic fermentation, decarboxylates pyruvate to acetaldehyde; subject to glucose-, ethanol-, and autoregulation; involved in amino acid catabolism
ENO2	YHR174W	gi|6321968	G	5	1.16385	0.278308	cytoplasm	2610	Enolase II, a phosphopyruvate hydratase that catalyzes the conversion of 2-phosphoglycerate to phosphoenolpyruvate during glycolysis and the reverse reaction during gluconeogenesis; expression is induced in response to glucose
TRE1	YPL176C	gi|6325081	G	1	1.14691	0.270625	0	396	Plasma membrane protein that binds to Bsd2p and regulates ubiquitylation and vacuolar degradation of the metal transporter Smf1p; function is redundant with that of Tre2p; has similarity to transferrin receptors
PDI1	YCL043C	gi|4120	G	1	1.12442	0	vacuole	not quantitated	Protein disulfide isomerase, multifunctional protein resident in the endoplasmic reticulum lumen, essential for the formation of disulfide bonds in secretory and cell-surface proteins, unscrambles non-native disulfide bonds
THI12	YNL332W	gi|6323997	G	1	1.11361	0	0	not visualized	Protein involved in synthesis of the thiamine precursor hydroxymethylpyrimidine (HMP); member of a subtelomeric gene family including THI5, THI11, THI12, and THI13
ULA1	YPL003W	gi|6325254	G	1	1.11195	0	0	not visualized	Protein that acts together with Uba3p to activate Rub1p before its conjugation to proteins (neddylation), which may play a role in protein degradation
PGK1	Ycr012w	gi|10383781	G	3	1.11156	0.108661	cytoplasm,nucleus	314000	3-phosphoglycerate kinase, catalyzes transfer of high-energy phosphoryl groups from the acyl phosphate of 1,3-bisphosphoglycerate to ADP to produce ATP; key enzyme in glycolysis and gluconeogenesis
RNQ1	YCL028W	gi|171536	G	1	1.01697	0	cytoplasm,nucleus	1140	[PIN(+)] prion, an infectious protein conformation that is generally an ordered protein aggregate
CDC19	YAL038W	gi|4180	G	1	1.01347	0	cytoplasm	291000	Pyruvate kinase, functions as a homotetramer in glycolysis to convert phosphoenolpyruvate to pyruvate, the input for aerobic (TCA cycle) or anaerobic (glucose fermentation) respiration
GDB1	YPR184W	gi|3986291	G	1	0.990289	0	cytoplasm	125	Glycogen debranching enzyme containing glucanotranferase and alpha-1,6-amyloglucosidase activities, required for glycogen degradation; phosphorylated in mitochondria; activity is inhibited by Igd1p
GPM1	YKL152C	gi|5542362	G	1	0.967667	0	cytoplasm	172000	Tetrameric phosphoglycerate mutase, mediates the conversion of 3-phosphoglycerate to 2-phosphoglycerate during glycolysis and the reverse reaction during gluconeogenesis
TDH3	YGR192C	gi|45269553	G	6	0.951641	0.165976	cytoplasm,nucleus	169000	Glyceraldehyde-3-phosphate dehydrogenase, isozyme 3, involved in glycolysis and gluconeogenesis; tetramer that catalyzes the reaction of glyceraldehyde-3-phosphate to 1,3 bis-phosphoglycerate; detected in the cytoplasm and cell wall
LAT1	YNL071W	gi|6324258	G/H	1	4.40608	0	mitochondrion	5440	Dihydrolipoamide acetyltransferase component (E2) of pyruvate dehydrogenase complex, which catalyzes the oxidative decarboxylation of pyruvate to acetyl-CoA
MSS116	YDR194C	gi|6320400	H	1	2.25303	0	mitochondrion	10300	DEAD-box protein required for efficient splicing of mitochondrial Group I and II introns; non-polar RNA helicase that also facilities strand annealing
FEN2	YCR028C	gi|10383791	H	7	1.95752	0.537296	vacuole	not visualized	Single-stranded DNA-binding protein essential for mitochondrial genome maintenance; involved in mitochondrial DNA replication
TUF1	YOR187W	gi|6324761	H	1	1.90427	0	mitochondrion	58500	Mitochondrial translation elongation factor Tu; comprises both GTPase and guanine nucleotide exchange factor activities, while these activities are found in separate proteins in S. pombe and humans
TOM70	YNL121C	gi|4082	H	1	1.87967	0	mitochondrion	45300	Component of the TOM (translocase of outer membrane) complex responsible for recognition and initial import steps for all mitochondrially directed proteins; acts as a receptor for incoming precursor proteins
ATP1	YBL099W	gi|307568098	H	1	1.15243	0	mitochondrion	41500	Alpha subunit of the F1 sector of mitochondrial F1F0 ATP synthase, which is a large, evolutionarily conserved enzyme complex required for ATP synthesis; phosphorylated
Q0017	Q0017	gi|886951	H	1	1.08813	0	#N/A	#N/A	Dubious mitochondrial open reading frame unlikely to encode a protein, based on available experimental and comparative sequence data; partially overlaps the dubious ORF Q0010
CBS1	YDL069C	gi|3464	H	1	0.644374	0	0	556	Mitochondrial translational activator of the COB mRNA; membrane protein that interacts with translating ribosomes, acts on the COB mRNA 5'-untranslated leader
POR1	YNL055C	gi|6324273	H	2	0.468149	0.0766091	cytoplasm,mitochondrion	not quantitated	Mitochondrial porin (voltage-dependent anion channel), outer membrane protein required for the maintenance of mitochondrial osmotic stability and mitochondrial membrane permeability; phosphorylated
KAR3	YPR141C	gi|14719773	I	1	1.5223	0	nucleus,spindle pole,microtubule	3250	Minus-end-directed microtubule motor that functions in mitosis and meiosis, localizes to the spindle pole body and localization is dependent on functional Cik1p, required for nuclear fusion during mating; potential Cdc28p substrate
NIP100	YPL174C	gi|6325083	I	1	1.10003	0	0	238	Large subunit of the dynactin complex, which is involved in partitioning the mitotic spindle between mother and daughter cells; putative ortholog of mammalian p150(glued)
BUB1	YGR188C	gi|475128	I	1	0.961297	0	nucleus,spindle pole,microtubule	414	Protein kinase involved in the cell cycle checkpoint into anaphase; forms complex with Mad1p and Bub3p crucial to preventing cell cycle progression into anaphase in the presence of spindle damage; CDC28-mediated phosphorylation at Bub1p-T566 is important for its degradation in anaphase and adaptation of the checkpoint to prolonged mitotic arrest, but not to its kinase activity or chromosome segre…
SAC7	YDR389W	gi|6320597	J	1	6.08256	0	cytoplasm	1420	GTPase activating protein (GAP) for Rho1p, involved in signaling to the actin cytoskeleton, null mutations suppress tor2 mutations and temperature sensitive mutations in actin; potential Cdc28p substrate
STE20	YHL007C	gi|172586	J	1	1.01452	0	cytoplasm,bud	259	Cdc42p-activated signal transducing kinase of the PAK (p21-activated kinase) family; involved in pheromone response, pseudohyphal/invasive growth, vacuole inheritance, down-regulation of sterol uptake; GBB motif binds Ste4p
SSB2	YNL209W	gi|6324120	K	5	1.28907	0.125245	cytoplasm	104000	Cytoplasmic ATPase that is a ribosome-associated molecular chaperone, functions with J-protein partner Zuo1p; may be involved in the folding of newly-synthesized polypeptide chains; member of the HSP70 family; homolog of SSB1
SSA1	YAL005C	gi|144228166	K2	10	1.15408	0.418094	cytoplasm	269000	ATPase involved in protein folding and nuclear localization signal (NLS)-directed nuclear transport; member of heat shock protein 70 (HSP70) family; forms a chaperone complex with Ydj1p; localized to the nucleus, cytoplasm, and cell wall
FYV4	YHR059W	gi|6321850	L	1	1.35144	0	mitochondrion	2630	Protein of unknown function, required for survival upon exposure to K1 killer toxin
YFL034W	YFL034W	gi|14318485	L	1	0.953482	0	ambiguous	1110	Putative integral membrane protein that interacts with Rpp0p, which is a component of the ribosomal stalk
GSM1	YJL103C	gi|51830406	L	1	0.952039	0	0	not visualized	Putative zinc cluster protein of unknown function; proposed to be involved in the regulation of energy metabolism, based on patterns of expression and sequence analysis
RRG9	YNL213C	gi|6324116	L/H	1	1.21452	0	mitochondrion	1160	Protein of unknown function; null mutant lacks mitochondrial DNA and cannot grow on glycerol; the authentic, non-tagged protein is detected in highly purified mitochondria in high-throughput studies
YMR124W	YMR124W	gi|6323772	L2	1	1.99543	0	ambiguous,bud neck,cytoplasm,cell periphery,bud	166	Protein of unknown function; GFP-fusion protein localizes to the cell periphery, cytoplasm, bud, and bud neck; interacts with Crm1p in two-hybrid assay; YMR124W is not an essential gene; predicted to have a role in organelle organization
YOL037C	YOL037C	gi|74583686	L2	1	1.79974	0	0	not visualized	Dubious open reading frame unlikely to encode a protein, based on available experimental and comparative sequence data; partially overlaps the uncharacterized ORF YOL036W
YKL018C-A	YKL018C-A	gi|13129177	L2	1	1.60481	0	cytoplasm	358	Putative protein of unknown function; identified by homology; green fluorescent protein (GFP)-fusion protein localizes to the cytoplasm
BUD3	YCL014W	gi|10383775	L2	1	1.25225	0	bud neck	not quantitated	Protein involved in bud-site selection and required for axial budding pattern; localizes with septins to bud neck in mitosis and may constitute an axial landmark for next round of budding
YBR197C	YBR197C	gi|6319674	L2	1	1.20303	0	cytoplasm,nucleus	1360	Putative protein of unknown function; green fluorescent protein (GFP)-fusion protein localizes to the cytoplasm and nucleus; YBR197C is not an essential gene
YJL132W	YJL132W	gi|6322329	L2	1	1.07848	0	0	not visualized	Putative protein of unknown function; localizes to the membrane fraction; possible Zap1p-regulated target gene induced by zinc deficiency; YJL132W is a non-essential gene
YLR241W	YLR241W	gi|6323270	L2	1	1.05517	0	0	not visualized	Putative protein of unknown function, may be involved in detoxification
ULS1	YOR191W	gi|6324765	M	1	1.04972	0	nucleus	not quantitated	RING finger protein involved in proteolytic control of sumoylated substrates; interacts with SUMO (Smt3p); member of the SWI/SNF family of DNA-dependent ATPases; plays a role in antagonizing silencing during mating-type switching
CRN1	YLR429W	gi|6323460	N	1	1.34734	0.17831	actin	2900	Coronin, cortical actin cytoskeletal component that associates with the Arp2p/Arp3p complex to regulate its activity; plays a role in regulation of actin patch assembly
COF1	YLL050C	gi|642334	N	1	1.26244	0	0	19600	Cofilin, promotes actin filament depolarization in a pH-dependent manner; binds both actin monomers and filaments and severs filaments; thought to be regulated by phosphorylation at SER4; ubiquitous and essential in eukaryotes
ACT1	YFL039C	gi|7546413	N	1	1.15047	0	0	not visualized	Actin, structural protein involved in cell polarization, endocytosis, and other cytoskeletal functions
YIL028W	YIL028W	gi|1293614	N	1	1.06831	0	0	not visualized	Subunit beta of the cytosolic chaperonin Cct ring complex, related to Tcp1p, required for the assembly of actin and tubulins in vivo
VPS9	YML097C	gi|665940	O	2	1.42961	0.233441	cytoplasm	4280	A guanine nucleotide exchange factor involved in vesicle-mediated vacuolar protein transport; specifically stimulates the intrinsic guanine nucleotide exchange activity of Vps21p/Rab5: similar to mammalian ras inhibitors; binds ubiquitin
CDC48	YDL126C	gi|6320077	O	1	1.41563	0	cytoplasm,nucleus	78400	ATPase in ER, nuclear membrane and cytosol with homology to mammalian p97; in a complex with Npl4p and Ufd1p participates in retrotranslocation of ubiquitinated proteins from the ER into the cytosol for degradation by the proteasome
LAA1	YJL207C	gi|496955	O	1	1.29534	0	Golgi to vacuole	300	AP-1 accessory protein; colocalizes with clathrin to the late-Golgi apparatus; involved in TGN-endosome transport; physically interacts with AP-1; similar to the mammalian p200; may interact with ribosomes; YJL207C is a non-essential gene
KAR2	YJL034W	gi|6322426	O	1	1.2685	0	ambiguous	337000	ATPase involved in protein import into the ER, also acts as a chaperone to mediate protein folding in the ER and may play a role in ER export of soluble proteins; regulates the unfolded protein response via interaction with Ire1p
CHC1	YGL206C	gi|6321232	O	1	1.26553	0	Golgi to vacuole	28700	Clathrin heavy chain, subunit of the major coat protein involved in intracellular protein transport and endocytosis; two heavy chains form the clathrin triskelion structural component; the light chain (CLC1) is thought to regulate function
KIN1	YDR122W	gi|171787	O	1	0.366283	0	cytoplasm	279	Serine/threonine protein kinase involved in regulation of exocytosis; localizes to the cytoplasmic face of the plasma membrane; closely related to Kin2p
SMC6	YLR383W	gi|6323415	P3	1	5.4111	0	cytoplasm,nucleus	339	Protein involved in structural maintenance of chromosomes; essential subunit of Mms21-Smc5-Smc6 complex; required for growth, DNA repair, interchromosomal and sister chromatid recombination; homologous to S. pombe rad18
HEH2	YDR458C	gi|6320666	Q	1	1.20645	0	nuclear periphery	1250	Inner nuclear membrane (INM) protein; contains helix-extension-helix (HEH) motif, nuclear localization signal sequence; targeting to the INM requires the Srp1p-Kap95p karyopherins and the Ran cycle
TOP2	YNL088W	gi|19880908	T	1	1.9964	0	nucleus	5730	Essential type II topoisomerase, relieves torsional strain in DNA by cleaving and re-sealing the phosphodiester backbone of both positively and negatively supercoiled DNA; cleaves complementary strands; localizes to axial cores in meiosis
NPL4	YBR170C	gi|6319647	U	1	2.13451	0	cytoplasm,nucleus	1050	Ubiquitin-binding protein involved in protein degradation; Cdc48p-Npl4p-Ufd1p complex participates in ER-associated degradation (ERAD) while Cdc48p-Npl4p-Vms1p complex participates in mitochondria-associated degradation (MAD)

## Sheet: 35S_2
Common name	Systemantic name	Accession Number	Class	Peptide Count	Avg iTRAQ ratio (115/114)	iTRAQ Standard Deviation (115/114)	Localisation	Copy Number per Cell	SGD Description
RPS13	YDR064W	gi|6320269	A1	1	5.35313	0	0	not visualized	Protein component of the small (40S) ribosomal subunit; has similarity to E. coli S15 and rat S13 ribosomal proteins
RPS8A	YBL072C	gi|6320949	A1	2	4.57601	1.99775	cytoplasm	15900	Protein component of the small (40S) ribosomal subunit; identical to Rps8Bp and has similarity to rat S8 ribosomal protein
RPS14B	YJL191W	gi|6322270	A1	2	4.19798	0.983273	cytoplasm,nucleolus,nucleus	3370	Ribosomal protein 59 of the small subunit, required for ribosome assembly and 20S pre-rRNA processing; mutations confer cryptopleurine resistance; nearly identical to Rps14Ap and similar to E. coli S11 and rat S14 ribosomal proteins
RPS15	YOL040C	gi|6324533	A1	1	4.13743	0	0	not visualized	Protein component of the small (40S) ribosomal subunit; has similarity to E. coli S19 and rat S15 ribosomal proteins
RPS18A	YDR450W	gi|6323615	A1	2	4.07999	0.260497	cytoplasm	48100	Protein component of the small (40S) ribosomal subunit; nearly identical to Rps18Bp and has similarity to E. coli S13 and rat S18 ribosomal proteins
RPS6A	YPL090C	gi|6325167	A1	5	4.05515	1.22255	cytoplasm	66000	Protein component of the small (40S) ribosomal subunit; identical to Rps6Bp and has similarity to rat S6 ribosomal protein
RPS2	YGL123W	gi|6321315	A1	1	4.03769	0	0	not visualized	Protein component of the small (40S) subunit, essential for control of translational accuracy; phosphorylation by C-terminal domain kinase I (CTDK-I) enhances translational accuracy; similar to E. coli S5 and rat S2 ribosomal proteins
RPS5	YJR123W	gi|6322583	A1	6	3.86013	1.264	0	not visualized	Protein component of the small (40S) ribosomal subunit, the least basic of the non-acidic ribosomal proteins; phosphorylated in vivo; essential for viability; has similarity to E. coli S7 and rat S5 ribosomal proteins
RPS24B	YIL069C	gi|6322120	A1	3	3.60901	0.198328	cytoplasm	6160	Protein component of the small (40S) ribosomal subunit; identical to Rps24Ap and has similarity to rat S24 ribosomal protein
RPS4A	YJR145C	gi|6322605	A1	2	3.4698	0.349599	cytoplasm	573	Protein component of the small (40S) ribosomal subunit; mutation affects 20S pre-rRNA processing; identical to Rps4Bp and has similarity to rat S4 ribosomal protein
RPS7A	YOR096W	gi|6324670	A1	5	3.33157	0.532697	0	41000	Protein component of the small (40S) ribosomal subunit, nearly identical to Rps7Bp; interacts with Kti11p; deletion causes hypersensitivity to zymocin; has similarity to rat S7 and Xenopus S8 ribosomal proteins
RPS0B	YLR048W	gi|6323077	A1	6	3.31598	1.1193	cytoplasm	60900	Protein component of the small (40S) ribosomal subunit, nearly identical to Rps0Ap; required for maturation of 18S rRNA along with Rps0Ap; deletion of either RPS0 gene reduces growth rate, deletion of both genes is lethal
RPS27A	YKL156W	gi|6322693	A1	1	3.26453	0	cytoplasm	43300	Protein component of the small (40S) ribosomal subunit; nearly identical to Rps27Bp and has similarity to rat S27 ribosomal protein
RPS1B	YML063W	gi|6323577	A1	4	3.16964	0.475421	cytoplasm	107000	Ribosomal protein 10 (rp10) of the small (40S) subunit; nearly identical to Rps1Ap and has similarity to rat S3a ribosomal protein
RPS3	YNL178W	gi|6324151	A1	2	3.01539	0.169431	0	146000	Protein component of the small (40S) ribosomal subunit, has apurinic/apyrimidinic (AP) endonuclease activity; essential for viability; has similarity to E. coli S3 and rat S3 ribosomal proteins
RPS20	YHL015W	gi|6321772	A1	4	2.77431	0.687506	0	not visualized	Protein component of the small (40S) ribosomal subunit; overproduction suppresses mutations affecting RNA polymerase III-dependent transcription; has similarity to E. coli S10 and rat S20 ribosomal proteins
RPS19A	YOL121C	gi|6324451	A1	1	2.75802	0	cytoplasm	29000	Protein component of the small (40S) ribosomal subunit, required for assembly and maturation of pre-40 S particles; mutations in human RPS19 are associated with Diamond Blackfan anemia; nearly identical to Rps19Bp
RPS22A	YJL190C	gi|6323399	A1	2	2.69295	0.105234	nucleolus,nucleus	40400	Protein component of the small (40S) ribosomal subunit; nearly identical to Rps22Bp and has similarity to E. coli S8 and rat S15a ribosomal proteins
RPS12	YOR369C	gi|6324945	A1	2	2.4488	0.177602	0	not visualized	Protein component of the small (40S) ribosomal subunit; has similarity to rat ribosomal protein S12
RPS23B	YPR132W	gi|6325389	A1	1	2.41057	0	cytoplasm	3340	Ribosomal protein 28 (rp28) of the small (40S) ribosomal subunit, required for translational accuracy; nearly identical to Rps23Ap and similar to E. coli S12 and rat S23 ribosomal proteins; deletion of both RPS23A and RPS23B is lethal
RPS21A	YKR057W	gi|6322910	A1	2	2.36286	0.0489746	cytoplasm	27400	Protein component of the small (40S) ribosomal subunit; nearly identical to Rps21Bp and has similarity to rat S21 ribosomal protein
RPS17A	YML024W	gi|6323617	A1	2	2.36123	0.141783	cytoplasm	30900	Ribosomal protein 51 (rp51) of the small (40s) subunit; nearly identical to Rps17Bp and has similarity to rat S17 ribosomal protein
RPS10A	YOR293W	gi|6324867	A1	1	2.30324	0	nucleolus,nucleus	54100	Protein component of the small (40S) ribosomal subunit; nearly identical to Rps10Bp and has similarity to rat ribosomal protein S10
RPS9A	YPL081W	gi|6325176	A1	1	2.0579	0	cytoplasm	106000	Protein component of the small (40S) ribosomal subunit; nearly identical to Rps9Bp and has similarity to E. coli S4 and rat S9 ribosomal proteins
ASC1	YMR116C	gi|6323763	A1	1	1.53091	0	0	333000	G-protein beta subunit and guanine nucleotide dissociation inhibitor for Gpa2p; ortholog of RACK1 that inhibits translation; core component of the small (40S) ribosomal subunit; represses Gcn4p in the absence of amino acid starvation
RPL32	YBL092W	gi|6319378	A2	2	5.42883	1.34033	0	not visualized	Protein component of the large (60S) ribosomal subunit, has similarity to rat L32 ribosomal protein; overexpression disrupts telomeric silencing
RPL8B	YLL045C	gi|6322984	A2	3	4.99808	1.4911	cytoplasm	80200	Ribosomal protein L4 of the large (60S) ribosomal subunit, nearly identical to Rpl8Ap and has similarity to rat L7a ribosomal protein; mutation results in decreased amounts of free 60S subunits
RPL18A	YOL120C	gi|6324452	A2	3	4.77556	0.194668	0	not visualized	Protein component of the large (60S) ribosomal subunit, identical to Rpl18Bp and has similarity to rat L18 ribosomal protein; intron of RPL18A pre-mRNA forms stem-loop structures that are a target for Rnt1p cleavage leading to degradation
RPL14A	YKL006W	gi|6322847	A2	2	4.41525	1.11677	cytoplasm	45300	N-terminally acetylated protein component of the large (60S) ribosomal subunit, nearly identical to Rpl14Bp and has similarity to rat L14 ribosomal protein; rpl14a csh5 double null mutant exhibits synthetic slow growth
RPL16B	YNL069C	gi|6324260	A2	4	4.39227	1.83706	0	not visualized	N-terminally acetylated protein component of the large (60S) ribosomal subunit, binds to 5.8 S rRNA; has similarity to Rpl16Ap, E. coli L13 and rat L13a ribosomal proteins; transcriptionally regulated by Rap1p
RPL1A	YPL220W	gi|6325036	A2	1	4.30116	0	cytoplasm	116000	N-terminally acetylated protein component of the large (60S) ribosomal subunit, nearly identical to Rpl1Bp and has similarity to E. coli L1 and rat L10a ribosomal proteins; rpl1a rpl1b double null mutation is lethal
RPL15A	YLR029C	gi|6323057	A2	4	4.18404	0.592799	0	not visualized	Protein component of the large (60S) ribosomal subunit, nearly identical to Rpl15Bp and has similarity to rat L15 ribosomal protein; binds to 5.8 S rRNA
RPL3	YOR063W	gi|6324637	A2	3	3.79892	1.20978	cytoplasm	450	Protein component of the large (60S) ribosomal subunit, has similarity to E. coli L3 and rat L3 ribosomal proteins; involved in the replication and maintenance of killer double stranded RNA virus
RPL40A	YIL148W	gi|6322947	A2	5	3.77989	0.461464	cytoplasm,nucleus	11800	Fusion protein, identical to Rpl40Bp, that is cleaved to yield ubiquitin and a ribosomal protein of the large (60S) ribosomal subunit with similarity to rat L40; ubiquitin may facilitate assembly of the ribosomal protein into ribosomes
RPL2A	YFR031C-A	gi|6322171	A2	2	3.76158	0.619996	cytoplasm	not quantitated	Protein component of the large (60S) ribosomal subunit, identical to Rpl2Bp and has similarity to E. coli L2 and rat L8 ribosomal proteins
RPL7B	YPL198W	gi|6325058	A2	3	3.59204	1.03431	cytoplasm,nucleolus	7080	Protein component of the large (60S) ribosomal subunit, nearly identical to Rpl7Ap and has similarity to E. coli L30 and rat L7 ribosomal proteins; contains a conserved C-terminal Nucleic acid Binding Domain (NDB2)
RPL19A	YBR084C-A	gi|6319559	A2	2	3.58784	0.920241	cytoplasm	97700	Protein component of the large (60S) ribosomal subunit, nearly identical to Rpl19Bp and has similarity to rat L19 ribosomal protein; rpl19a and rpl19b single null mutations result in slow growth, while the double null mutation is lethal
RPL23A	YBL087C	gi|6320963	A2	3	3.54796	0.583054	nucleus	not visualized	Protein component of the large (60S) ribosomal subunit, identical to Rpl23Bp and has similarity to E. coli L14 and rat L23 ribosomal proteins
RPL24B	YGR148C	gi|6321587	A2	3	3.52226	0.270156	cytoplasm	36900	Ribosomal protein L30 of the large (60S) ribosomal subunit, nearly identical to Rpl24Ap and has similarity to rat L24 ribosomal protein; not essential for translation but may be required for normal translation rate
RPL36B	YPL249C-A	gi|6325006	A2	2	3.46278	0.463224	cytoplasm	31600	N-terminally acetylated protein component of the large (60S) ribosomal subunit, nearly identical to Rpl36Bp and has similarity to rat L36 ribosomal protein; binds to 5.8 S rRNA
RPL9B	YNL067W	gi|6324262	A2	1	3.42827	0	cytoplasm	76000	Protein component of the large (60S) ribosomal subunit, nearly identical to Rpl9Ap and has similarity to E. coli L6 and rat L9 ribosomal proteins
RPL4B	YDR012W	gi|6320215	A2	5	3.32797	0.680244	cytoplasm	151000	Protein component of the large (60S) ribosomal subunit, nearly identical to Rpl4Ap and has similarity to E. coli L4 and rat L4 ribosomal proteins
RPL5	YPL131W	gi|6325126	A2	6	3.30176	0.768747	cytoplasm	not visualized	Protein component of the large (60S) ribosomal subunit with similarity to E. coli L18 and rat L5 ribosomal proteins; binds 5S rRNA and is required for 60S subunit assembly
RPL38	YLR325C	gi|6323357	A2	1	3.25029	0	cytoplasm	50200	Protein component of the large (60S) ribosomal subunit, has similarity to rat L38 ribosomal protein
RPL43A	YPR043W	gi|6325300	A2	1	3.20701	0	cytoplasm	44600	Protein component of the large (60S) ribosomal subunit, identical to Rpl43Bp and has similarity to rat L37a ribosomal protein; null mutation confers a dominant lethal phenotype
RPL27A	YHR010W	gi|6321798	A2	3	3.15254	0.567278	cytoplasm,nucleolus	7380	Protein component of the large (60S) ribosomal subunit, nearly identical to Rpl27Bp and has similarity to rat L27 ribosomal protein
RPL10	YLR075W	gi|6323104	A2	5	3.12725	0.53261	cytoplasm	not visualized	Protein component of the large (60S) ribosomal subunit, responsible for joining the 40S and 60S subunits; regulates translation initiation; has similarity to rat L10 ribosomal protein and to members of the QM gene family
RPP1A	YDL081C	gi|6320122	A2	1	3.12648	0	cytoplasm	not visualized	Ribosomal stalk protein P1 alpha, involved in the interaction between translational elongation factors and the ribosome; accumulation of P1 in the cytoplasm is regulated by phosphorylation and interaction with the P2 stalk component
RPL12A	YEL054C	gi|6320781	A2	3	2.98983	0.378437	cytoplasm	68500	Protein component of the large (60S) ribosomal subunit, nearly identical to Rpl12Bp; rpl12a rpl12b double mutant exhibits slow growth and slow translation; has similarity to E. coli L11 and rat L12 ribosomal proteins
RPL28	YGL103W	gi|6321335	A2	1	2.92728	0	0	not visualized	Ribosomal protein of the large (60S) ribosomal subunit, has similarity to E. coli L15 and rat L27a ribosomal proteins; may have peptidyl transferase activity; can mutate to cycloheximide resistance
RPP0	YLR340W	gi|6323371	A2	3	2.91655	0.292443	0	not visualized	Conserved ribosomal protein P0 similar to rat P0, human P0, and E. coli L10e; shown to be phosphorylated on serine 302
RPP2B	YDR382W	gi|6320590	A2	2	2.8609	0.238729	cytoplasm	602000	Ribosomal protein P2 beta, a component of the ribosomal stalk, which is involved in the interaction between translational elongation factors and the ribosome; regulates the accumulation of P1 (Rpp1Ap and Rpp1Bp) in the cytoplasm
RPL6A	YML073C	gi|6323567	A2	1	2.85418	0	cytoplasm	37100	N-terminally acetylated protein component of the large (60S) ribosomal subunit, has similarity to Rpl6Bp and to rat L6 ribosomal protein; binds to 5.8S rRNA
RPL13B	YMR142C	gi|6323791	A2	3	2.80712	0.881983	cytoplasm	133000	Protein component of the large (60S) ribosomal subunit, nearly identical to Rpl13Bp; not essential for viability; has similarity to rat L13 ribosomal protein
RPL25	YOL127W	gi|6324445	A2	1	2.78367	0	0	not visualized	Primary rRNA-binding ribosomal protein component of the large (60S) ribosomal subunit, has similarity to E. coli L23 and rat L23a ribosomal proteins; binds to 26S rRNA via a conserved C-terminal motif
RPL11A	YPR102C	gi|6325359	A2	1	2.68272	0	cytoplasm	39000	Protein component of the large (60S) ribosomal subunit, nearly identical to Rpl11Bp; involved in ribosomal assembly; depletion causes degradation of proteins and RNA of the 60S subunit; has similarity to E. coli L5 and rat L11
RPP2A	YOL039W	gi|6324534	A2	3	2.55477	0.221026	cytoplasm	428000	Ribosomal protein P2 alpha, a component of the ribosomal stalk, which is involved in the interaction between translational elongation factors and the ribosome; regulates the accumulation of P1 (Rpp1Ap and Rpp1Bp) in the cytoplasm
RPL16A	YIL133C	gi|6322058	A2	1	2.53269	0	cytoplasm	43300	N-terminally acetylated protein component of the large (60S) ribosomal subunit, binds to 5.8 S rRNA; has similarity to Rpl16Bp, E. coli L13 and rat L13a ribosomal proteins; transcriptionally regulated by Rap1p
RPL26A	YLR344W	gi|6323376	A2	1	2.34173	0	cytoplasm	not quantitated	Protein component of the large (60S) ribosomal subunit, nearly identical to Rpl26Bp and has similarity to E. coli L24 and rat L26 ribosomal proteins; binds to 5.8S rRNA
RPP1B	YDL130W	gi|6320073	A2	1	2.17656	0	nucleus	6300	Subunit of both RNase MRP, which cleaves pre-rRNA, and nuclear RNase P, which cleaves tRNA precursors to generate mature 5' ends
KRR1	YCL059C	gi|6319791	A3	2	17.4845	8.01585	cytoplasm,nucleolus	4340	Essential nucleolar protein required for the synthesis of 18S rRNA and for the assembly of 40S ribosomal subunit
PRP43	YGL120C	gi|6321318	A3	4	16.0756	19.2402	nucleolus	16900	RNA helicase in the DEAH-box family, functions in both RNA polymerase I and polymerase II transcript metabolism, involved in release of the lariat-intron from the spliceosome
SOF1	YLL011W	gi|6323018	A3	1	13.6007	0	nucleolus	6620	Essential protein required for biogenesis of 40S (small) ribosomal subunit; has similarity to the beta subunit of trimeric G-proteins and the splicing factor Prp4p
ENP1	YBR247C	gi|6319724	A3	2	12.8814	9.48505	cytoplasm,nucleolus,nucleus	21600	Protein associated with U3 and U14 snoRNAs, required for pre-rRNA processing and 40S ribosomal subunit synthesis; localized in the nucleus and concentrated in the nucleolus
RRP9	YPR137W	gi|6325394	A3	1	10.5641	0	nucleolus	5130	Protein involved in pre-rRNA processing, associated with U3 snRNP; component of small ribosomal subunit (SSU) processosome; ortholog of the human U3-55k protein
BFR2	YDR299W	gi|6320505	A3	1	6.9736	0	nucleolus	15400	Essential protein that is a component of 90S preribosomes; may be involved in rRNA processing; multicopy suppressor of sensitivity to Brefeldin A; expression is induced during lag phase and also by cold shock
ROK1	YGL171W	gi|6321267	A3	2	6.2318	1.50225	0	not visualized	ATP-dependent RNA helicase of the DEAD box family; required for 18S rRNA synthesis
KRE33	YNL132W	gi|6324197	A3	3	5.80428	4.22436	nucleolus	not quantitated	Essential protein of unknown function; heterozygous mutant shows haploinsufficiency in K1 killer toxin resistance
KRI1	YNL308C	gi|6324021	A3	1	5.23327	0	cytoplasm,nucleolus	1780	Essential nucleolar protein required for 40S ribosome biogenesis; physically and functionally interacts with Krr1p
SNU13	YEL026W	gi|6320809	A3a	7	152.496	282.973	0	not visualized	RNA binding protein, part of U3 snoRNP involved in rRNA processing, part of U4/U6-U5 tri-snRNP involved in mRNA splicing, similar to human 15.5K protein
DIP2	YLR129W	gi|6323158	A3a	2	19.7676	10.8262	cytoplasm,nucleus	9620	Nucleolar protein, specifically associated with the U3 snoRNA, part of the large ribonucleoprotein complex known as the small subunit (SSU) processome, required for 18S rRNA biogenesis, part of the active pre-rRNA processing complex
UTP9	YHR196W	gi|6321990	A3a	3	17.5634	13.2803	nucleolus	20000	Nucleolar protein, component of the small subunit (SSU) processome containing the U3 snoRNA that is involved in processing of pre-18S rRNA
UTP21	YLR409C	gi|6323441	A3a	3	16.0175	14.8518	nucleus	2020	Subunit of U3-containing 90S preribosome and Small Subunit (SSU) processome complexes involved in production of 18S rRNA and assembly of small ribosomal subunit; synthetic defect with STI1 Hsp90 cochaperone; human homolog linked to glaucoma
UTP5	YDR398W	gi|6320606	A3a	1	14.2402	0	nucleolus	33100	Subunit of U3-containing Small Subunit (SSU) processome complex involved in production of 18S rRNA and assembly of small ribosomal subunit
IMP3	YHR148W	gi|6321942	A3a	1	12.3202	0	0	not visualized	Component of the SSU processome, which is required for pre-18S rRNA processing, essential protein that interacts with Mpp10p and mediates interactions of Imp4p and Mpp10p with U3 snoRNA
UTP8	YGR128C	gi|6321567	A3a	3	12.033	1.81657	nucleolus	16800	Nucleolar protein required for export of tRNAs from the nucleus; also copurifies with the small subunit (SSU) processome containing the U3 snoRNA that is involved in processing of pre-18S rRNA
UTP4	YDR324C	gi|6320531	A3a	5	10.4051	6.01784	nucleolus	5440	Subunit of U3-containing 90S preribosome and Small Subunit (SSU) processome complexes involved in production of 18S rRNA and assembly of small ribosomal subunit; member of t-Utp subcomplex involved with transcription of 35S rRNA transcript
MPP10	YJR002W	gi|6322461	A3a	2	9.81696	3.41951	0	not visualized	Component of the SSU processome and 90S preribosome, required for pre-18S rRNA processing, interacts with and controls the stability of Imp3p and Imp4p, essential for viability; similar to human Mpp10p
NOP14	YDL148C	gi|6320053	A3a	1	7.5807	0	0	not visualized	Nucleolar protein, forms a complex with Noc4p that mediates maturation and nuclear export of 40S ribosomal subunits; also present in the small subunit processome complex, which is required for processing of pre-18S rRNA
UTP7	YER082C	gi|6320926	A3a	1	7.18596	0	0	5800	Nucleolar protein, component of the small subunit (SSU) processome containing the U3 snoRNA that is involved in processing of pre-18S rRNA
UTP13	YLR222C	gi|6323251	A3a	2	6.02771	0.325775	nucleolus	8070	Nucleolar protein, component of the small subunit (SSU) processome containing the U3 snoRNA that is involved in processing of pre-18S rRNA
UTP15	YMR093W	gi|6323740	A3a	2	4.43377	0.0428354	nucleolus,nucleus	358	Nucleolar protein, component of the small subunit (SSU) processome containing the U3 snoRNA that is involved in processing of pre-18S rRNA
CKA2	YOR061W	gi|6324635	A3a	1	3.964	0	cytoplasm,nucleus	4540	Alpha' catalytic subunit of casein kinase 2, a Ser/Thr protein kinase with roles in cell growth and proliferation; the holoenzyme also contains CKA1, CKB1 and CKB2, the many substrates include transcription factors and all RNA polymerases
UTP22	YGR090W	gi|6321527	A3a	2	3.44036	1.24196	nucleolus,nucleus	3260	Possible U3 snoRNP protein involved in maturation of pre-18S rRNA, based on computational analysis of large-scale protein-protein interaction data
UTP6	YDR449C	gi|6320657	A3a4	1	24.2328	0	nucleolus	7520	Nucleolar protein, component of the small subunit (SSU) processome containing the U3 snoRNA that is involved in processing of pre-18S rRNA
HAS1	YMR290C	gi|6323947	A4	3	13.6064	10.3315	0	not visualized	ATP-dependent RNA helicase; localizes to both the nuclear periphery and nucleolus; highly enriched in nuclear pore complex fractions; constituent of 66S pre-ribosomal particles
ERB1	YMR049C	gi|6323693	A4	3	10.4414	3.29802	nucleolus,nucleus	2680	Constituent of 66S pre-ribosomal particles, forms a complex with Nop7p and Ytm1p that is required for maturation of the large ribosomal subunit; required for maturation of the 25S and 5.8S ribosomal RNAs; homologous to mammalian Bop1
RRP5	YMR229C	gi|6323885	A4	2	8.97079	3.68689	nucleolus	8860	RNA binding protein with preference for single stranded tracts of U's involved in synthesis of both 18S and 5.8S rRNAs; component of both the ribosomal small subunit (SSU) processosome and the 90S preribosome
NOP6	YDL213C	gi|6319988	A4	1	8.71051	0	nucleolus	8970	Putative RNA-binding protein implicated in A3/4; contains an RNA recognition motif (RRM) and has similarity to hydrophilins; NOP6 may be a fungal-specific gene as no homologs have been yet identified in higher eukaryotes
RRS1	YOR294W	gi|6324868	A4	1	6.59017	0	0	not visualized	Essential protein that binds ribosomal protein L11 and is required for nuclear export of the 60S pre-ribosomal subunit during A3/4; mouse homolog shows altered expression in Huntington's disease model mice
SSF1	YHR066W	gi|6321857	A4	1	5.65603	0	nucleolus,nucleus	8150	Constituent of 66S pre-ribosomal particles, required for ribosomal large subunit maturation; functionally redundant with Ssf2p; member of the Brix family
NOP12	YOL041C	gi|6324532	A4	1	5.61888	0	nucleolus	5910	Nucleolar protein involved in pre-25S rRNA processing and biogenesis of large 60S ribosomal subunit; contains an RNA recognition motif (RRM); binds to Ebp2; similar to Nop13p and Nsr1p
NOG1	YPL093W	gi|6325164	A4	1	3.97731	0	nucleus	28000	Putative GTPase that associates with free 60S ribosomal subunits in the nucleolus and is required for 60S ribosomal subunit biogenesis; constituent of 66S pre-ribosomal particles; member of the ODN family of nucleolar G-proteins
DBP10	YDL031W	gi|6320173	A4	1	2.21565	0	0	not visualized	Putative ATP-dependent RNA helicase of the DEAD-box protein family, constituent of 66S pre-ribosomal particles; essential protein involved in A3/4
RLP7	YNL002C	gi|6324326	A4	1	1.22957	0	0	7720	Nucleolar protein with similarity to large ribosomal subunit L7 proteins; constituent of 66S pre-ribosomal particles; plays an essential role in processing of precursors to the large ribosomal subunit RNAs
NOP1	YDL014W	gi|6320190	A5	12	74.7503	72.3428	0	not visualized	Nucleolar protein, component of the small subunit processome complex, which is required for processing of pre-18S rRNA; has similarity to mammalian fibrillarin
NOP58	YOR310C	gi|6324886	A5	13	44.8333	67.9291	nucleolus	34700	Protein involved in pre-rRNA processing, 18S rRNA synthesis, and snoRNA synthesis; component of the small subunit processome complex, which is required for processing of pre-18S rRNA
NOP56	YLR197W	gi|6323226	A5	18	41.1788	84.5788	nucleolus	13500	Essential evolutionarily-conserved nucleolar protein component of the box C/D snoRNP complexes that direct 2'-O-methylation of pre-rRNA during its maturation; overexpression causes spindle orientation defects
GAR1	YHR089C	gi|6321881	A5	6	18.1815	9.10916	nucleolus	5730	Protein component of the H/ACA snoRNP pseudouridylase complex, involved in the modification and cleavage of the 18S pre-rRNA
CBF5	YLR175W	gi|6323204	A5	15	14.4582	7.83722	nucleolus	33600	Pseudouridine synthase catalytic subunit of box H/ACA small nucleolar ribonucleoprotein particles (snoRNPs), acts on both large and small rRNAs and on snRNA U2; mutations in human ortholog dyskerin cause the disorder dyskeratosis congenita
NOP10	YHR072W-A	gi|7839181	A5	1	9.24323	0	nucleolus	not visualized	Constituent of small nucleolar ribonucleoprotein particles containing H/ACA-type snoRNAs, which are required for pseudouridylation and processing of pre-18S rRNA
FPR3	YML074C	gi|6323566	A6	2	3.67212	0.00269274	nucleolus,nucleus	9490	Nucleolar peptidyl-prolyl cis-trans isomerase (PPIase); FK506 binding protein; phosphorylated by casein kinase II (Cka1p-Cka2p-Ckb1p-Ckb2p) and dephosphorylated by Ptp1p
POP1	YNL221C	gi|6324108	A6	2	1.19003	0.192953	cytoplasm,nucleus	846	Subunit of both RNase MRP and nuclear RNase P; RNase MRP cleaves pre-rRNA, while nuclear RNase P cleaves tRNA precursors to generate mature 5' ends and facilitates turnover of nuclear RNAs; binds to the RPR1 RNA subunit in RNase P
TIF4631	YGR162W	gi|6321601	B1	1	3.41331	0	cytoplasm	9760	Translation initiation factor eIF4G, subunit of the mRNA cap-binding protein complex (eIF4F) that also contains eIF4E (Cdc33p); interacts with Pab1p and with eIF4A (Tif1p); also has a role in biogenesis of the large ribosomal subunit
TIF1	YKR059W	gi|6322912	B1	1	2.53128	0	cytoplasm	106000	Translation initiation factor eIF4A, identical to Tif2p; DEA(D/H)-box RNA helicase that couples ATPase activity to RNA binding and unwinding; forms a dumbbell structure of two compact domains connected by a linker; interacts with eIF4G
EFT1	YOR133W	gi|6324707	B2	8	3.29338	0.967866	cytoplasm	82700	Elongation factor 2 (EF-2), also encoded by EFT2; catalyzes ribosomal translocation during protein synthesis; contains diphthamide, the unique posttranslationally modified histidine residue specifically ADP-ribosylated by diphtheria toxin
EFB1	YAL003W	gi|6319315	B2	1	3.08985	0	0	not visualized	B2 factor 1 beta; stimulates nucleotide exchange to regenerate EF-1 alpha-GTP for the next elongation cycle; part of the EF-1 complex, which facilitates binding of aminoacyl-tRNA to the ribosomal A site
YEF3	YLR249W	gi|6323278	B2	1	2.63094	0	cytoplasm	871000	Translational elongation factor 3, stimulates the binding of aminoacyl-tRNA (AA-tRNA) to ribosomes by releasing EF-1 alpha from the ribosomal complex; contains two ABC cassettes; binds and hydrolyses ATP
TEF1	YPR080W	gi|6325337	B2	9	2.59243	0.583858	cytoplasm	377	Translational elongation factor EF-1 alpha; also encoded by TEF2; functions in the binding reaction of aminoacyl-tRNA (AA-tRNA) to ribosomes ( 1 ) Also know as: Ef-1 alphap
HTB2	YBL002W	gi|6320430	C1	12	859.176	2035.35	nucleus	443000	Histone H2B, core histone protein required for chromatin assembly and chromosome function; nearly identical to HTB1; Rad6p-Bre1p-Lge1p mediated ubiquitination regulates transcriptional activation, meiotic DSB formation and H3 methylation
HHT1	YBR010W	gi|6324297	C1	13	136.837	266.291	nucleus	213000	Histone H3, core histone protein required for chromatin assembly, part of heterochromatin-mediated telomeric and HM silencing; one of two identical histone H3 proteins (see HHT2); regulated by acetylation, methylation, and phosphorylation
HHO1	YPL127C	gi|6325130	C1	1	81.842	0	nucleus	6560	Histone H1, a linker histone required for nucleosome packaging at restricted sites; suppresses DNA repair involving homologous recombination; not required for telomeric silencing, basal transcriptional repression, or efficient sporulation
HTA1	YDR225W	gi|6320431	C1	7	53.1245	35.7623	vacuole	not visualized	Histone H2A, core histone protein required for chromatin assembly and chromosome function; one of two nearly identical subtypes (see also HTA2); DNA damage-dependent phosphorylation by Mec1p facilitates DNA repair; acetylated by Nat4p
HHF1	YBR009C	gi|6324298	C1	10	35.2733	29.8679	nucleus	524000	Histone H4, core histone protein required for chromatin assembly and chromosome function; one of two identical histone proteins (see also HHF1); contributes to telomeric silencing; N-terminal domain involved in maintaining genomic integrity
HTB1	YDR224C	gi|6319471	C1	1	15.5717	0	nucleus	not quantitated	Histone H2B, core histone protein required for chromatin assembly and chromosome function; nearly identical to HTB1; Rad6p-Bre1p-Lge1p mediated ubiquitination regulates transcriptional activation, meiotic DSB formation and H3 methylation
HTZ1	YOL012C	gi|6324562	C1	2	11.5006	5.14935	nucleus	2840	Histone variant H2AZ, exchanged for histone H2A in nucleosomes by the SWR1 complex; involved in transcriptional regulation through prevention of the spread of silent heterochromatin
ARP5	YNL059C	gi|6324269	C3	1	4.80646	0	cytoplasm,nucleus	2170	Nuclear actin-related protein involved in chromatin remodeling, component of chromatin-remodeling enzyme complexes
ARP8	YOR141C	gi|6324715	C3	1	4.51441	0	nucleus	1010	Nuclear actin-related protein involved in chromatin remodeling, component of chromatin-remodeling enzyme complexes; has mRNA binding activity
SFH1	YLR321C	gi|6323354	C3a	1	5.67359	0	nucleus	3940	Component of the RSC chromatin remodeling complex; essential gene required for cell cycle progression and maintenance of proper ploidy; phosphorylated in the G1 phase of the cell cycle; Snf5p paralog
ISW1	YBR245C	gi|6319722	C3b	3	8.6862	4.18755	nucleus	1500	Member of the imitation-switch (ISWI) class of ATP-dependent chromatin remodeling complexes; ATPase that forms a complex with Ioc2p and Ioc4p to regulate transcription elongation, and a complex with Ioc3p to repress transcription initiation
IOC2	YLR095C	gi|6323124	C3b	1	4.1688	0	nucleus	7520	Member of a complex (Isw1b) with Isw1p and Ioc4p that exhibits nucleosome-stimulated ATPase activity and acts within coding regions to coordinate transcription elongation with termination and processing, contains a PHD finger motif
INO80	YGL150C	gi|6321289	C3c	1	6.08001	0	nucleus	6280	ATPase and nucleosome spacing factor, subunit of complex containing actin and actin-related proteins that has chromatin remodeling activity and 3' to 5' DNA helicase activity in vitro; has a role in modulating stress gene transcription
SIR3	YLR442C	gi|6323475	C4b	1	7.47317	0	nuclear periphery	1400	Silencing protein that interacts with Sir2p and Sir4p, and histone H3 and H4 tails, to establish a transcriptionally silent chromatin state; required for spreading of silenced chromatin; recruited to chromatin through interaction with Rap1p
FPR4	YLR449W	gi|6323482	C4e	1	17.9884	0	nucleolus,nucleus	14100	Peptidyl-prolyl cis-trans isomerase (PPIase) (proline isomerase) localized to the nucleus; catalyzes isomerization of proline residues in histones H3 and H4, which affects lysine methylation of those histones
RAD50	YNL250W	gi|6324079	D	1	3.32743	0	cytoplasm,nucleus	830	Subunit of MRX complex, with Mre11p and Xrs2p, involved in processing double-strand DNA breaks in vegetative cells, initiation of meiotic DSBs, telomere maintenance, and nonhomologous end joining
RPA190	YOR341W	gi|6324917	E1	9	13.1174	15.2256	nucleolus	2840	RNA polymerase I largest subunit A190
RPA49	YNL248C	gi|6324081	E1	2	10.1142	7.9215	nucleolus	not quantitated	RNA polymerase I subunit A49
RPA34	YJL148W	gi|6322313	E1	1	5.29998	0	nucleolus	3360	RNA polymerase I subunit A34.5
RPA12	YJR063W	gi|6322523	E1	1	5.28291	0	nucleolus	8450	RNA polymerase I subunit A12.2; contains two zinc binding domains, and the N terminal domain is responsible for anchoring to the RNA pol I complex
RPB4	YJL140W	gi|6322321	E2	1	18.2606	0	nucleus	not visualized	RNA polymerase II subunit B32; forms two subunit dissociable complex with Rpb7p; involved in recruitment of 3'-end processing factors to transcribing RNA polymerase II complex and in export of mRNA to cytoplasm under stress conditions; also involved in translation initiation
RPO21	YDL140C	gi|6320061	E2	7	8.21061	2.91792	nucleus	not quantitated	RNA polymerase II largest subunit B220, part of central core; phosphorylation of C-terminal heptapeptide repeat domain regulates association with transcription and splicing factors; similar to bacterial beta-prime
RPB2	YOR151C	gi|6324725	E2	5	6.06651	3.09543	cytoplasm,nucleus	18700	RNA polymerase II second largest subunit B150, part of central core; similar to bacterial beta subunit
RET1	YOR207C	gi|6324781	E3	1	3.5302	0	nucleus	1950	Second-largest subunit of RNA polymerase III, which is responsible for the transcription of tRNA and 5S RNA genes, and other low molecular weight RNAs
RPB5	YBR154C	gi|6319630	E4	1	11.3852	0	0	not visualized	RNA polymerase subunit ABC27, common to RNA polymerases I, II, and III; contacts DNA and affects transactivation
RPB8	YOR224C	gi|6324798	E4	1	10.3873	0	nucleus	6210	RNA polymerase subunit ABC14.5, common to RNA polymerases I, II, and III
RPO26	YPR187W	gi|6325445	E4	2	5.08026	2.41294	cytoplasm,nucleus	6090	RNA polymerase subunit ABC23, common to RNA polymerases I, II, and III; part of central core; similar to bacterial omega subunit
RPC40	YPR110C	gi|6325367	E5	2	10.2496	1.53537	nucleolus,nucleus	13000	RNA polymerase subunit AC40, common to RNA polymerase I and III
RRN5	YLR141W	gi|6323170	F1	1	5.7016	0	nucleolus	not quantitated	Protein involved in transcription of rDNA by RNA polymerase I; transcription factor, member of UAF (upstream activation factor) family along with Rrn9p and Rrn10p
PAB1	YER165W	gi|6321013	F5	1	6.8148	0	cytoplasm	198000	Poly(A) binding protein, part of the 3'-end RNA-processing complex, mediates interactions between the 5' cap structure and the 3' mRNA poly(A) tail, involved in control of poly(A) tail length, interacts with translation factor eIF-4G
YRA1	YDR381W	gi|6320589	F5	1	5.81349	0	nucleus	not visualized	Nuclear protein that binds to RNA and to Mex67p, required for export of poly(A)+ mRNA from the nucleus; member of the REF (RNA and export factor binding proteins) family; another family member, Yra2p, can substitute for Yra1p function
CTR9	YOL145C	gi|6324427	F6	1	1.13651	0	nucleus	12900	Component of the Paf1p complex involved in transcription elongation; binds to and modulates the activity of RNA polymerases I and II; required for expression of a subset of genes, including cyclin genes; involved in SER3 repression by helping to maintain SRG1 transcription-dependent nucleosome occupancy; contains TPR repeats
TRM1	YDR120C	gi|6320325	F7	1	9.32993	0	nuclear periphery,nucleus	15500	tRNA methyltransferase; two forms of the protein are made by alternative translation starts; localizes to both the nucleus and mitochondrion to produce the modified base N2,N2-dimethylguanosine in tRNAs in both compartments
SPT5	YML010W	gi|6323632	F8	1	8.56202	0	nucleus	2340	Protein involved in regulating Pol I and Pol II transcription and pre-mRNA processing; forms a complex with Spt4p; contains a C-terminal repeat domain that is a target for phosphorylation by Sgv1p
SUM1	YDR310C	gi|6320516	F8	1	4.6105	0	nucleus	149	Transcriptional repressor required for mitotic repression of middle sporulation-specific genes; also acts as general replication initiation factor; involved in telomere maintenance, chromatin silencing; regulated by pachytene checkpoint
RVB2	YPL235W	gi|6325021	F8/C3c	3	6.69263	1.61699	0	3030	Essential protein involved in transcription regulation; component of chromatin remodeling complexes; required for assembly and function of the INO80 complex; also referred to as reptin; member of the RUVB-like protein family
RVB1	YDR190C	gi|6320396	F8/C3c	4	5.94243	0.803937	nucleus	11600	Essential protein involved in transcription regulation; component of chromatin remodeling complexes; required for assembly and function of the INO80 complex; also referred to as pontin; member of the RUVB-like protein family
SPT16	YGL207W	gi|6321231	F8b	1	6.20526	0	nucleus	18500	Subunit of the heterodimeric FACT complex (Spt16p-Pob3p), facilitates RNA Polymerase II transcription elongation through nucleosomes by destabilizing and then reassembling nucleosome structure
YHB1	YGR234W	gi|6321673	G	2	6.07857	2.80975	cytoplasm, mitochondrion	13000	Nitric oxide oxidoreductase, flavohemoglobin involved in nitric oxide detoxification; plays a role in the oxidative and nitrosative stress responses
CAR1	YPL111W	gi|6325146	G	1	4.48102	0	cytoplasm,nucleus	42800	Arginase, responsible for arginine degradation, expression responds to both induction by arginine and nitrogen catabolite repression; disruption enhances freeze tolerance
PDX1	YGR193C	gi|6321632	G	1	4.30478	0	mitochondrion	414	Dihydrolipoamide dehydrogenase (E3)-binding protein (E3BP) of the mitochondrial pyruvate dehydrogenase (PDH) complex, plays a structural role in the complex by binding and positioning E3 to the dihydrolipoamide acetyltransferase (E2) core
HXK2	YGL253W	gi|6321184	G	1	4.07762	0	cytoplasm	114000	Hexokinase isoenzyme 2 that catalyzes phosphorylation of glucose in the cytosol; predominant hexokinase during growth on glucose; functions in the nucleus to repress expression of HXK1 and GLK1 and to induce expression of its own gene
AXL1	YPR122W	gi|6325379	G	1	4.07056	0	bud neck,cell periphery	623	Haploid specific endoprotease that performs one of two N-terminal cleavages during maturation of a-factor mating pheromone; required for axial budding pattern of haploid cells
UGA1	YGR019W	gi|6321456	G	1	3.99703	0	cytoplasm	573	Gamma-aminobutyrate (GABA) transaminase (4-aminobutyrate aminotransferase) involved in the 4-aminobutyrate and glutamate degradation pathways; required for normal oxidative stress tolerance and nitrogen utilization
VMA2	YBR127C	gi|6319603	G	3	3.4427	0.5185	vacuolar membrane	131000	Subunit B of the eight-subunit V1 peripheral membrane domain of the vacuolar H+-ATPase (V-ATPase), an electrogenic proton pump found throughout the endomembrane system; contains nucleotide binding sites; also detected in the cytoplasm
TPI1	YDR050C	gi|6320255	G	2	3.36329	0.482503	cytoplasm,nucleus	207000	Triose phosphate isomerase, abundant glycolytic enzyme; mRNA half-life is regulated by iron availability; transcription is controlled by activators Reb1p, Gcr1p, and Rap1p through binding sites in the 5' non-coding region
TDH3	YGR192C	gi|6321631	G	6	3.07459	0.235745	cytoplasm,nucleus	169000	Glyceraldehyde-3-phosphate dehydrogenase, isozyme 3, involved in glycolysis and gluconeogenesis; tetramer that catalyzes the reaction of glyceraldehyde-3-phosphate to 1,3 bis-phosphoglycerate; detected in the cytoplasm and cell-wall
CDC19	YAL038W	gi|6319279	G	2	2.97924	0.706322	cytoplasm	291000	Pyruvate kinase, functions as a homotetramer in glycolysis to convert phosphoenolpyruvate to pyruvate, the input for aerobic (TCA cycle) or anaerobic (glucose fermentation) respiration
PDC1	YLR044C	gi|6323073	G	7	2.77335	0.656596	ambiguous,cytoplasm,nucleus	8970	Major of three pyruvate decarboxylase isozymes, key enzyme in alcoholic fermentation, decarboxylates pyruvate to acetaldehyde; subject to glucose-, ethanol-, and autoregulation; involved in amino acid catabolism
GAL10	YBR019C	gi|6319493	G	1	2.72746	0	0	not visualized	UDP-glucose-4-epimerase, catalyzes the interconversion of UDP-galactose and UDP-D-glucose in galactose metabolism; also catalyzes the conversion of alpha-D-glucose or alpha-D-galactose to their beta-anomers
FBA1	Ykl060c	gi|6322790	G	1	2.7017	0	cytoplasm	1020000	Fructose 1,6-bisphosphate aldolase, required for glycolysis and gluconeogenesis; catalyzes conversion of fructose 1,6 bisphosphate to glyceraldehyde-3-P and dihydroxyacetone-P; locates to mitochondrial outer surface upon oxidative stress
ENO1	YGR254W	gi|6321693	G	1	2.67081	0	cytoplasm	76700	Enolase I, a phosphopyruvate hydratase that catalyzes the conversion of 2-phosphoglycerate to phosphoenolpyruvate during glycolysis and the reverse reaction during gluconeogenesis; expression is repressed in response to glucose
PGI1	YBR196C	gi|6319673	G	1	2.66127	0	cytoplasm	91600	Glycolytic enzyme phosphoglucose isomerase, catalyzes the interconversion of glucose-6-phosphate and fructose-6-phosphate; required for cell cycle progression and completion of the gluconeogenic events of sporulation
PMA2	YPL036W	gi|6325221	G	1	2.50151	0	0	not visualized	Plasma membrane H+-ATPase, isoform of Pma1p, involved in pumping protons out of the cell; regulator of cytoplasmic pH and plasma membrane potential
SDH1	YKL148C	gi|6322701	G	1	2.49169	0	0	10400	Flavoprotein subunit of succinate dehydrogenase (Sdh1p, Sdh2p, Sdh3p, Sdh4p), which couples the oxidation of succinate to the transfer of electrons to ubiquinone as part of the TCA cycle and the mitochondrial respiratory chain
ENO2	YHR174W	gi|6321968	G	5	2.48901	0.29081	cytoplasm	2610	Enolase II, a phosphopyruvate hydratase that catalyzes the conversion of 2-phosphoglycerate to phosphoenolpyruvate during glycolysis and the reverse reaction during gluconeogenesis; expression is induced in response to glucose
ADH2	YMR303C	gi|6323961	G	1	2.36086	0	cytoplasm	1620	Glucose-repressible alcohol dehydrogenase II, catalyzes the conversion of ethanol to acetaldehyde; involved in the production of certain carboxylate esters; regulated by ADR1
KTR7	YIL085C	gi|6322106	G	1	2.12508	0	0	2890	Putative mannosyltransferase involved in protein glycosylation; member of the KRE2/MNT1 mannosyltransferase family
GPM1	YKL152C	gi|6322697	G	2	2.10608	0.0710301	cytoplasm	172000	Tetrameric phosphoglycerate mutase, mediates the conversion of 3-phosphoglycerate to 2-phosphoglycerate during glycolysis and the reverse reaction during gluconeogenesis
YBR141C	YBR141C	gi|6319617	G	2	1.32422	0.285812	nucleolus	623	Putative S-adenosylmethionine-dependent methyltransferase; green fluorescent protein (GFP)-fusion protein localizes to the nucleolus; YBR141C is not an essential gene
TSA1	YML028W	gi|6323613	G	1	1.29248	0	cytoplasm,punctate composite	378000	Thioredoxin peroxidase, acts as both a ribosome-associated and free cytoplasmic antioxidant; self-associates to form a high-molecular weight chaperone complex under oxidative stress; deletion results in mutator phenotype
ULA1	YPL003W	gi|6325254	G	1	1.10043	0	0	not visualized	Protein that acts together with Uba3p to activate Rub1p before its conjugation to proteins (neddylation), which may play a role in protein degradation
MSS116	YDR194C	gi|6320400	H	2	7.32131	4.1879	mitochondrion	10300	DEAD-box protein required for efficient splicing of mitochondrial Group I and II introns; non-polar RNA helicase that also facilities strand annealing
ATP2	YJR121W	gi|6322581	H	4	4.13043	0.848463	mitochondrion	164000	Beta subunit of the F1 sector of mitochondrial F1F0 ATP synthase, which is a large, evolutionarily conserved enzyme complex required for ATP synthesis; phosphorylated
YGR207C	YGR207C	gi|6321646	H	1	3.31694	0	mitochondrion	2400	Mitochondrial protein that interacts with frataxin (Yfh1p); putative ortholog of mammalian electron transfer flavoprotein complex subunit ETF-beta; may have a role in oxidative stress response
MGM101	YJR144W	gi|6322604	H	1	2.14862	0	0	not visualized	Protein involved in mitochondrial genome maintenance; component of the mitochondrial nucleoid, required for the repair of oxidative mtDNA damage
CYK3	YDL117W	gi|6320086	I	1	1.0966	0	bud neck,cytoplasm	377	SH3-domain protein located in the mother-bud neck and the cytokinetic actin ring; mutant phenotype and genetic interactions suggest a role in cytokinesis
NIP100	YPL174C	gi|6325083	I	2	1.04529	0.0181945	0	238	Large subunit of the dynactin complex, which is involved in partitioning the mitotic spindle between mother and daughter cells; putative ortholog of mammalian p150(glued)
HSP26	YBR072W	gi|6319546	K	1	3.65256	0	ambiguous	19300	Small heat shock protein (sHSP) with chaperone activity; forms hollow, sphere-shaped oligomers that suppress unfolded proteins aggregation; oligomer activation requires a heat-induced conformational change; not expressed in unstressed cells
SSB1	YDL229W	gi|6319972	K	3	2.47914	0.062495	cytoplasm	170000	Cytoplasmic ATPase that is a ribosome-associated molecular chaperone, functions with J-protein partner Zuo1p; may be involved in folding of newly-made polypeptide chains; member of the HSP70 family; interacts with phosphatase subunit Reg1p
SSA2	YLL024C	gi|6323004	K2	7	3.29077	1.42146	cytoplasm,nucleus	364000	ATP binding protein involved in protein folding and vacuolar import of proteins; member of heat shock protein 70 (HSP70) family; associated with the chaperonin-containing T-complex; present in the cytoplasm, vacuolar membrane and cell wall
GSM1	YJL103C	gi|6322358	L	2	4.1425	0.0871597	0	not visualized	Putative zinc cluster protein of unknown function; proposed to be involved in the regulation of energy metabolism, based on patterns of expression and sequence analysis
TCB1	YOR086C	gi|6324660	L	1	3.29524	0	cell periphery	6140	Lipid-binding protein containing three calcium and lipid binding domains; non-tagged protein localizes to mitochondria and GFP-fusion protein localizes to the cell periphery; C-termini of Tcb1p, Tcb2p and Tcb3p interact
HER1	YOR227W	gi|6324801	L	1	1.45638	0	cytoplasm	195	Protein of unknown function required for proliferation or remodeling of the ER that is caused by overexpression of Hmg2p; may interact with ribosomes, based on co-purification experiments
YPR096C	YPR096C	gi|6325353	L	1	1.29232	0	0	not visualized	Protein of unknown function that may interact with ribosomes, based on co-purification experiments
YIL077C	YIL077C	gi|6322113	L2	1	1.64227	0	mitochondrion	922	Putative protein of unknown function; the authentic, non-tagged protein is detected in highly purified mitochondria in high-throughput studies; deletion confers sensitivity to 4-(N-(S-glutathionylacetyl)amino) phenylarsenoxide (GSAO)
YMR124W	YMR124W	gi|6323772	L2	1	1.56279	0	ambiguous,bud neck,cytoplasm,cell periphery,bud	166	Protein of unknown function; GFP-fusion protein localizes to the cell periphery, cytoplasm, bud, and bud neck; interacts with Crm1p in two-hybrid assay; YMR124W is not an essential gene; predicted to have a role in organelle organization
YLL054C	YLL054C	gi|6322974	L2	1	0.938097	0	cytoplasm	339	Putative protein of unknown function with similarity to Pip2p, an oleate-specific transcriptional activator of peroxisome proliferation; YLL054C is not an essential gene
PSK2	YOL045W	gi|6324527	M	1	5.50952	0	cytoplasm	2220	One of two (see also PSK1) PAS domain containing S/T protein kinases; regulates sugar flux and translation in response to an unknown metabolite by phosphorylating Ugp1p and Gsy2p (sugar flux) and Caf20p, Tif11p and Sro9p (translation)
GPG1	YGL121C	gi|6321317	M	1	3.04418	0	0	not visualized	Proposed gamma subunit of the heterotrimeric G protein that interacts with the receptor Gpr1p; involved in regulation of pseudohyphal growth; requires Gpb1p or Gpb2p to interact with Gpa2p; overproduction causes prion curing
VPS1	YKR001C	gi|6322853	M	2	2.40639	0.831468	cytoplasm,punctate composite,endosome	5960	Dynamin-like GTPase required for vacuolar sorting; also involved in actin cytoskeleton organization, late Golgi-retention of some proteins, regulating peroxisome biogenesis
BMH1	YER177W	gi|6321025	M	1	1.91758	0	cytoplasm	158000	14-3-3 protein, major isoform; controls proteome at post-transcriptional level, binds proteins and DNA, involved in regulation of many processes including exocytosis, vesicle transport, Ras/MAPK signaling, and rapamycin-sensitive signaling
ARP3	YJR065C	gi|6322525	N	1	2.14492	0	0	6650	Essential component of the Arp2/3 complex, which is a highly conserved actin nucleation center required for the motility and integrity of actin patches; involved in endocytosis and membrane growth and polarity
CRN1	YLR429W	gi|6323460	N	2	1.03807	0.109337	actin	2900	Coronin, cortical actin cytoskeletal component that associates with the Arp2p/Arp3p complex to regulate its activity; plays a role in regulation of actin patch assembly
VPS9	YML097C	gi|6323541	O	3	3.07185	1.64281	cytoplasm	4280	A guanine nucleotide exchange factor involved in vesicle-mediated vacuolar protein transport; specifically stimulates the intrinsic guanine nucleotide exchange activity of Vps21p/Rab5: similar to mammalian ras inhibitors; binds ubiquitin
KAR2	YJL034W	gi|6322426	O	2	1.57852	0.545894	ambiguous	337000	ATPase involved in protein import into the ER, also acts as a chaperone to mediate protein folding in the ER and may play a role in ER export of soluble proteins; regulates the unfolded protein response via interaction with Ire1p
KIN1	YDR122W	gi|6320327	O	1	1.18244	0	cytoplasm	279	Serine/threonine protein kinase involved in regulation of exocytosis; localizes to the cytoplasmic face of the plasma membrane; closely related to Kin2p
CHC1	YGL206C	gi|6321232	O	2	1.13269	0.0538045	Golgi to vacuole	28700	Clathrin heavy chain, subunit of the major coat protein involved in intracellular protein transport and endocytosis; two heavy chains form the clathrin triskelion structural component; the light chain (CLC1) is thought to regulate function
LAA1	YJL207C	gi|6322254	O	1	0.821613	0	Golgi to vacuole	300	AP-1 accessory protein; colocalizes with clathrin to the late-Golgi apparatus; involved in TGN-endosome transport; physically interacts with AP-1; similar to the mammalian p200; may interact with ribosomes; YJL207C is a non-essential gene
SMC3	YJL074C	gi|6322387	P3	1	7.75409	0	nucleus	2660	Subunit of the multiprotein cohesin complex required for sister chromatid cohesion in mitotic cells; also required, with Rec8p, for cohesion and recombination during meiosis; phylogenetically conserved SMC chromosomal ATPase family member
SMC5	YOL034W	gi|6324539	P3	1	4.50398	0	cytoplasm,nucleus	892	Structural maintenance of chromosomes (SMC) protein; essential subunit of the Mms21-Smc5-Smc6 complex; required for growth and DNA repair; S. pombe homolog forms a heterodimer with S. pombe Rad18p that is involved in DNA repair
RRM3	YHR031C	gi|6321820	P3/C2	1	4.58038	0	cytoplasm,nucleus	656	DNA helicase involved in rDNA replication and Ty1 transposition; relieves replication fork pauses at telomeric regions; structurally and functionally related to Pif1p
YKU80	YMR106C	gi|6323753	P3/D	1	4.72271	0	nucleus	358	Subunit of the telomeric Ku complex (Yku70p-Yku80p), involved in telomere length maintenance, structure and telomere position effect; relocates to sites of double-strand cleavage to promote nonhomologous end joining during DSB repair
YBR012w-a	YBR012w-a	gi|6319485	R	3	3.62976	1.45696	0	#N/A	Retrotransposon TYA Gag gene co-transcribed with TYB Pol; translated as TYA or TYA-TYB polyprotein; Gag is a nucleocapsid protein that is the structural constituent of virus-like particles (VLPs); similar to retroviral Gag
TOP2	YNL088W	gi|6324241	T2	3	3.98058	0.0660453	nucleus	5730	Topoisomerase II, relieves torsional strain in DNA by cleaving and re-sealing the phosphodiester backbone of both positively and negatively supercoiled DNA; cleaves complementary strands; localizes to axial cores in meiosis
DOA4	YDR069C	gi|6320274	U	1	2.68807	0	ambiguous,endosome	428	Ubiquitin isopeptidase, required for recycling ubiquitin from proteasome-bound ubiquitinated intermediates, acts at the late endosome/prevacuolar compartment to recover ubiquitin from ubiquitinated membrane proteins en route to the vacuole
RCK1	YGL158W	gi|6321280	V	1	1.3461	0	0	not visualized	Protein kinase involved in the response to oxidative stress; identified as suppressor of S. pombe cell cycle checkpoint mutations

## Sheet: 35S_3
Common name	Systemantic name	Accession Number	Class	Peptide Count	Avg iTRAQ ratio (115/114)	iTRAQ Standard Deviation (115/114)	Localisation	Copy Number per Cell	SGD Description
BUD21	YOR078W	gi|190407413	A1	1	4.49256	0	nucleolus,nucleus	2120	Component of small ribosomal subunit (SSU) processosome that contains U3 snoRNA; originally isolated as bud-site selection mutant that displays a random budding pattern
RPS27B	YHR021C	gi|6321809	A1	1	3.10508	0	cytoplasm	not quantitated	Protein component of the small (40S) ribosomal subunit; nearly identical to Rps27Ap and has similarity to rat S27 ribosomal protein
RPS9B	YBR189W	gi|151946577	A1	3	3.07867	1.34067	cytoplasm	63300	Protein component of the small (40S) ribosomal subunit; nearly identical to Rps9Ap and has similarity to E. coli S4 and rat S9 ribosomal proteins
RPS31	YLR167W	gi|6323196	A1	3	2.90025	0.697889	0	not visualized	Fusion protein that is cleaved to yield a ribosomal protein of the small (40S) subunit and ubiquitin; ubiquitin may facilitate assembly of the ribosomal protein into ribosomes; interacts genetically with translation factor eIF2B
RPS23B	YPR132W	gi|49258831	A1	3	2.77665	0.72797	cytoplasm	#N/A	Ribosomal protein 28 (rp28) of the small (40S) ribosomal subunit, required for translational accuracy; nearly identical to Rps23Ap and similar to E. coli S12 and rat S23 ribosomal proteins; deletion of both RPS23A and RPS23B is lethal
RPS13	YDR064W	gi|190404968	A1	2	2.73676	0.135018	0	not visualized	Protein component of the small (40S) ribosomal subunit; has similarity to E. coli S15 and rat S13 ribosomal proteins
RPS2	YGL123W	gi|207345408	A1	2	2.70202	0.588329	0	not visualized	Protein component of the small (40S) subunit, essential for control of translational accuracy; phosphorylation by C-terminal domain kinase I (CTDK-I) enhances translational accuracy; methylated on one or more arginine residues by Hmt1p
RPS6A	YPL090C	gi|1151236	A1	6	2.50886	0.182753	cytoplasm	66000	Protein component of the small (40S) ribosomal subunit; identical to Rps6Bp and has similarity to rat S6 ribosomal protein
RPS8B	YER102W	gi|151944819	A1	4	2.41229	0.831774	cytoplasm	14400	Protein component of the small (40S) ribosomal subunit; identical to Rps8Ap and has similarity to rat S8 ribosomal protein
RPS14A	YCR031C	gi|10383793	A1	4	2.36258	0.160918	0	29600	Ribosomal protein 59 of the small subunit, required for ribosome assembly and 20S pre-rRNA processing; mutations confer cryptopleurine resistance; nearly identical to Rps14Bp and similar to E. coli S11 and rat S14 ribosomal proteins
RPS1B	YML063W	gi|6323577	A1	6	2.35323	0.45456	cytoplasm	107000	Ribosomal protein 10 (rp10) of the small (40S) subunit; nearly identical to Rps1Ap and has similarity to rat S3a ribosomal protein
RPS22A	YJL190C	gi|6323399	A1	5	2.30075	0.452366	nucleolus,nucleus	40400	Protein component of the small (40S) ribosomal subunit; nearly identical to Rps22Bp and has similarity to E. coli S8 and rat S15a ribosomal proteins
RPS0A	YGR214W	gi|6321653	A1	4	2.27101	0.348999	cytoplasm	93700	Protein component of the small (40S) ribosomal subunit, nearly identical to Rps0Bp; required for maturation of 18S rRNA along with Rps0Bp; deletion of either RPS0 gene reduces growth rate, deletion of both genes is lethal
RPS5	YJR123W	gi|6322583	A1	7	2.22911	0.381634	0	not visualized	Protein component of the small (40S) ribosomal subunit, the least basic of the non-acidic ribosomal proteins; phosphorylated in vivo; essential for viability; has similarity to E. coli S7 and rat S5 ribosomal proteins
RPS11A	YDR025W	gi|6319522	A1	1	2.19573	0	cytoplasm	not quantitated	Protein component of the large (60S) ribosomal subunit, nearly identical to Rpl11Ap; involved in ribosomal assembly; depletion causes degradation of proteins and RNA of the 60S subunit; has similarity to E. coli L5 and rat L11
RPS4B	YHR203C	gi|6321997	A1	6	2.14128	0.413873	cytoplasm	102000	Protein component of the small (40S) ribosomal subunit; identical to Rps4Ap and has similarity to rat S4 ribosomal protein
RPS19A	YOL121C	gi|6324451	A1	1	2.07859	0	cytoplasm	29000	Protein component of the small (40S) ribosomal subunit, required for assembly and maturation of pre-40 S particles; mutations in human RPS19 are associated with Diamond Blackfan anemia; nearly identical to Rps19Bp
RPS18A	YDR450W	gi|49258832	A1	5	2.06612	0.226999	cytoplasm	48100	Protein component of the small (40S) ribosomal subunit; nearly identical to Rps18Bp and has similarity to E. coli S13 and rat S18 ribosomal proteins
RPS10B	YMR230W	gi|6323886	A1	1	2.02025	0	cytoplasm	7650	Protein component of the small (40S) ribosomal subunit; nearly identical to Rps10Ap and has similarity to rat ribosomal protein S10
RPS24A	YER074W	gi|6320918	A1	4	2.00708	0.144267	cytoplasm	not visualized	Protein component of the small (40S) ribosomal subunit; identical to Rps24Bp and has similarity to rat S24 ribosomal protein
RPS29A	YLR388W	gi|6323420	A1	1	1.96496	0	cytoplasm	6490	Protein component of the small (40S) ribosomal subunit; nearly identical to Rps29Bp and has similarity to rat S29 and E. coli S14 ribosomal proteins
RPS3	YNL178W	gi|6324151	A1	6	1.96039	0.495279	0	146000	Protein component of the small (40S) ribosomal subunit, has apurinic/apyrimidinic (AP) endonuclease activity; essential for viability; has similarity to E. coli S3 and rat S3 ribosomal proteins
RPS7A	YOR096W	gi|1164943	A1	6	1.9498	0.26151	0	41000	Protein component of the small (40S) ribosomal subunit, nearly identical to Rps7Bp; interacts with Kti11p; deletion causes hypersensitivity to zymocin; has similarity to rat S7 and Xenopus S8 ribosomal proteins
RPS12	YOR369C	gi|899490	A1	3	1.90377	0.0840982	0	not visualized	Protein component of the small (40S) ribosomal subunit; has similarity to rat ribosomal protein S12
RPS21A	YKR057W	gi|2131127	A1	1	1.88976	0	cytoplasm	27400	Protein component of the small (40S) ribosomal subunit; nearly identical to Rps21Bp and has similarity to rat S21 ribosomal protein
RPS17A	YML024W	gi|6323617	A1	1	1.72537	0	cytoplasm	30900	Ribosomal protein 51 (rp51) of the small (40s) subunit; nearly identical to Rps17Bp and has similarity to rat S17 ribosomal protein
RPS20	YHL015W	gi|6321772	A1	5	1.66474	0.300444	0	not visualized	Protein component of the small (40S) ribosomal subunit; overproduction suppresses mutations affecting RNA polymerase III-dependent transcription; has similarity to E. coli S10 and rat S20 ribosomal proteins
ASC1	YMR116C	gi|55670021	A1	5	1.60137	0.341858	0	333000	G-protein beta subunit and guanine nucleotide dissociation inhibitor for Gpa2p; ortholog of RACK1 that inhibits translation; core component of the small (40S) ribosomal subunit; represses Gcn4p in the absence of amino acid starvation
RPS15	YOL040C	gi|6324533	A1	2	1.44602	0.187646	0	not visualized	Protein component of the small (40S) ribosomal subunit; has similarity to E. coli S19 and rat S15 ribosomal proteins
RPL15A	YLR029C	gi|49258850	A2	6	2.89459	0.755708	0	not visualized	Protein component of the large (60S) ribosomal subunit, nearly identical to Rpl15Bp and has similarity to rat L15 ribosomal protein; binds to 5.8 S rRNA
RPL6B	YLR448W	gi|218511	A2	2	2.84432	1.08488	cytoplasm	38400	N-terminally acetylated protein component of the large (60S) ribosomal subunit, has similarity to Rpl6Bp and to rat L6 ribosomal protein; binds to 5.8S rRNA
RPL18A	YOL120C	gi|49258853	A2	3	2.77481	0.263526	0	not visualized	Protein component of the large (60S) ribosomal subunit, identical to Rpl18Bp and has similarity to rat L18 ribosomal protein; intron of RPL18A pre-mRNA forms stem-loop structures that are a target for Rnt1p cleavage leading to degradation
RPL20A	YMR242C	gi|154199621	A2	6	2.55908	0.589882	cytoplasm	54300	Protein component of the large (60S) ribosomal subunit, nearly identical to Rpl20Bp and has similarity to rat L18a ribosomal protein
RPL25	YOL127W	gi|6324445	A2	2	2.54174	0.283359	0	not visualized	Primary rRNA-binding ribosomal protein component of the large (60S) ribosomal subunit, has similarity to E. coli L23 and rat L23a ribosomal proteins; binds to 26S rRNA via a conserved C-terminal motif
RPL36B	YPL249C-A	gi|256270643	A2	2	2.53529	0.193966	cytoplasm	5370	N-terminally acetylated protein component of the large (60S) ribosomal subunit, nearly identical to Rpl36Bp and has similarity to rat L36 ribosomal protein; binds to 5.8 S rRNA
RPL8B	YLL045C	gi|172444	A2	5	2.50975	0.699535	cytoplasm	80200	Ribosomal protein L4 of the large (60S) ribosomal subunit, nearly identical to Rpl8Ap and has similarity to rat L7a ribosomal protein; mutation results in decreased amounts of free 60S subunits
RPL14A	YKL006W	gi|6322847	A2	2	2.50315	0.461765	cytoplasm	45300	N-terminally acetylated protein component of the large (60S) ribosomal subunit, nearly identical to Rpl14Bp and has similarity to rat L14 ribosomal protein; rpl14a csh5 double null mutant exhibits synthetic slow growth
RPL3	YOR063W	gi|49258841	A2	4	2.50287	0.164763	cytoplasm	450	Protein component of the large (60S) ribosomal subunit, has similarity to E. coli L3 and rat L3 ribosomal proteins; involved in the replication and maintenance of killer double stranded RNA virus
RPL16B	YNL069C	gi|151944465	A2	2	2.48041	0.30779	0	not visualized	N-terminally acetylated protein component of the large (60S) ribosomal subunit, binds to 5.8 S rRNA; has similarity to Rpl16Ap, E. coli L13 and rat L13a ribosomal proteins; transcriptionally regulated by Rap1p
RPL7A	YGL076C	gi|6321362	A2	4	2.44394	0.403861	cytoplasm	101000	Protein component of the large (60S) ribosomal subunit, nearly identical to Rpl7Bp and has similarity to E. coli L30 and rat L7 ribosomal proteins; contains a conserved C-terminal Nucleic acid Binding Domain (NDB2)
RPL11A	YPR102C	gi|6325359	A2	3	2.41639	0.497734	cytoplasm	39000	Protein component of the large (60S) ribosomal subunit, nearly identical to Rpl11Bp; involved in ribosomal assembly; depletion causes degradation of proteins and RNA of the 60S subunit; has similarity to E. coli L5 and rat L11
RPL23A	YBL087C	gi|292659544	A2	3	2.39142	0.513625	nucleus	not visualized	Protein component of the large (60S) ribosomal subunit, identical to Rpl23Bp and has similarity to E. coli L14 and rat L23 ribosomal proteins
RPL10	YLR075W	gi|6323104	A2	11	2.38289	0.811928	cytoplasm	not visualized	Protein component of the large (60S) ribosomal subunit, responsible for joining the 40S and 60S subunits; regulates translation initiation; has similarity to rat L10 ribosomal protein and to members of the QM gene family
RPL1B	YGL135W	gi|119390529	A2	1	2.3793	0	cytoplasm	265000	N-terminally acetylated protein component of the large (60S) ribosomal subunit, nearly identical to Rpl1Ap and has similarity to E. coli L1 and rat L10a ribosomal proteins; rpl1a rpl1b double null mutation is lethal
RPL16A	YIL133C	gi|49258851	A2	1	2.35876	0	cytoplasm	43300	N-terminally acetylated protein component of the large (60S) ribosomal subunit, binds to 5.8 S rRNA; has similarity to Rpl16Bp, E. coli L13 and rat L13a ribosomal proteins; transcriptionally regulated by Rap1p
RPL21A	YBR191W	gi|6319668	A2	1	2.33	0	cytoplasm	not visualized	Protein component of the large (60S) ribosomal subunit, nearly identical to Rpl21Bp and has similarity to rat L21 ribosomal protein
RPL35A	YDL191W	gi|6320010	A2	2	2.29868	0.477015	cytoplasm	not visualized	Protein component of the large (60S) ribosomal subunit, identical to Rpl35Bp and has similarity to rat L35 ribosomal protein
RPP0	YLR340W	gi|151940865	A2	5	2.29476	0.431824	0	not visualized	Conserved ribosomal protein P0 similar to rat P0, human P0, and E. coli L10e; shown to be phosphorylated on serine 302
RPL4A	YBR031W	gi|6319505	A2	10	2.28718	0.46934	cytoplasm	not visualized	N-terminally acetylated protein component of the large (60S) ribosomal subunit, nearly identical to Rpl4Bp and has similarity to E. coli L4 and rat L4 ribosomal proteins
RPL13B	YMR142C	gi|190408368	A2	8	2.28606	0.435464	cytoplasm	54200	Protein component of the large (60S) ribosomal subunit, nearly identical to Rpl13Ap; not essential for viability; has similarity to rat L13 ribosomal protein
RPL43A	YPR043W	gi|49258866	A2	1	2.19633	0	cytoplasm	44600	Protein component of the large (60S) ribosomal subunit, identical to Rpl43Bp and has similarity to rat L37a ribosomal protein; null mutation confers a dominant lethal phenotype
RPL12B	YDR418W	gi|6320625	A2	2	2.19297	0.124809	cytoplasm	50300	Protein component of the large (60S) ribosomal subunit, nearly identical to Rpl12Ap; rpl12a rpl12b double mutant exhibits slow growth and slow translation; has similarity to E. coli L11 and rat L12 ribosomal proteins
RPL27B	YDR471W	gi|6320679	A2	5	2.13154	0.434625	cytoplasm	22900	Protein component of the large (60S) ribosomal subunit, nearly identical to Rpl27Ap and has similarity to rat L27 ribosomal protein
RPP1B	YDL130W	gi|6320073	A2	1	2.1083	0	cytoplasm	22400	Ribosomal protein P1 beta, component of the ribosomal stalk, which is involved in interaction of translational elongation factors with ribosome; accumulation is regulated by phosphorylation and interaction with the P2 stalk component
RPL34A	YER056C-A	gi|9755331	A2	2	2.08689	0.0295913	cytoplasm	23600	Protein component of the large (60S) ribosomal subunit, nearly identical to Rpl34Bp and has similarity to rat L34 ribosomal protein
RPL19B	YBL027W	gi|6319444	A2	3	2.05806	0.287619	cytoplasm	225000	Protein component of the large (60S) ribosomal subunit, nearly identical to Rpl19Ap and has similarity to rat L19 ribosomal protein; rpl19a and rpl19b single null mutations result in slow growth, while the double null mutation is lethal
RPL26B	YGR034W	gi|116006491	A2	3	1.99724	0.631374	cytoplasm	33200	Protein component of the large (60S) ribosomal subunit, nearly identical to Rpl26Ap and has similarity to E. coli L24 and rat L26 ribosomal proteins; binds to 5.8S rRNA
RPL9B	YNL067W	gi|6324262	A2	3	1.96485	0.338332	cytoplasm	76000	Protein component of the large (60S) ribosomal subunit, nearly identical to Rpl9Ap and has similarity to E. coli L6 and rat L9 ribosomal proteins
RPP2A	YOL039W	gi|259149446	A2	3	1.92198	0.173289	cytoplasm	428000	Ribosomal protein P2 alpha, a component of the ribosomal stalk, which is involved in the interaction between translational elongation factors and the ribosome; regulates the accumulation of P1 (Rpp1Ap and Rpp1Bp) in the cytoplasm
RPP1A	YDL081C	gi|6320122	A2	1	1.91786	0	cytoplasm	not visualized	Ribosomal stalk protein P1 alpha, involved in the interaction between translational elongation factors and the ribosome; accumulation of P1 in the cytoplasm is regulated by phosphorylation and interaction with the P2 stalk component
RPL5	YPL131W	gi|6325126	A2	6	1.89537	0.132952	cytoplasm	not visualized	Protein component of the large (60S) ribosomal subunit with similarity to E. coli L18 and rat L5 ribosomal proteins; binds 5S rRNA and is required for 60S subunit assembly
RPL17A	YKL180W	gi|49258852	A2	1	1.88864	0	cytoplasm	not visualized	Protein component of the large (60S) ribosomal subunit, nearly identical to Rpl17Bp and has similarity to E. coli L22 and rat L17 ribosomal proteins; copurifies with the Dam1 complex (aka DASH complex)
RPL24A	YGL031C	gi|6321407	A2	4	1.7887	0.540276	cytoplasm	247000	Ribosomal protein L30 of the large (60S) ribosomal subunit, nearly identical to Rpl24Bp and has similarity to rat L24 ribosomal protein; not essential for translation but may be required for normal translation rate
RPL38	YLR325C	gi|6323357	A2	1	1.74332	0	cytoplasm	50200	Protein component of the large (60S) ribosomal subunit, has similarity to rat L38 ribosomal protein
RPL22A	YLR061W	gi|6323090	A2	1	1.70823	0	cytoplasm	60400	Protein component of the large (60S) ribosomal subunit, has similarity to Rpl22Bp and to rat L22 ribosomal protein
RPL2A	YFR031C-A	gi|49258840	A2	3	1.69632	0.237966	cytoplasm	not quantitated	Protein component of the large (60S) ribosomal subunit, identical to Rpl2Bp and has similarity to E. coli L2 and rat L8 ribosomal proteins
RPL17B	YJL177W	gi|256271337	A2	1	1.61202	0	cytoplasm	21100	Protein component of the large (60S) ribosomal subunit, nearly identical to Rpl17Ap and has similarity to E. coli L22 and rat L17 ribosomal proteins
RPL29	YFR032C-A	gi|190406606	A2	1	1.60472	0	cytoplasm	51100	Protein component of the large (60S) ribosomal subunit, has similarity to rat L29 ribosomal protein; not essential for translation, but required for proper joining of the large and small ribosomal subunits and for normal translation rate
RPL28	YGL103W	gi|49258860	A2	1	1.53768	0	0	not visualized	Ribosomal protein of the large (60S) ribosomal subunit, has similarity to E. coli L15 and rat L27a ribosomal proteins; may have peptidyl transferase activity; can mutate to cycloheximide resistance
RPL37B	YDR500C	gi|6320708	A2	2	1.39521	0.213335	cytoplasm	19700	Protein component of the large (60S) ribosomal subunit, has similarity to Rpl37Ap and to rat L37 ribosomal protein
SRP40	YKR092C	gi|151941631	A3	3	8.19888	4.03297	nucleolus	12900	Nucleolar, serine-rich protein with a role in preribosome assembly or transport; may function as a chaperone of small nucleolar ribonucleoprotein particles (snoRNPs); immunologically and structurally to rat Nopp140
PRP43	YGL120C	gi|190407071	A3	6	6.35272	6.4404	nucleolus	16900	RNA helicase in the DEAH-box family, functions in both RNA polymerase I and polymerase II transcript metabolism, involved in release of the lariat-intron from the spliceosome
KRR1	YCL059C	gi|256270959	A3	3	5.11385	2.97215	cytoplasm,nucleolus	4340	Essential nucleolar protein required for the synthesis of 18S rRNA and for the assembly of 40S ribosomal subunit
EMG1	YLR186W	gi|45269774	A3	2	4.82566	0.378573	cytoplasm,nucleus	not visualized	Member of the alpha/beta knot fold methyltransferase superfamily; required for maturation of 18S rRNA and for 40S ribosome production; interacts with RNA and with S-adenosylmethionine; associates with spindle/microtubules; forms homodimers
SOF1	YLL011W	gi|151941158	A3	2	4.63535	2.21704	nucleolus	6620	Essential protein required for biogenesis of 40S (small) ribosomal subunit; has similarity to the beta subunit of trimeric G-proteins and the splicing factor Prp4p
BFR2	YDR299W	gi|51830274	A3	1	4.60881	0	nucleolus	15400	Essential protein that is a component of 90S preribosomes; may be involved in rRNA processing; multicopy suppressor of sensitivity to Brefeldin A; expression is induced during lag phase and also by cold shock
ROK1	YGL171W	gi|160358657	A3	2	4.25153	1.29647	0	not visualized	ATP-dependent RNA helicase of the DEAD box family; required for 18S rRNA synthesis
RRP9	YPR137W	gi|151942910	A3	2	2.99713	0.840196	nucleolus	5130	Protein involved in pre-rRNA processing, associated with U3 snRNP; component of small ribosomal subunit (SSU) processosome; ortholog of the human U3-55k protein
KRE33	YNL132W	gi|151944405	A3	3	2.5064	0.215415	nucleolus	not quantitated	Essential protein of unknown function; heterozygous mutant shows haploinsufficiency in K1 killer toxin resistance
UTP6	YDR449C	gi|170992	A3a	1	17.0213	0	nucleolus	7520	Nucleolar protein, component of the small subunit (SSU) processome containing the U3 snoRNA that is involved in processing of pre-18S rRNA
SNU13	YEL026W	gi|6320809	A3a	6	14.2999	7.14977	0	not visualized	RNA binding protein, part of U3 snoRNP involved in rRNA processing, part of U4/U6-U5 tri-snRNP involved in mRNA splicing, similar to human 15.5K protein
MPP10	YJR002W	gi|151945077	A3a	2	10.1522	7.00795	0	not visualized	Component of the SSU processome and 90S preribosome, required for pre-18S rRNA processing, interacts with and controls the stability of Imp3p and Imp4p, essential for viability; similar to human Mpp10p
UTP5	YDR398W	gi|151942372	A3a	1	10.1482	0	nucleolus	33100	Subunit of U3-containing Small Subunit (SSU) processome complex involved in production of 18S rRNA and assembly of small ribosomal subunit
UTP4	YDR324C	gi|6320531	A3a	4	9.65476	5.27106	nucleolus	5440	Subunit of U3-containing 90S preribosome and Small Subunit (SSU) processome complexes involved in production of 18S rRNA and assembly of small ribosomal subunit; member of t-Utp subcomplex involved with transcription of 35S rRNA transcript
UTP8	YGR128C	gi|151943408	A3a	2	9.16441	0.279104	nucleolus	16800	Nucleolar protein required for export of tRNAs from the nucleus; also copurifies with the small subunit (SSU) processome containing the U3 snoRNA that is involved in processing of pre-18S rRNA
UTP21	YLR409C	gi|6323441	A3a	6	6.89754	4.21346	nucleus	2020	Subunit of U3-containing 90S preribosome and Small Subunit (SSU) processome complexes involved in production of 18S rRNA and assembly of small ribosomal subunit; synthetic defect with STI1 Hsp90 cochaperone; human homolog linked to glaucoma
DIP2	YLR129W	gi|6323158	A3a	2	6.58769	0.929428	cytoplasm,nucleus	9620	Nucleolar protein, specifically associated with the U3 snoRNA, part of the large ribonucleoprotein complex known as the small subunit (SSU) processome, required for 18S rRNA biogenesis, part of the active pre-rRNA processing complex
UTP13	YLR222C	gi|151941062	A3a	3	5.6287	0.782569	nucleolus	8070	Nucleolar protein, component of the small subunit (SSU) processome containing the U3 snoRNA that is involved in processing of pre-18S rRNA
UTP9	YHR196W	gi|6321990	A3a	1	5.57215	0	nucleolus	20000	Nucleolar protein, component of the small subunit (SSU) processome containing the U3 snoRNA that is involved in processing of pre-18S rRNA
IMP4	YNL075W	gi|151944459	A3a	1	5.30344	0	0	not visualized	Component of the SSU processome, which is required for pre-18S rRNA processing; interacts with Mpp10p; member of a superfamily of proteins that contain a sigma(70)-like motif and associate with RNAs
IMP3	YHR148W	gi|6321942	A3a	2	4.94781	0.952548	0	not visualized	Component of the SSU processome, which is required for pre-18S rRNA processing, essential protein that interacts with Mpp10p and mediates interactions of Imp4p and Mpp10p with U3 snoRNA
UTP10	YJL109C	gi|151945015	A3a	2	4.57832	0.21479	nucleolus	18200	Nucleolar protein, component of the small subunit (SSU) processome containing the U3 snoRNA that is involved in processing of pre-18S rRNA
UTP15	YMR093W	gi|207342335	A3a	3	4.57253	1.80921	nucleolus,nucleus	358	Nucleolar protein, component of the small subunit (SSU) processome containing the U3 snoRNA that is involved in processing of pre-18S rRNA
NOP14	YDL148C	gi|151941853	A3a	1	4.28979	0	0	not visualized	Nucleolar protein, forms a complex with Noc4p that mediates maturation and nuclear export of 40S ribosomal subunits; also present in the small subunit processome complex, which is required for processing of pre-18S rRNA
UTP22	YGR090W	gi|151943367	A3a	1	2.52034	0	nucleolus,nucleus	3260	Possible U3 snoRNP protein involved in maturation of pre-18S rRNA, based on computational analysis of large-scale protein-protein interaction data
NOP6	YDL213C	gi|6319988	A4	1	6.46121	0	nucleolus	8970	Putative RNA-binding protein implicated in A3/4; contains an RNA recognition motif (RRM) and has similarity to hydrophilins; NOP6 may be a fungal-specific gene as no homologs have been yet identified in higher eukaryotes
EBP2	YKL172W	gi|151941747	A4	2	5.6733	2.48023	0	not visualized	Essential protein required for the maturation of 25S rRNA and 60S ribosomal subunit assembly, localizes to the nucleolus; constituent of 66S pre-ribosomal particles
RRP5	YMR229C	gi|151945933	A4	4	4.70018	1.81964	nucleolus	8860	RNA binding protein with preference for single stranded tracts of U's involved in synthesis of both 18S and 5.8S rRNAs; component of both the ribosomal small subunit (SSU) processosome and the 90S preribosome
RRS1	YOR294W	gi|207340921	A4	1	4.21498	0	0	not visualized	Essential protein that binds ribosomal protein L11 and is required for nuclear export of the 60S pre-ribosomal subunit during A3/4; mouse homolog shows altered expression in Huntington's disease model mice
ERB1	YMR049C	gi|229485398	A4	5	4.19229	1.14129	nucleolus,nucleus	2680	Constituent of 66S pre-ribosomal particles, forms a complex with Nop7p and Ytm1p that is required for maturation of the large ribosomal subunit; required for maturation of the 25S and 5.8S ribosomal RNAs; homologous to mammalian Bop1
NUG1	YER006W	gi|151944713	A4	1	4.04033	0	nucleolus,nucleus	7130	GTPase that associates with nuclear 60S pre-ribosomes, required for export of 60S ribosomal subunits from the nucleus
HAS1	YMR290C	gi|6323947	A4	5	3.25275	1.44445	0	not visualized	ATP-dependent RNA helicase; localizes to both the nuclear periphery and nucleolus; highly enriched in nuclear pore complex fractions; constituent of 66S pre-ribosomal particles
NOP4	YPL043W	gi|521090	A4	1	3.14847	0	nucleolus,nucleus	4990	Nucleolar protein, essential for processing and maturation of 27S pre-rRNA and large ribosomal subunit biogenesis; constituent of 66S pre-ribosomal particles; contains four RNA recognition motifs (RRMs)
BRX1	YOL077C	gi|151945558	A4	1	3.10805	0	nucleolus,nucleus	13200	Nucleolar protein, constituent of 66S pre-ribosomal particles; depletion leads to defects in rRNA processing and a block in the assembly of large ribosomal subunits; possesses a sigma(70)-like RNA-binding motif
NOP12	YOL041C	gi|151945592	A4	2	2.80598	0.80879	nucleolus	5910	Nucleolar protein involved in pre-25S rRNA processing and biogenesis of large 60S ribosomal subunit; contains an RNA recognition motif (RRM); binds to Ebp2; similar to Nop13p and Nsr1p
RLP7	YNL002C	gi|151944528	A4	2	2.63542	1.2659	0	7720	Nucleolar protein with similarity to large ribosomal subunit L7 proteins; constituent of 66S pre-ribosomal particles; plays an essential role in processing of precursors to the large ribosomal subunit RNAs
SSF1	YHR066W	gi|6321857	A4	1	2.1834	0	nucleolus,nucleus	8150	Constituent of 66S pre-ribosomal particles, required for ribosomal large subunit maturation; functionally redundant with Ssf2p; member of the Brix family
NOP1	YDL014W	gi|6320190	A5	19	12.7889	8.89315	0	not visualized	Nucleolar protein, component of the small subunit processome complex, which is required for processing of pre-18S rRNA; has similarity to mammalian fibrillarin
NOP56	YLR197W	gi|190405265	A5	20	10.8106	10.2384	nucleolus	13500	Essential evolutionarily-conserved nucleolar protein component of the box C/D snoRNP complexes that direct 2'-O-methylation of pre-rRNA during its maturation; overexpression causes spindle orientation defects
NOP58	YOR310C	gi|206558283	A5	15	10.4866	8.47381	nucleolus	34700	Protein involved in pre-rRNA processing, 18S rRNA synthesis, and snoRNA synthesis; component of the small subunit processome complex, which is required for processing of pre-18S rRNA
CBF5	YLR175W	gi|151941019	A5	17	7.02144	3.83104	nucleolus	33600	Pseudouridine synthase catalytic subunit of box H/ACA small nucleolar ribonucleoprotein particles (snoRNPs), acts on both large and small rRNAs and on snRNA U2; mutations in human ortholog dyskerin cause the disorder dyskeratosis congenita
GAR1	YHR089C	gi|190405871	A5	6	6.84935	3.16132	nucleolus	5730	Protein component of the H/ACA snoRNP pseudouridylase complex, involved in the modification and cleavage of the 18S pre-rRNA
NHP2	YDL208W	gi|666101	A5	4	6.55116	2.00888	nucleolus	not visualized	Nuclear protein related to mammalian high mobility group (HMG) proteins, essential for function of H/ACA-type snoRNPs, which are involved in 18S rRNA processing
NOP10	YHR072W-A	gi|7839181	A5	2	2.73611	1.22674	nucleolus	not visualized	Constituent of small nucleolar ribonucleoprotein particles containing H/ACA-type snoRNAs, which are required for pseudouridylation and processing of pre-18S rRNA
YCR016W	YCR016W	gi|151943835	A6	1	8.90917	0	nucleolus,nucleus	1850	Putative protein of unknown function; green fluorescent protein (GFP)-fusion protein localizes to the nucleolus and nucleus; predicted to be involved in A3/4
PXR1	YGR280C	gi|20270878	A6	1	5.15842	0	nucleolus	3850	Essential protein involved in rRNA and snoRNA maturation; competes with TLC1 RNA for binding to Est2p, suggesting a role in negative regulation of telomerase; human homolog inhibits telomerase; contains a G-patch RNA interacting domain
FPR3	YML074C	gi|530998	A6	3	4.17391	1.41753	nucleolus,nucleus	9490	Nucleolar peptidyl-prolyl cis-trans isomerase (PPIase); FK506 binding protein; phosphorylated by casein kinase II (Cka1p-Cka2p-Ckb1p-Ckb2p) and dephosphorylated by Ptp1p
NSR1	YGR159C	gi|151943436	A6	3	2.74803	0.447784	nucleolus	77400	Nucleolar protein that binds nuclear localization sequences, required for pre-rRNA processing and ribosome biogenesis
DED1	YOR204W	gi|6324778	B1	1	2.9235	0	0	not visualized	ATP-dependent DEAD (Asp-Glu-Ala-Asp)-box RNA helicase, required for B1 of all yeast mRNAs; mutations in human DEAD-box DBY are a frequent cause of male infertility
TIF1	YKR059W	gi|6730574	B1	1	1.78322	0	cytoplasm	106000	Translation initiation factor eIF4A, identical to Tif2p; DEA(D/H)-box RNA helicase that couples ATPase activity to RNA binding and unwinding; forms a dumbbell structure of two compact domains connected by a linker; interacts with eIF4G
PRT1	YOR361C	gi|238686680	B1	1	1.597	0	cytoplasm	47500	eIF3b subunit of the core complex of translation initiation factor 3 (eIF3), essential for translation; part of a subcomplex (Prt1p-Rpg1p-Nip1p) that stimulates binding of mRNA and tRNA(i)Met to ribosomes
EFT1	YOR133W	gi|55670150	B2	6	2.26337	0.959985	cytoplasm	82700	Elongation factor 2 (EF-2), also encoded by EFT2; catalyzes ribosomal translocation during protein synthesis; contains diphthamide, the unique posttranslationally modified histidine residue specifically ADP-ribosylated by diphtheria toxin
YEF3	YLR249W	gi|6323278	B2	3	1.96857	0.198695	cytoplasm	871000	Translational elongation factor 3, stimulates the binding of aminoacyl-tRNA (AA-tRNA) to ribosomes by releasing EF-1 alpha from the ribosomal complex; contains two ABC cassettes; binds and hydrolyses ATP
TEF2	YBR118W	gi|6319594	B2	8	1.77534	0.378867	cytoplasm	450	Translational elongation factor EF-1 alpha; also encoded by TEF1; functions in the binding reaction of aminoacyl-tRNA (AA-tRNA) to ribosomes
EFB1	YAL003W	gi|9256878	B2	1	1.58229	0	0	not visualized	Translation elongation factor 1 beta; stimulates nucleotide exchange to regenerate EF-1 alpha-GTP for the next elongation cycle; part of the EF-1 complex, which facilitates binding of aminoacyl-tRNA to the ribosomal A site
HTB1	YDR224C	gi|259145460	C1	3	9.97236	8.43887	nucleus	not quantitated	Histone H2B, core histone protein required for chromatin assembly and chromosome function; nearly identical to HTB1; Rad6p-Bre1p-Lge1p mediated ubiquitination regulates transcriptional activation, meiotic DSB formation and H3 methylation
HTB1	YDR224C	gi|188595808	C1	15	9.25089	4.19798	nucleus	not quantitated	Histone H2B, core histone protein required for chromatin assembly and chromosome function; nearly identical to HTB1; Rad6p-Bre1p-Lge1p mediated ubiquitination regulates transcriptional activation, meiotic DSB formation and H3 methylation
HTB2	YBL002W	gi|15988135	C1	1	8.94775	0	nucleus	443000	Histone H2B, core histone protein required for chromatin assembly and chromosome function; nearly identical to HTB1; Rad6p-Bre1p-Lge1p mediated ubiquitination regulates transcriptional activation, meiotic DSB formation and H3 methylation
HHT1	YBR010W	gi|15988132	C1	13	8.7592	2.6948	nucleus	213000	Histone H3, core histone protein required for chromatin assembly, part of heterochromatin-mediated telomeric and HM silencing; one of two identical histone H3 proteins (see HHT2); regulated by acetylation, methylation, and phosphorylation
HHF1	YBR009C	gi|15988133	C1	14	8.37626	3.74035	nucleus	524000	Histone H4, core histone protein required for chromatin assembly and chromosome function; one of two identical histone proteins (see also HHF2); contributes to telomeric silencing; N-terminal domain involved in maintaining genomic integrity
HTA1	YDR225W	gi|6320431	C1	10	5.72002	3.07994	vacuole	not visualized	Histone H2A, core histone protein required for chromatin assembly and chromosome function; one of two nearly identical subtypes (see also HTA2); DNA damage-dependent phosphorylation by Mec1p facilitates DNA repair; acetylated by Nat4p
HHO1	YPL127C	gi|45269403	C1	7	4.01929	0.714157	nucleus	6560	Histone H1, a linker histone required for nucleosome packaging at restricted sites; suppresses DNA repair involving homologous recombination; not required for telomeric silencing, basal transcriptional repression, or efficient sporulation
HTZ1	YOL012C	gi|6324562	C1	2	3.57605	0.2459	nucleus	2840	Histone variant H2AZ, exchanged for histone H2A in nucleosomes by the SWR1 complex; involved in transcriptional regulation through prevention of the spread of silent heterochromatin
TOF2	YKR010C	gi|151941555	C2	1	5.11406	0	nucleolus	339	Protein required for rDNA silencing and mitotic rDNA condensation; stimulates Cdc14p phosphatase activity and biphasic release to promote rDNA repeat segregation; required for condensin recruitment to the replication fork barrier site
ARP4	YJL081C	gi|151945247	C3	3	3.15548	0.74024	nucleus	1070	Nuclear actin-related protein involved in chromatin remodeling, component of chromatin-remodeling enzyme complexes
CHD1	YER164W	gi|151944881	C3	1	3.10613	0	nucleus	1620	Nucleosome remodeling factor that functions in regulation of transcription elongation; contains a chromo domain, a helicase domain and a DNA-binding domain; component of both the SAGA and SLIK complexes
ARP8	YOR141C	gi|151945760	C3	1	2.0951	0	nucleus	1010	Nuclear actin-related protein involved in chromatin remodeling, component of chromatin-remodeling enzyme complexes
RSC8	YFR037C	gi|51013133	C3a	2	4.65727	1.51361	nucleus	3380	Component of the RSC chromatin remodeling complex; essential for viability and mitotic growth; homolog of SWI/SNF subunit Swi3p, but unlike Swi3p, does not activate transcription of reporters
NPL6	YMR091C	gi|151946247	C3a	2	2.63341	0.565406	nucleus	3510	Component of the RSC chromatin remodeling complex; interacts with Rsc3p, Rsc30p, Ldb7p, and Htl1p to form a module important for a broad range of RSC functions; involved in nuclear protein import and maintenance of proper telomere length
RTT102	YGR275W	gi|37362657	C3ad	1	2.31391	0	nucleus	1550	Component of both the SWI/SNF and RSC chromatin remodeling complexes, suggested role in chromosome maintenance; possible weak regulator of Ty1 transposition
ISW1	YBR245C	gi|151946631	C3b	5	8.10734	3.48728	nucleus	1500	Member of the imitation-switch (ISWI) class of ATP-dependent chromatin remodeling complexes; ATPase that forms a complex with Ioc2p and Ioc4p to regulate transcription elongation, and a complex with Ioc3p to repress transcription initiation
IOC3	YFR013W	gi|151940775	C3b	1	7.93877	0	nucleus	1770	Member of a complex (Isw1a) with Isw1p that has nucleosome-stimulated ATPase activity and represses transcription initiation by specific positioning of a promoter proximal dinucleosome; has homology to Esc8p, which is involved in silencing
IES3	YLR052W	gi|151941220	C3c	1	5.78277	0	nucleus	2280	Subunit of the INO80 chromatin remodeling complex
IES2	YNL215W	gi|151944329	C3c	1	3.92063	0	nucleus	1470	Protein that associates with the INO80 chromatin remodeling complex under low-salt conditions; essential for growth under anaerobic conditions
IES1	YFL013C	gi|51830307	C3c	2	2.82907	0.842484	nucleus	1390	Subunit of the INO80 chromatin remodeling complex
INO80	YGL150C	gi|206558287	C3c	4	2.4851	0.688671	nucleus	6280	ATPase and nucleosome spacing factor, subunit of complex containing actin and actin-related proteins that has chromatin remodeling activity and 3' to 5' DNA helicase activity in vitro; has a role in modulating stress gene transcription
EAF3	YPR023C	gi|190407967	C4	1	2.41865	0	nucleus	1890	Esa1p-associated factor, nonessential component of the NuA4 acetyltransferase complex, homologous to Drosophila dosage compensation protein MSL3; plays a role in regulating Ty1 transposition
FPR4	YLR449W	gi|151940964	C4e	1	2.6659	0	nucleolus,nucleus	14100	Peptidyl-prolyl cis-trans isomerase (PPIase) (proline isomerase) localized to the nucleus; catalyzes isomerization of proline residues in histones H3 and H4, which affects lysine methylation of those histones
HIR2	YOR038C	gi|151945667	C6	1	1.52477	0	nucleus	922	Subunit of the HIR complex, a nucleosome assembly complex involved in regulation of histone gene transcription; recruits Swi-Snf complexes to histone gene promoters; promotes heterochromatic gene silencing with Asf1p
HPC2	YBR215W	gi|154199602	C6	1	1.2932	0	nucleus	238	Subunit of the HIR complex, a nucleosome assembly complex involved in regulation of histone gene transcription; mutants display synthetic defects with subunits of FACT, a complex that allows passage of RNA Pol II through nucleosomes
RPA190	YOR341W	gi|172215	E1	6	7.88525	3.70199	nucleolus	2840	RNA polymerase I subunit; largest subunit of RNA polymerase I
RPA49	YNL248C	gi|170956	E1	2	7.11916	0.129807	nucleolus	not quantitated	RNA polymerase I subunit A49
RPA135	YPR010C	gi|151942801	E1	2	3.37594	0.37578	nucleolus	14100	RNA polymerase I subunit A135
RPA12	YJR063W	gi|6322523	E1	1	3.33182	0	nucleolus	8450	RNA polymerase I subunit A12.2; contains two zinc binding domains, and the N terminal domain is responsible for anchoring to the RNA pol I complex
RPB4	YJL140W	gi|34810556	E2	1	13.1596	0	nucleus	not visualized	RNA polymerase II subunit B32; forms two subunit dissociable complex with Rpb7p; involved recruitment of 3'-end processing factors to transcribing RNA polymerase II complex and in export of mRNA to cytoplasm under stress conditions
RPB2	YOR151C	gi|172211	E2	7	5.09576	2.30879	cytoplasm,nucleus	18700	RNA polymerase II second largest subunit B150, part of central core; similar to bacterial beta subunit
RPO21	YDL140C	gi|4398	E2	7	4.50223	1.2858	nucleus	not quantitated	RNA polymerase II largest subunit B220, part of central core; phosphorylation of C-terminal heptapeptide repeat domain regulates association with transcription and splicing factors; similar to bacterial beta-prime
RPB3	YIL021W	gi|254839488	E2	1	2.42856	0	nucleus	10000	RNA polymerase II third largest subunit B44, part of central core; similar to prokaryotic alpha subunit
RPB7	YDR404C	gi|110590860	E2	5	2.06257	0.708288	0	6420	RNA polymerase II subunit B16; forms two subunit dissociable complex with Rpb4p; involved recruitment of 3'-end processing factors to transcribing RNA polymerase II complex and in export of
RPB5	YBR154C	gi|290878169	E4	2	5.35729	1.9092	0	not visualized	RNA polymerase subunit ABC27, common to RNA polymerases I, II, and III; contacts DNA and affects transactivation
RPB10	YOR210W	gi|6324784	E4	2	5.20621	2.9692	nucleolus,nucleus	5300	RNA polymerase subunit ABC10-beta, common to RNA polymerases I, II, and III
RPO26	YPR187W	gi|6325445	E4	2	4.29965	0.820503	cytoplasm,nucleus	6090	RNA polymerase subunit ABC23, common to RNA polymerases I, II, and III; part of central core; similar to bacterial omega subunit
RPC40	YPR110C	gi|190408037	E5	3	5.34877	1.4373	nucleolus,nucleus	13000	RNA polymerase subunit, common to RNA polymerase I and III
TAF14	YPL129W	gi|1256510	F2/C3/C4	2	1.85266	0.583526	nucleus	3120	Subunit of TFIID, TFIIF, INO80, SWI/SNF, and NuA3 complexes, involved in RNA polymerase II transcription initiation and in chromatin modification; contains a YEATS domain
SEN1	YLR430W	gi|172574	F5	1	5.11665	0	nucleus	125	Presumed helicase required for RNA polymerase II transcription termination and processing of RNAs; homolog of Senataxin which causes Ataxia-Oculomotor Apraxia 2 and a dominant form of amyotrophic lateral sclerosis
YRA1	YDR381W	gi|259145620	F5	1	3.49552	0	nucleus	not visualized	Nuclear protein that binds to RNA and to Mex67p, required for export of poly(A)+ mRNA from the nucleus; member of the REF (RNA and export factor binding proteins) family; another family member, Yra2p, can substitute for Yra1p function
MSS116	YDR194C	gi|151942176	F5	3	3.26249	1.47143	mitochondrion	10300	DEAD-box protein required for efficient splicing of mitochondrial Group I and II introns; non-polar RNA helicase that also facilities strand annealing
PAB1	YER165W	gi|172092	F5	4	3.01537	0.568667	cytoplasm	198000	Poly(A) binding protein, part of the 3'-end RNA-processing complex, mediates interactions between the 5' cap structure and the 3' mRNA poly(A) tail, involved in control of poly(A) tail length, interacts with translation factor eIF-4G
RVB2	YPL235W	gi|259149922	F8/C3c	4	4.51976	1.256	0	3030	Essential protein involved in transcription regulation; component of chromatin remodeling complexes; required for assembly and function of the INO80 complex; also referred to as reptin; member of the RUVB-like protein family
RVB1	YDR190C	gi|259145430	F8/C3c	7	4.33569	1.30569	nucleus	11600	Essential protein involved in transcription regulation; component of chromatin remodeling complexes; required for assembly and function of the INO80 complex; also referred to as pontin; member of the RUVB-like protein family
SUM1	YDR310C	gi|1003013	F8/M	1	3.70635	0	nucleus	149	High-affinity glucose transporter of the major facilitator superfamily, nearly identical to Hxt7p, expressed at high basal levels relative to other HXTs, repression of expression by high glucose requires SNF3
POB3	YML069W	gi|109157822	F8b	1	2.30129	0	nucleus	22400	Subunit of the heterodimeric FACT complex (Spt16p-Pob3p), which associates with chromatin via interaction with Nhp6Ap and Nhp6Bp, and reorganizes nucleosomes to facilitate access to DNA by RNA and DNA polymerases
PFK2	YMR205C	gi|151945909	G	1	3.98376	0	cytoplasm	90200	Beta subunit of heterooctameric phosphofructokinase involved in glycolysis, indispensable for anaerobic growth, activated by fructose-2,6-bisphosphate and AMP, mutation inhibits glucose induction of cell cycle-related genes
YHB1	YGR234W	gi|151943508	G	4	3.39612	0.56676	cytoplasm	13000	Nitric oxide oxidoreductase, flavohemoglobin involved in nitric oxide detoxification; plays a role in the oxidative and nitrosative stress responses
PPN1	YDR452W	gi|151942417	G	1	3.05144	0	vacuole	319	Vacuolar endopolyphosphatase with a role in phosphate metabolism; functions as a homodimer
GAL1	YBR020W	gi|75766245	G	1	2.46885	0	0	not visualized	Galactokinase, phosphorylates alpha-D-galactose to alpha-D-galactose-1-phosphate in the first step of galactose catabolism; expression regulated by Gal4p
PMA2	YPL036W	gi|6325221	G	1	2.1838	0	0	not visualized	Plasma membrane H+-ATPase, isoform of Pma1p, involved in pumping protons out of the cell; regulator of cytoplasmic pH and plasma membrane potential
PSA1	YDL055C	gi|894204	G	1	2.1157	0	cytoplasm	97100	GDP-mannose pyrophosphorylase (mannose-1-phosphate guanyltransferase), synthesizes GDP-mannose from GTP and mannose-1-phosphate in cell wall biosynthesis; required for normal cell wall structure
SOD1	YJR104C	gi|6730572	G	1	1.93097	0	ambiguous,cytoplasm,nucleus	519000	Cytosolic copper-zinc superoxide dismutase; some mutations are analogous to those that cause ALS (amyotrophic lateral sclerosis) in humans
VMA2	YBR127C	gi|6319603	G	8	1.91532	0.275317	vacuolar membrane	131000	Subunit B of the eight-subunit V1 peripheral membrane domain of the vacuolar H+-ATPase (V-ATPase), an electrogenic proton pump found throughout the endomembrane system; contains nucleotide binding sites; also detected in the cytoplasm
HEM13	YDR044W	gi|56966162	G	1	1.83302	0	cytoplasm,nucleus	22000	Coproporphyrinogen III oxidase, an oxygen requiring enzyme that catalyzes the sixth step in the heme biosynthetic pathway; transcription is repressed by oxygen and heme (via Rox1p and Hap1p)
PGK1	YCR012W	gi|157833610	G	3	1.79634	0.310526	cytoplasm,nucleus	314000	3-phosphoglycerate kinase, catalyzes transfer of high-energy phosphoryl groups from the acyl phosphate of 1,3-bisphosphoglycerate to ADP to produce ATP; key enzyme in glycolysis and gluconeogenesis
ENO2	YHR174W	gi|6321968	G	3	1.78005	0.291544	cytoplasm	2610	Enolase II, a phosphopyruvate hydratase that catalyzes the conversion of 2-phosphoglycerate to phosphoenolpyruvate during glycolysis and the reverse reaction during gluconeogenesis; expression is induced in response to glucose
FBA1	Ykl060c	gi|151941486	G	2	1.76598	0.75176	cytoplasm	1020000	Fructose 1,6-bisphosphate aldolase, required for glycolysis and gluconeogenesis; catalyzes conversion of fructose 1,6 bisphosphate to glyceraldehyde-3-P and dihydroxyacetone-P; locates to mitochondrial outer surface upon oxidative stress
GAL10	YBR019C	gi|62738905	G	1	1.71491	0	0	not visualized	UDP-glucose-4-epimerase, catalyzes the interconversion of UDP-galactose and UDP-D-glucose in galactose metabolism; also catalyzes the conversion of alpha-D-glucose or alpha-D-galactose to their beta-anomers
HXK1	YFR053C	gi|3791	G	2	1.70048	0.099701	cytoplasm	40800	Hexokinase isoenzyme 1, a cytosolic protein that catalyzes phosphorylation of glucose during glucose metabolism; expression is highest during growth on non-glucose carbon sources; glucose-induced repression involves the hexokinase Hxk2p
TDH3	YGR192C	gi|45269553	G	7	1.68998	0.384266	cytoplasm,nucleus	169000	Glyceraldehyde-3-phosphate dehydrogenase, isozyme 3, involved in glycolysis and gluconeogenesis; tetramer that catalyzes the reaction of glyceraldehyde-3-phosphate to 1,3 bis-phosphoglycerate; detected in the cytoplasm and cell wall
IDH1	YNL037C	gi|167013430	G	1	1.66725	0	mitochondrion	10500	Subunit of mitochondrial NAD(+)-dependent isocitrate dehydrogenase, which catalyzes the oxidation of isocitrate to alpha-ketoglutarate in the TCA cycle
CDC19	YAL038W	gi|4180	G	1	1.5771	0	cytoplasm	291000	Pyruvate kinase, functions as a homotetramer in glycolysis to convert phosphoenolpyruvate to pyruvate, the input for aerobic (TCA cycle) or anaerobic (glucose fermentation) respiration
ADH1	YOL086C	gi|112491285	G	4	1.54537	0.155437	0	not visualized	Alcohol dehydrogenase, fermentative isozyme active as homo- or heterotetramers; required for the reduction of acetaldehyde to ethanol, the last step in the glycolytic pathway
PDC1	YLR044C	gi|256270485	G	9	1.52704	0.292795	ambiguous,cytoplasm,nucleus	8970	Major of three pyruvate decarboxylase isozymes, key enzyme in alcoholic fermentation, decarboxylates pyruvate to acetaldehyde; subject to glucose-, ethanol-, and autoregulation; involved in amino acid catabolism
SUC2	YIL162W	gi|6322029	G	1	1.46079	0	0	1780	Invertase, sucrose hydrolyzing enzyme; a secreted, glycosylated form is regulated by glucose repression, and an intracellular, nonglycosylated enzyme is produced constitutively
PGI1	YBR196C	gi|6319673	G	1	1.40503	0	cytoplasm	91600	Glycolytic enzyme phosphoglucose isomerase, catalyzes the interconversion of glucose-6-phosphate and fructose-6-phosphate; required for cell cycle progression and completion of the gluconeogenic events of sporulation
RNQ1	YCL028W	gi|171536	G	2	1.35342	0.165061	cytoplasm,nucleus	1140	[PIN(+)] prion, an infectious protein conformation that is generally an ordered protein aggregate
TKL1	YPR074C	gi|809440	G	1	1.2673	0	cytoplasm,nucleus	40300	Transketolase, similar to Tkl2p; catalyzes conversion of xylulose-5-phosphate and ribose-5-phosphate to sedoheptulose-7-phosphate and glyceraldehyde-3-phosphate in the pentose phosphate pathway; needed for synthesis of aromatic amino acids
ACC1	YNR016C	gi|171504	G	1	1.24462	0	cytoplasm,punctate composite	20200	Acetyl-CoA carboxylase, biotin containing enzyme that catalyzes the carboxylation of acetyl-CoA to form malonyl-CoA; required for de novo biosynthesis of long-chain fatty acids
GPM1	YKL152C	gi|5542362	G	4	1.20124	0.136245	cytoplasm	172000	Tetrameric phosphoglycerate mutase, mediates the conversion of 3-phosphoglycerate to 2-phosphoglycerate during glycolysis and the reverse reaction during gluconeogenesis
TSA1	YML028W	gi|207342498	G	2	1.14026	0.197506	cytoplasm,punctate composite	378000	Thioredoxin peroxidase, acts as both a ribosome-associated and free cytoplasmic antioxidant; self-associates to form a high-molecular weight chaperone complex under oxidative stress; deletion results in mutator phenotype
ERG6	YML008C	gi|619251	G	1	0.863408	0	lipid particle	53800	Delta(24)-sterol C-methyltransferase, converts zymosterol to fecosterol in the ergosterol biosynthetic pathway by methylating position C-24; localized to both lipid particles and mitochondrial outer membrane
FPR1	YNL135C	gi|6324194	G/C2	2	1.68429	0.227965	cytoplasm,nucleus	43300	Peptidyl-prolyl cis-trans isomerase (PPIase), binds to the drugs FK506 and rapamycin; also binds to the nonhistone chromatin binding protein Hmo1p and may regulate its assembly or function
COQ5	YML110C	gi|207342598	G/H	2	1.51208	0.13551	mitochondrion	8100	2-hexaprenyl-6-methoxy-1,4-benzoquinone methyltransferase, involved in ubiquinone (Coenzyme Q) biosynthesis; localizes to the matrix face of the mitochondrial inner membrane in a large complex with other ubiquinone biosynthetic enzymes
ATP2	YJR121W	gi|6322581	H	6	2.30308	0.34797	mitochondrion	164000	Beta subunit of the F1 sector of mitochondrial F1F0 ATP synthase, which is a large, evolutionarily conserved enzyme complex required for ATP synthesis; phosphorylated
SDH1	YKL148C	gi|190409691	H	1	2.12868	0	0	10400	Flavoprotein subunit of succinate dehydrogenase (Sdh1p, Sdh2p, Sdh3p, Sdh4p), which couples the oxidation of succinate to the transfer of electrons to ubiquinone
VAS1	YGR094W	gi|173164	H	1	1.47797	0	cytoplasm	358	Mitochondrial and cytoplasmic valyl-tRNA synthetase
POR1	YNL055C	gi|151944477	H	1	1.35243	0	cytoplasm,mitochondrion	not quantitated	Mitochondrial porin (voltage-dependent anion channel), outer membrane protein required for the maintenance of mitochondrial osmotic stability and mitochondrial membrane permeability; phosphorylated
FEN2	YCR028C	gi|10383791	H	8	1.02617	0.172234	vacuole	not visualized	Single-stranded DNA-binding protein essential for mitochondrial genome maintenance; involved in mitochondrial DNA replication
HSP26	YBR072W	gi|295614	K	1	2.82883	0	ambiguous	19300	Small heat shock protein (sHSP) with chaperone activity; forms hollow, sphere-shaped oligomers that suppress unfolded proteins aggregation; oligomer activation requires a heat-induced conformational change; not expressed in unstressed cells
SSB2	YNL209W	gi|151944335	K	3	1.64178	0.0520691	cytoplasm	104000	Cytoplasmic ATPase that is a ribosome-associated molecular chaperone, functions with J-protein partner Zuo1p; may be involved in the folding of newly-synthesized polypeptide chains; member of the HSP70 family; homolog of SSB1
HSC82	YMR186W	gi|171723	K	3	1.53196	0.16399	cytoplasm	132000	Cytoplasmic chaperone of the Hsp90 family, redundant in function and nearly identical with Hsp82p, and together they are essential; expressed constitutively at 10-fold higher basal levels than HSP82 and induced 2-3 fold by heat shock
SSA1	YAL005C	gi|349747	K2	9	1.69621	0.353618	cytoplasm	269000	ATPase involved in protein folding and nuclear localization signal (NLS)-directed nuclear transport; member of heat shock protein 70 (HSP70) family; forms a chaperone complex with Ydj1p; localized to the nucleus, cytoplasm, and cell wall
SIS1	YNL007C	gi|122921354	K2	1	1.65589	0	cytoplasm,nucleus	20300	Type II HSP40 co-chaperone that interacts with the HSP70 protein Ssa1p; not functionally redundant with Ydj1p due to due to substrate specificity; shares similarity with bacterial DnaJ proteins
YDL160C-A	YDL160C-A	gi|33438778	L	1	0.935782	0	0	0	Putative protein of unknown function; mutant in a srs2 mutant background displays MMS hypersensitivity; ortholog of human MHF2, a component of the Fanconi anemia (FA) complex that is involved in Putative protein of unknown function; mutant in a srs2 mutant background displays MMS hypersensitivity; ortholog of human MHF2, a component of the Fanconi anemia (FA) complex that is involved in maintaini…
BNI5	YNL166C	gi|151944371	M	1	5.49688	0	ambiguous,bud neck,cytoplasm,bud	not visualized	Protein involved in organization of septins at the mother-bud neck, may interact directly with the Cdc11p septin, localizes to bud neck in a septin-dependent manner
GPG1	YGL121C	gi|6321317	M	2	3.00677	1.01722	0	not visualized	Proposed gamma subunit of the heterotrimeric G protein that interacts with the receptor Gpr1p; involved in regulation of pseudohyphal growth; requires Gpb1p or Gpb2p to interact with Gpa2p; overproduction causes prion curing
ACT1	YFL039C	gi|7546413	N	4	2.58873	0.658509	0	not visualized	Actin, structural protein involved in cell polarization, endocytosis, and other cytoskeletal functions
TUB3	YML124C	gi|6323511	N	1	2.15523	0	cytoplasm,nucleus,spindle pole	12300	Alpha-tubulin; associates with beta-tubulin (Tub2p) to form tubulin dimer, which polymerizes to form microtubules; expressed at lower level than Tub1p
COF1	YLL050C	gi|642334	N	1	1.48586	0	0	19600	Cofilin, promotes actin filament depolarization in a pH-dependent manner; binds both actin monomers and filaments and severs filaments; thought to be regulated by phosphorylation at SER4; ubiquitous and essential in eukaryotes
TUB2	YFL037W	gi|3435	N	1	1.22897	0	0	not visualized	Beta-tubulin; associates with alpha-tubulin (Tub1p and Tub3p) to form tubulin dimer, which polymerizes to form microtubules
KAR2	YJL034W	gi|6322426	O	2	1.20698	0.23749	ambiguous	337000	ATPase involved in protein import into the ER, also acts as a chaperone to mediate protein folding in the ER and may play a role in ER export of soluble proteins; regulates the unfolded protein response via interaction with Ire1p
VTC2	YFL004W	gi|229597871	O	1	0.930862	0	ER	2910	Subunit of the vacuolar transporter chaperone (VTC) complex involved in membrane trafficking, vacuolar polyphosphate accumulation, microautophagy and non-autophagic vacuolar fusion
MCM6	YGL201C	gi|41629691	P2	1	3.62024	0	cytoplasm,nucleus	13400	Protein involved in DNA replication; component of the Mcm2-7 hexameric complex that binds chromatin as a part of the pre-replicative complex; forms a subcomplex with Mcm4p and Mcm7p
SMC5	YOL034W	gi|151945597	P3	1	3.97135	0	cytoplasm,nucleus	892	Structural maintenance of chromosomes (SMC) protein; essential subunit of the Mms21-Smc5-Smc6 complex; required for growth and DNA repair; S. pombe homolog forms a heterodimer with S. pombe Rad18p that is involved in DNA repair
PSE1	YMR308C	gi|6323968	Q	1	1.59494	0	cytoplasm,nucleus	15500	Karyopherin/importin that interacts with the nuclear pore complex; acts as the nuclear import receptor for specific proteins, including Pdr1p, Yap1p, Ste12p, and Aft1p
TOP2	YNL088W	gi|157830305	T	4	3.09921	0.769343	nucleus	5730	Essential type II topoisomerase, relieves torsional strain in DNA by cleaving and re-sealing the phosphodiester backbone of both positively and negatively supercoiled DNA; cleaves complementary strands; localizes to axial cores in meiosis
ULA1	YPL003W	gi|151942789	U	1	1.18105	0	0	not visualized	Protein that acts together with Uba3p to activate Rub1p before its conjugation to proteins (neddylation), which may play a role in protein degradation
RCK1	YGL158W	gi|6321280	V	1	1.74558	0	0	not visualized	Protein kinase involved in the response to oxidative stress; identified as suppressor of S. pombe cell cycle checkpoint mutations
									44
									65
									90
									5
									3
									2
									1
									0
									0
									5
									0

## Sheet: ARS_1
Common name	Systemantic name	Accession Number	Class	Peptide Count	Avg iTRAQ ratio (115/114)	iTRAQ Standard Deviation (115/114)	Localisation	Copy Number per Cell	SGD Description
RPS6A	YPL090C	gi|1151236	A1	2	2.61365	2.18761	cytoplasm	Protein component of the small (40S) ribosomal subunit; identical to Rps6Bp and has similarity to rat S6 ribosomal protein	66000
RPS19A	YOL121C	gi|6324451	A1	1	2.40332	0	cytoplasm	Protein component of the small (40S) ribosomal subunit, required for assembly and maturation of pre-40 S particles; mutations in human RPS19 are associated with Diamond Blackfan anemia; nearly identical to Rps19Bp	29000
RPS21A	YKR057W	gi|2131127	A1	1	2.05976	0	cytoplasm	Protein component of the small (40S) ribosomal subunit; nearly identical to Rps21Bp and has similarity to rat S21 ribosomal protein	27400
RPS29A	YLR388W	gi|6323420	A1	1	1.91232	0	cytoplasm	Protein component of the small (40S) ribosomal subunit; nearly identical to Rps29Bp and has similarity to rat S29 and E. coli S14 ribosomal proteins	6490
RPS9B	YBR189W	gi|6319666	A1	1	1.74426	0	cytoplasm	Protein component of the small (40S) ribosomal subunit; nearly identical to Rps9Ap and has similarity to E. coli S4 and rat S9 ribosomal proteins	63300
RPS26A	YGL189C	gi|6321249	A1	1	1.72222	0	cytoplasm	Protein component of the small (40S) ribosomal subunit; nearly identical to Rps26Bp and has similarity to rat S26 ribosomal protein	16300
RPS8A	YBL072C	gi|171727	A1	1	1.54095	0	cytoplasm	Protein component of the small (40S) ribosomal subunit; identical to Rps8Bp and has similarity to rat S8 ribosomal protein	15900
RPS5	YJR123W	gi|49258826	A1	1	1.53419	0	0	Protein component of the small (40S) ribosomal subunit, the least basic of the non-acidic ribosomal proteins; phosphorylated in vivo; essential for viability; has similarity to E. coli S7 and rat S5 ribosomal proteins	not visualized
RPS4B	YHR203C	gi|6321997	A1	1	1.42466	0	cytoplasm	Protein component of the small (40S) ribosomal subunit; identical to Rps4Ap and has similarity to rat S4 ribosomal protein	102000
RPS1B	YML063W	gi|6323577	A1	2	1.41681	0.147913	cytoplasm	Ribosomal protein 10 (rp10) of the small (40S) subunit; nearly identical to Rps1Ap and has similarity to rat S3a ribosomal protein	107000
RPS12	YOR369C	gi|899490	A1	1	1.20534	0	0	Protein component of the small (40S) ribosomal subunit; has similarity to rat ribosomal protein S12	not visualized
RPS20	YHL015W	gi|49258829	A1	1	1.18274	0	0	Protein component of the small (40S) ribosomal subunit; overproduction suppresses mutations affecting RNA polymerase III-dependent transcription; has similarity to E. coli S10 and rat S20 ribosomal proteins	not visualized
RPL40B	YKR094C	gi|6322043	A2	1	2.7128	0	cytoplasm	Fusion protein, identical to Rpl40Ap, that is cleaved to yield ubiquitin and a ribosomal protein of the large (60S) ribosomal subunit with similarity to rat L40; ubiquitin may facilitate assembly of the ribosomal protein into ribosomes	28200
RPL14A	YKL006W	gi|6322847	A2	1	1.90253	0	cytoplasm	N-terminally acetylated protein component of the large (60S) ribosomal subunit, nearly identical to Rpl14Bp and has similarity to rat L14 ribosomal protein; rpl14a csh5 double null mutant exhibits synthetic slow growth	45300
RPL4A	YBR031W	gi|6319505	A2	1	1.6154	0	cytoplasm	N-terminally acetylated protein component of the large (60S) ribosomal subunit, nearly identical to Rpl4Bp and has similarity to E. coli L4 and rat L4 ribosomal proteins	not visualized
RPP1A	YDL081C	gi|6320122	A2	1	1.60053	0	cytoplasm	Ribosomal stalk protein P1 alpha, involved in the interaction between translational elongation factors and the ribosome; accumulation of P1 in the cytoplasm is regulated by phosphorylation and interaction with the P2 stalk component	not visualized
RPL1B	YGL135W	gi|6321303	A2	1	1.54664	0	cytoplasm	N-terminally acetylated protein component of the large (60S) ribosomal subunit, nearly identical to Rpl1Ap and has similarity to E. coli L1 and rat L10a ribosomal proteins; rpl1a rpl1b double null mutation is lethal	265000
RPP2A	YOL039W	gi|6324534	A2	1	1.53006	0	cytoplasm	Ribosomal protein P2 alpha, a component of the ribosomal stalk, which is involved in the interaction between translational elongation factors and the ribosome; regulates the accumulation of P1 (Rpp1Ap and Rpp1Bp) in the cytoplasm	428000
RPL7A	YGL076C	gi|6321362	A2	3	1.51303	0.118946	cytoplasm	Protein component of the large (60S) ribosomal subunit, nearly identical to Rpl7Bp and has similarity to E. coli L30 and rat L7 ribosomal proteins; contains a conserved C-terminal Nucleic acid Binding Domain (NDB2)	101000
RPL5	YPL131W	gi|6325126	A2	2	1.49402	0.26358	cytoplasm	Protein component of the large (60S) ribosomal subunit with similarity to E. coli L18 and rat L5 ribosomal proteins; binds 5S rRNA and is required for 60S subunit assembly	not visualized
RPL23A	YBL087C	gi|6319384	A2	1	1.39952	0	nucleus	Protein component of the large (60S) ribosomal subunit, identical to Rpl23Bp and has similarity to E. coli L14 and rat L23 ribosomal proteins	not visualized
RPL10	YLR075W	gi|49258847	A2	1	1.32122	0	cytoplasm	Protein component of the large (60S) ribosomal subunit, responsible for joining the 40S and 60S subunits; regulates translation initiation; has similarity to rat L10 ribosomal protein and to members of the QM gene family	not visualized
RPL3	YOR063W	gi|49258841	A2	1	1.27501	0	cytoplasm	Protein component of the large (60S) ribosomal subunit, has similarity to E. coli L3 and rat L3 ribosomal proteins; involved in the replication and maintenance of killer double stranded RNA virus	450
RPL27B	YDR471W	gi|6320679	A2	1	1.23356	0	cytoplasm	Protein component of the large (60S) ribosomal subunit, nearly identical to Rpl27Ap and has similarity to rat L27 ribosomal protein	22900
SNU13	YEL026W	gi|6320809	A3a	2	4.83886	1.56061	0	RNA binding protein, part of U3 snoRNP involved in rRNA processing, part of U4/U6-U5 tri-snRNP involved in mRNA splicing, similar to human 15.5K protein	not visualized
NOP6	YDL213C	gi|6319988	A4	1	3.0524	0	nucleolus	Putative RNA-binding protein implicated in A3/4; contains an RNA recognition motif (RRM) and has similarity to hydrophilins; NOP6 may be a fungal-specific gene as no homologs have been yet identified in higher eukaryotes	8970
MDN1	YLR106C	gi|6323135	A4	1	1.19654	0	cytoplasm,nucleus	Huge dynein-related AAA-type ATPase (midasin), forms extended pre-60S particle with the Rix1 complex (Rix1p-Ipi1p-Ipi3p), may mediate ATP-dependent remodeling of 60S subunits and subsequent export from nucleoplasm to cytoplasm	538
YTM1	YOR272W	gi|6324846	A4	1	0.997561	0	nucleolus,nucleus	Constituent of 66S pre-ribosomal particles, forms a complex with Nop7p and Erb1p that is required for maturation of the large ribosomal subunit; has seven C-terminal WD repeats	6670
NOP58	YOR310C	gi|6324886	A5	3	4.11585	1.63598	nucleolus	Protein involved in pre-rRNA processing, 18S rRNA synthesis, and snoRNA synthesis; component of the small subunit processome complex, which is required for processing of pre-18S rRNA	34700
NOP56	YLR197W	gi|6323226	A5	4	3.91843	1.73749	nucleolus	Essential evolutionarily-conserved nucleolar protein component of the box C/D snoRNP complexes that direct 2'-O-methylation of pre-rRNA during its maturation; overexpression causes spindle orientation defects	13500
NOP1	YDL014W	gi|6320190	A5	4	3.20729	2.54764	0	Nucleolar protein, component of the small subunit processome complex, which is required for processing of pre-18S rRNA; has similarity to mammalian fibrillarin	not visualized
CBF5	YLR175W	gi|6323204	A5	1	3.18175	0	nucleolus	Pseudouridine synthase catalytic subunit of box H/ACA small nucleolar ribonucleoprotein particles (snoRNPs), acts on both large and small rRNAs and on snRNA U2; mutations in human ortholog dyskerin cause the disorder dyskeratosis congenita	33600
GAR1	YHR089C	gi|6321881	A5	1	3.07785	0	nucleolus	Protein component of the H/ACA snoRNP pseudouridylase complex, involved in the modification and cleavage of the 18S pre-rRNA	5730
NHP2	YDL208W	gi|666101	A5	1	2.76504	0	nucleolus	Nuclear protein related to mammalian high mobility group (HMG) proteins, essential for function of H/ACA-type snoRNPs, which are involved in 18S rRNA processing	not visualized
TEF2	YBR118W	gi|6319594	B2	1	1.62247	0	cytoplasm	Translational elongation factor EF-1 alpha; also encoded by TEF1; functions in the binding reaction of aminoacyl-tRNA (AA-tRNA) to ribosomes	450
EFT1	YOR133W	gi|55670150	B2	1	1.21036	0	cytoplasm	Elongation factor 2 (EF-2), also encoded by EFT2; catalyzes ribosomal translocation during protein synthesis; contains diphthamide, the unique posttranslationally modified histidine residue specifically ADP-ribosylated by diphtheria toxin	82700
HTA1	YDR225W	gi|6320431	C1	4	22.5284	3.66186	vacuole	Histone H2A, core histone protein required for chromatin assembly and chromosome function; one of two nearly identical subtypes (see also HTA2); DNA damage-dependent phosphorylation by Mec1p facilitates DNA repair; acetylated by Nat4p	not visualized
HHF1	YBR009C	gi|15988133	C1	7	11.3584	6.26631	nucleus	Histone H4, core histone protein required for chromatin assembly and chromosome function; one of two identical histone proteins (see also HHF2); contributes to telomeric silencing; N-terminal domain involved in maintaining genomic integrity	524000
HTZ1	YOL012C	gi|6324562	C1	2	10.8758	10.1366	nucleus	Histone variant H2AZ, exchanged for histone H2A in nucleosomes by the SWR1 complex; involved in transcriptional regulation through prevention of the spread of silent heterochromatin	2840
HHT1	YBR010W	gi|15988132	C1	9	10.4501	11.4655	nucleus	Histone H3, core histone protein required for chromatin assembly, part of heterochromatin-mediated telomeric and HM silencing; one of two identical histone H3 proteins (see HHT2); regulated by acetylation, methylation, and phosphorylation	213000
HTB2	YBL002W	gi|6320430	C1	12	8.85338	9.03093	nucleus	Histone H2B, core histone protein required for chromatin assembly and chromosome function; nearly identical to HTB1; Rad6p-Bre1p-Lge1p mediated ubiquitination regulates transcriptional activation, meiotic DSB formation and H3 methylation	443000
HHO1	YPL127C	gi|45269403	C1	1	4.41554	0	nucleus	Histone H1, a linker histone required for nucleosome packaging at restricted sites; suppresses DNA repair involving homologous recombination; not required for telomeric silencing, basal transcriptional repression, or efficient sporulation	6560
HHT1	YBR010W	gi|37927644	C1	2	18.7249	1.03482	nucleus	Histone H3, core histone protein required for chromatin assembly, part of heterochromatin-mediated telomeric and HM silencing; one of two identical histone H3 proteins (see HHT2); regulated by acetylation, methylation, and phosphorylation	213000
TOF2	YKR010C	gi|6322862	C2	1	8.30077	0	nucleolus	Protein required for rDNA silencing and mitotic rDNA condensation; stimulates Cdc14p phosphatase activity and biphasic release to promote rDNA repeat segregation; required for condensin recruitment to the replication fork barrier site	339
ARP4	YJL081C	gi|6322380	C3/N	2	2.96176	0.738267	nucleus	Nuclear actin-related protein involved in chromatin remodeling, component of chromatin-remodeling enzyme complexes	1070
HTL1	YCR020W-B	gi|6319868	C3a	1	8.01763	0	nucleus	Component of the RSC chromatin remodeling complex; RSC functions in transcriptional regulation and elongation, chromosome stability, and establishing sister chromatid cohesion; involved in telomere maintenance	3550
RSC8	YFR037C	gi|51013133	C3a	4	4.81278	2.21517	nucleus	Component of the RSC chromatin remodeling complex; essential for viability and mitotic growth; homolog of SWI/SNF subunit Swi3p, but unlike Swi3p, does not activate transcription of reporters	3380
RSC6	YCR052W	gi|6319900	C3a	1	3.28654	0	0	Component of the RSC chromatin remodeling complex; essential for mitotic growth; homolog of SWI/SNF subunit Swp73p	2470
ISW1	YBR245C	gi|6319722	C3b	2	3.45391	3.01279	nucleus	Member of the imitation-switch (ISWI) class of ATP-dependent chromatin remodeling complexes; ATPase that forms a complex with Ioc2p and Ioc4p to regulate transcription elongation, and a complex with Ioc3p to repress transcription initiation	1500
IES1	YFL013C	gi|51830307	C3c	1	6.6429	0	nucleus	Subunit of the INO80 chromatin remodeling complex	1390
SNF6	YHL025W	gi|6321762	C3d	1	1.09942	0	nucleus	Subunit of the SWI/SNF chromatin remodeling complex involved in transcriptional regulation; functions interdependently in transcriptional activation with Snf2p and Snf5p	2900
RPB2	YOR151C	gi|172211	E2	1	3.46524	0	cytoplasm,nucleus	RNA polymerase II second largest subunit B150, part of central core; similar to bacterial beta subunit	18700
RPO21	YDL140C	gi|4398	E2	1	1.85039	0	nucleus	RNA polymerase II largest subunit B220, part of central core; phosphorylation of C-terminal heptapeptide repeat domain regulates association with transcription and splicing factors; similar to bacterial beta-prime	not quantitated
RPB9	YGL070C	gi|6321368	E2	1	1.25619	0	nucleus	RNA polymerase II subunit B12.6; contacts DNA; mutations affect transcription start site; involved in telomere maintenance	2440
RPO26	YPR187W	gi|6325445	E4	1	2.8655	0	cytoplasm,nucleus	RNA polymerase subunit ABC23, common to RNA polymerases I, II, and III; part of central core; similar to bacterial omega subunit	6090
HAL9	YOL089C	gi|6324483	F2	2	4.45519	5.13184	cytoplasm,nucleus	Putative transcription factor containing a zinc finger; overexpression increases salt tolerance through increased expression of the ENA1 (Na+/Li+ extrusion pump) gene while gene disruption decreases both salt tolerance and ENA1 expression	238
STB4	YMR019W	gi|6323661	F2	1	4.08829	0	nucleus	Protein that binds Sin3p in a two-hybrid assay; contains a Zn(II)2Cys6 zinc finger domain characteristic of DNA-binding proteins; computational analysis suggests a role in regulation of expression of genes encoding transporters	98.9
BDF2	YDL070W	gi|6320132	F2	1	0.67981	0	cytoplasm,nucleus	Protein involved in transcription initiation at TATA-containing promoters; associates with the basal transcription factor TFIID; contains two bromodomains; corresponds to the C-terminal region of mammalian TAF1; redundant with Bdf1p	2930
REB1	YBR049C	gi|172372	F4	8	6.83883	4.85437	nucleus	RNA polymerase I enhancer binding protein; DNA binding protein which binds to genes transcribed by both RNA polymerase I and RNA polymerase II; required for termination of RNA polymerase I transcription	7510
SPT5	YML010W	gi|6323632	F8	1	3.38425	0	nucleus	Protein involved in regulating Pol I and Pol II transcription and pre-mRNA processing; forms a complex with Spt4p; contains a C-terminal repeat domain that is a target for phosphorylation by Sgv1p	2340
CAT8	YMR280C	gi|6323936	F8	1	0.550273	0	cytoplasm,nucleus	Zinc cluster transcriptional activator necessary for derepression of a variety of genes under non-fermentative growth conditions, active after diauxic shift, binds carbon source responsive elements	not quantitated
SUM1	YDR310C	gi|1003013	F8/M	1	1.71482	0	nucleus	High-affinity glucose transporter of the major facilitator superfamily, nearly identical to Hxt7p, expressed at high basal levels relative to other HXTs, repression of expression by high glucose requires SNF3	149
POB3	YML069W	gi|6323571	F8b	1	3.20809	0	nucleus	Subunit of the heterodimeric FACT complex (Spt16p-Pob3p), which facilitates RNA Pol II transcription elongation through nucleosomes by destabilizing and then reassembling nucleosome structure; interacts with DNA polymerase alpha (Pol1p)	22400
PPN1	YDR452W	gi|6320660	G	1	3.20423	0	vacuole	Vacuolar endopolyphosphatase with a role in phosphate metabolism; functions as a homodimer	319
PDA1	YER178W	gi|37362644	G	1	2.15001	0	mitochondrion	E1 alpha subunit of the pyruvate dehydrogenase (PDH) complex, catalyzes the direct oxidative decarboxylation of pyruvate to acetyl-CoA; phosphorylated; regulated by glucose	100000
PGK1	Ycr012w	gi|10383781	G	1	1.94502	0	cytoplasm,nucleus	3-phosphoglycerate kinase, catalyzes transfer of high-energy phosphoryl groups from the acyl phosphate of 1,3-bisphosphoglycerate to ADP to produce ATP; key enzyme in glycolysis and gluconeogenesis	314000
PDX1	YGR193C	gi|51013417	G	1	1.85539	0	mitochondrion	Dihydrolipoamide dehydrogenase (E3)-binding protein (E3BP) of the mitochondrial pyruvate dehydrogenase (PDH) complex, plays a structural role in the complex by binding and positioning E3 to the dihydrolipoamide acetyltransferase (E2) core	414
PDC1	YLR044C	gi|6323073	G	1	1.74558	0	ambiguous,cytoplasm,nucleus	Major of three pyruvate decarboxylase isozymes, key enzyme in alcoholic fermentation, decarboxylates pyruvate to acetaldehyde; subject to glucose-, ethanol-, and autoregulation; involved in amino acid catabolism	8970
TRK2	YKR050W	gi|6322903	G	1	1.64102	0	0	Component of the Trk1p-Trk2p potassium transport system	not visualized
VMA2	YBR127C	gi|171122	G	1	1.62035	0	vacuolar membrane	Subunit B of the eight-subunit V1 peripheral membrane domain of the vacuolar H+-ATPase (V-ATPase), an electrogenic proton pump found throughout the endomembrane system; contains nucleotide binding sites; also detected in the cytoplasm	131000
TDH3	YGR192C	gi|3720	G	2	1.35592	0.284518	cytoplasm,nucleus	Glyceraldehyde-3-phosphate dehydrogenase, isozyme 3, involved in glycolysis and gluconeogenesis; tetramer that catalyzes the reaction of glyceraldehyde-3-phosphate to 1,3 bis-phosphoglycerate; detected in the cytoplasm and cell-wall	169000
GPM1	YKL152C	gi|5542362	G	1	1.34686	0	cytoplasm	Tetrameric phosphoglycerate mutase, mediates the conversion of 3-phosphoglycerate to 2-phosphoglycerate during glycolysis and the reverse reaction during gluconeogenesis	172000
GAS2	YLR343W	gi|6323375	G	1	1.27944	0	cytoplasm	1,3-beta-glucanosyltransferase, involved with Gas4p in spore wall assembly; has similarity to Gas1p	not visualized
ABZ1	YNR033W	gi|295637	G	1	1.07402	0	cytoplasm	Description Para-aminobenzoate (PABA) synthase, has similarity to Escherichia coli PABA synthase components PabA and PabB; required for the synthesis of para-aminobenzoic acid, an important intermediate for folate and ubiquinone Q biosynthesis	1550
PEX27	YOR193W	gi|6324767	G	1	1.07222	0	peroxisome	Peripheral peroxisomal membrane protein involved in controlling peroxisome size and number, interacts with homologous protein Pex25p	382
RNQ1	YCL028W	gi|171536	G	2	1.03855	0.155747	cytoplasm,nucleus	[PIN(+)] prion, an infectious protein conformation that is generally an ordered protein aggregate	1140
THI6	YPL214C	gi|6325042	G	1	1.00017	0	cytoplasm,punctate composite	Bifunctional enzyme with thiamine-phosphate pyrophosphorylase and 4-methyl-5-beta-hydroxyethylthiazole kinase activities, required for thiamine biosynthesis; GFP-fusion protein localizes to the cytoplasm in a punctate pattern	not quantitated
AAH1	YNL141W	gi|6324188	G	1	0.720366	0.0861499	cytoplasm,nucleus	Adenine deaminase (adenine aminohydrolase), converts adenine to hypoxanthine; involved in purine salvage; transcriptionally regulated by nutrient levels and growth phase; Aah1p degraded upon entry into quiescence via SCF and the proteasome	20700
LAT1	YNL071W	gi|6324258	G/H	3	2.01369	0.955613	mitochondrion	Dihydrolipoamide acetyltransferase component (E2) of pyruvate dehydrogenase complex, which catalyzes the oxidative decarboxylation of pyruvate to acetyl-CoA	5440
MAE1	YKL029C	gi|6322823	G/H	1	0.887182	0	mitochondrion	Mitochondrial malic enzyme, catalyzes the oxidative decarboxylation of malate to pyruvate, which is a key intermediate in sugar metabolism and a precursor for synthesis of several amino acids	10500
FEN2	YCR028C	gi|10383791	H	3	2.29798	0.363144	vacuole	Single-stranded DNA-binding protein essential for mitochondrial genome maintenance; involved in mitochondrial DNA replication	not visualized
MGM101	YJR144W	gi|6322604	H	1	1.74893	0	0	Protein involved in mitochondrial genome maintenance; component of the mitochondrial nucleoid, required for the repair of oxidative mtDNA damage	not visualized
RIM15	YFL033C	gi|14318486	J	1	9.99593	0	cytoplasm	Glucose-repressible protein kinase involved in signal transduction during cell proliferation in response to nutrients, specifically the establishment of stationary phase; identified as a regulator of IME2; substrate of Pho80p-Pho85p kinase	not quantitated
SRP72	YPL210C	gi|37362700	J	1	0.395438	0	ER	Core component of the signal recognition particle (SRP) ribonucleoprotein (RNP) complex that functions in targeting nascent secretory proteins to the endoplasmic reticulum (ER) membrane	11800
SSB2	YNL209W	gi|6324120	K	3	1.43576	0.780052	cytoplasm	Cytoplasmic ATPase that is a ribosome-associated molecular chaperone, functions with J-protein partner Zuo1p; may be involved in the folding of newly-synthesized polypeptide chains; member of the HSP70 family; homolog of SSB1	104000
HSP26	YBR072W	gi|295614	K	1	1.25655	0	ambiguous	Small heat shock protein (sHSP) with chaperone activity; forms hollow, sphere-shaped oligomers that suppress unfolded proteins aggregation; oligomer activation requires a heat-induced conformational change; not expressed in unstressed cells	19300
HSC82	YMR186W	gi|171723	K	1	1.06875	0	cytoplasm	Cytoplasmic chaperone of the Hsp90 family, redundant in function and nearly identical with Hsp82p, and together they are essential; expressed constitutively at 10-fold higher basal levels than HSP82 and induced 2-3 fold by heat shock	132000
SIS1	YNL007C	gi|9954877	K2	1	2.60163	0	cytoplasm,nucleus	Type II HSP40 co-chaperone that interacts with the HSP70 protein Ssa1p; not functionally redundant with Ydj1p due to due to substrate specificity; shares similarity with bacterial DnaJ proteins	20300
SSA1	YAL005C	gi|144228166	K2	9	1.14042	0.182073	cytoplasm	ATPase involved in protein folding and nuclear localization signal (NLS)-directed nuclear transport; member of heat shock protein 70 (HSP70) family; forms a chaperone complex with Ydj1p; localized to the nucleus, cytoplasm, and cell wall	269000
SSA2	YLL024C	gi|6323004	K2	7	1.10921	0.154747	cytoplasm,nucleus	ATP binding protein involved in protein folding and vacuolar import of proteins; member of heat shock protein 70 (HSP70) family; associated with the chaperonin-containing T-complex; present in the cytoplasm, vacuolar membrane and cell wall	364000
YML081W	YML081W	gi|587530	L	1	1.48348	0	nucleus	Putative protein of unknown function; green fluorescent protein (GFP)-fusion protein localizes to the nucleus; YML081w is not an essential gene	672
YDL160C-A	YDL160C-A	gi|33438778	L	1	1.45365	0	0	Putative protein of unknown function; mutant in a srs2 mutant background displays MMS hypersensitivity; ortholog of human MHF2, a component of the Fanconi anemia (FA) complex that is involved in Putative protein of unknown function; mutant in a srs2 mutant background displays MMS hypersensitivity; ortholog of human MHF2, a component of the Fanconi anemia (FA) complex that is involved in maintaini…	#N/A
CNN1	YFR046C	gi|51012895	L	1	1.03491	0	nucleus	Kinetochore protein of unknown function; associated with the essential kinetochore proteins Nnf1p and Spc24p; phosphorylated by both Clb5-Cdk1 and, to a lesser extent, Clb2-Cdk1	1300
GSM1	YJL103C	gi|51830406	L	1	0.619734	0.0490851	0	Putative zinc cluster protein of unknown function; proposed to be involved in the regulation of energy metabolism, based on patterns of expression and sequence analysis	not visualized
TBS1	YBR150C	gi|6319626	L2	3	8.39491	5.28173	cytoplasm,nucleus	Putative protein of unknown function; the authentic, non-tagged protein is detected in highly purified mitochondria in high-throughput studies	573
YBL113C	YBL113C	gi|6319355	L2	1	1.86482	0	0	Helicase-like protein encoded within the telomeric Y' element	not visualized
YJR154W	YJR154W	gi|45269725	L2	1	1.33363	0	cytoplasm	Putative protein of unknown function; green fluorescent protein (GFP)-fusion protein localizes to the cytoplasm	1600
YDR266C	YDR266C	gi|6320472	L2	1	0.590375	0	cytoplasm	Protein of unknown function that may interact with ribosomes, based on co-purification experiments;green fluorescent protein (GFP)-fusion protein localizes to the cytoplasm; contains a RING finger domain	1910
ACT1	YFL039C	gi|7546413	N	2	1.91073	0.223053	0	Actin, structural protein involved in cell polarization, endocytosis, and other cytoskeletal functions	not visualized
CRN1	YLR429W	gi|6323460	N	1	1.09867	0.122595	actin	Coronin, cortical actin cytoskeletal component that associates with the Arp2p/Arp3p complex to regulate its activity; plays a role in regulation of actin patch assembly	2900
KAR2	YJL034W	gi|6322426	O	1	1.98955	0	ambiguous	ATPase involved in protein import into the ER, also acts as a chaperone to mediate protein folding in the ER and may play a role in ER export of soluble proteins; regulates the unfolded protein response via interaction with Ire1p	337000
TLG1	YDR468C	gi|6320676	O	1	1.48348	0	0	Essential t-SNARE that forms a complex with Tlg2p and Vti1p and mediates fusion of endosome-derived vesicles with the late Golgi; binds the docking complex VFT (Vps fifty-three) through interaction with Vps51p	not visualized
CHC1	YGL206C	gi|6321232	O	1	1.31183	0.219228	Golgi to vacuole	Clathrin heavy chain, subunit of the major coat protein involved in intracellular protein transport and endocytosis; two heavy chains form the clathrin triskelion structural component; the light chain (CLC1) is thought to regulate function	28700
KIN1	YDR122W	gi|171787	O	1	1.16012	0	cytoplasm	Serine/threonine protein kinase involved in regulation of exocytosis; localizes to the cytoplasmic face of the plasma membrane; closely related to Kin2p	279
PCH2	YBR186W	gi|9755327	P/I	1	1.19345	0	0	Nucleolar component of the pachytene checkpoint, which prevents chromosome segregation when recombination and chromosome synapsis are defective; also represses meiotic interhomolog recombination in the rDNA	not visualized
MCM7	YBR202W	gi|608169	P2	11	7.27272	6.68592	cytoplasm,nucleus	Component of the heterohexameric MCM2-7 complex, which primes origins of DNA replication in G1 and becomes an active ATP-dependent helicase that promotes DNA melting and elongation in S-phase; forms an Mcm4p-6p-7p subcomplex	166
MCM3	YEL032W	gi|6320803	P2	13	6.35835	7.64539	0	Protein involved in DNA replication; component of the Mcm2-7 hexameric complex that binds chromatin as a part of the pre-replicative complex	35100
MCM6	YGL201C	gi|41629691	P2	8	5.20416	3.13136	cytoplasm,nucleus	Protein involved in DNA replication; component of the Mcm2-7 hexameric complex that binds chromatin as a part of the pre-replicative complex; forms a subcomplex with Mcm4p and Mcm7p	13400
MCM2	YBL023C	gi|3912	P2	7	4.30594	3.35854	cytoplasm,nucleus	Protein involved in DNA replication; component of the Mcm2-7 hexameric complex that binds chromatin as a part of the pre-replicative complex	1690
MCM4	YPR019W	gi|6325276	P2	6	4.15706	2.81932	cytoplasm,nucleus	Essential helicase component of heterohexameric MCM2-7 complexes which bind pre-replication complexes on DNA and melt DNA prior to replication; forms an Mcm4p-6p-7p subcomplex; shows nuclear accumulation in G1; homolog of S. pombe Cdc21p	8800
SMC6	YLR383W	gi|6323415	P3	1	4.09993	0	cytoplasm,nucleus	Protein involved in structural maintenance of chromosomes; essential subunit of Mms21-Smc5-Smc6 complex; required for growth, DNA repair, interchromosomal and sister chromatid recombination; homologous to S. pombe rad18	339
SXM1	YDR395W	gi|6320603	Q	1	2.48224	0	cytoplasm,nucleus	Nuclear transport factor (karyopherin) involved in protein transport between the cytoplasm and nucleoplasm; similar to Nmd5p, Cse1p, Lph2p, and the human cellular apoptosis susceptibility protein, CAS1	16300
SEH1	YGL100W	gi|6321338	Q	1	0.546565	0	0	Nuclear pore protein that is part of the evolutionarily conserved Nup84p complex (Nup84p, Nup85p, Nup120p, Nup145p, and Seh1p); homologous to Sec13p	952
YGR027W-A	YGR027W-A	gi|7839170	R	8	2.37716	0.229756	0	Retrotransposon TYA Gag gene co-transcribed with TYB Pol; translated as TYA or TYA-TYB polyprotein; Gag is a nucleocapsid protein that is the structural constituent of virus-like particles (VLPs); similar to retroviral Gag	#N/A
DOA4	YDR069C	gi|6320274	U	1	1.71126	0	ambiguous,endosome	Ubiquitin isopeptidase, required for recycling ubiquitin from proteasome-bound ubiquitinated intermediates, acts at the late endosome/prevacuolar compartment to recover ubiquitin from ubiquitinated membrane proteins en route to the vacuole	428
RCK1	YGL158W	gi|6321280	V	1	1.27059	0	0	Protein kinase involved in the response to oxidative stress; identified as suppressor of S. pombe cell cycle checkpoint mutations	not visualized

## Sheet: ARS_2
Common name	Systemantic name	Accession Number	Class	Peptide Count	Avg iTRAQ ratio (115/114)	iTRAQ Standard Deviation (115/114)	Localisation	Copy Number per Cell	SGD Description
RPS6A	YPL090C	gi|1151236	A1	1	1.49627	0	cytoplasm	66000	Protein component of the small (40S) ribosomal subunit; identical to Rps6Bp and has similarity to rat S6 ribosomal protein
RPS12	YOR369C	gi|899490	A1	1	1.4561	0	0	not visualized	Protein component of the small (40S) ribosomal subunit; has similarity to rat ribosomal protein S12
RPS7A	YOR096W	gi|1164943	A1	1	1.43603	0	0	41000	Protein component of the small (40S) ribosomal subunit, nearly identical to Rps7Bp; interacts with Kti11p; deletion causes hypersensitivity to zymocin; has similarity to rat S7 and Xenopus S8 ribosomal proteins
RPS8A	YBL072C	gi|171727	A1	1	1.4275	0	cytoplasm	15900	Protein component of the small (40S) ribosomal subunit; identical to Rps8Bp and has similarity to rat S8 ribosomal protein
RPS22A	YJL190C	gi|6323399	A1	2	1.35468	0.195441	nucleolus,nucleus	40400	Protein component of the small (40S) ribosomal subunit; nearly identical to Rps22Bp and has similarity to E. coli S8 and rat S15a ribosomal proteins
RPS5	YJR123W	gi|49258826	A1	1	1.28861	0	0	not visualized	Protein component of the small (40S) ribosomal subunit, the least basic of the non-acidic ribosomal proteins; phosphorylated in vivo; essential for viability; has similarity to E. coli S7 and rat S5 ribosomal proteins
RPS0A	YGR214W	gi|6321653	A1	1	1.11887	0	cytoplasm	93700	Protein component of the small (40S) ribosomal subunit, nearly identical to Rps0Bp; required for maturation of 18S rRNA along with Rps0Bp; deletion of either RPS0 gene reduces growth rate, deletion of both genes is lethal
RPS4B	YHR203C	gi|6321997	A1	2	1.07578	0.08628	cytoplasm	102000	Protein component of the small (40S) ribosomal subunit; identical to Rps4Ap and has similarity to rat S4 ribosomal protein
RPS3	YNL178W	gi|49258823	A1	1	0.940413	0	0	146000	Protein component of the small (40S) ribosomal subunit, has apurinic/apyrimidinic (AP) endonuclease activity; essential for viability; has similarity to E. coli S3 and rat S3 ribosomal proteins
ASC1	YMR116C	gi|55670021	A1	1	0.883336	0	0	333000	G-protein beta subunit and guanine nucleotide dissociation inhibitor for Gpa2p; ortholog of RACK1 that inhibits translation; core component of the small (40S) ribosomal subunit; represses Gcn4p in the absence of amino acid starvation
RPS19A	YOL121C	gi|6324451	A1	1	0.848538	0	cytoplasm	29000	Protein component of the small (40S) ribosomal subunit, required for assembly and maturation of pre-40 S particles; mutations in human RPS19 are associated with Diamond Blackfan anemia; nearly identical to Rps19Bp
RPS20	YHL015W	gi|6321772	A1	1	0.552722	0	0	not visualized	Protein component of the small (40S) ribosomal subunit; overproduction suppresses mutations affecting RNA polymerase III-dependent transcription; has similarity to E. coli S10 and rat S20 ribosomal proteins
RPL20A	YMR242C	gi|736308	A2	1	2.55207	0	cytoplasm	54300	Protein component of the large (60S) ribosomal subunit, nearly identical to Rpl20Bp and has similarity to rat L18a ribosomal protein
RPL40B	YKR094C	gi|6322043	A2	2	2.44633	1.78698	cytoplasm	28200	Fusion protein, identical to Rpl40Ap, that is cleaved to yield ubiquitin and a ribosomal protein of the large (60S) ribosomal subunit with similarity to rat L40; ubiquitin may facilitate assembly of the ribosomal protein into ribosomes
RPL3	YOR063W	gi|49258841	A2	1	1.81948	0	cytoplasm	450	Protein component of the large (60S) ribosomal subunit, has similarity to E. coli L3 and rat L3 ribosomal proteins; involved in the replication and maintenance of killer double stranded RNA virus
RPL14A	YKL006W	gi|6322847	A2	1	1.52167	0	cytoplasm	45300	N-terminally acetylated protein component of the large (60S) ribosomal subunit, nearly identical to Rpl14Bp and has similarity to rat L14 ribosomal protein; rpl14a csh5 double null mutant exhibits synthetic slow growth
RPL36A	YMR194W	gi|6323848	A2	1	1.48186	0	cytoplasm	31600	N-terminally acetylated protein component of the large (60S) ribosomal subunit, nearly identical to Rpl36Bp and has similarity to rat L36 ribosomal protein; binds to 5.8 S rRNA
RPL13A	YDL082W	gi|6320121	A2	1	1.34327	0	cytoplasm	133000	Protein component of the large (60S) ribosomal subunit, nearly identical to Rpl13Bp; not essential for viability; has similarity to rat L13 ribosomal protein
RPL5	YPL131W	gi|6325126	A2	2	1.27562	0.447813	cytoplasm	not visualized	Protein component of the large (60S) ribosomal subunit with similarity to E. coli L18 and rat L5 ribosomal proteins; binds 5S rRNA and is required for 60S subunit assembly
RPL34A	YER056C-A	gi|9755331	A2	1	1.17761	0	cytoplasm	23600	Protein component of the large (60S) ribosomal subunit, nearly identical to Rpl34Bp and has similarity to rat L34 ribosomal protein
RPL25	YOL127W	gi|6324445	A2	1	1.15872	0	0	not visualized	Primary rRNA-binding ribosomal protein component of the large (60S) ribosomal subunit, has similarity to E. coli L23 and rat L23a ribosomal proteins; binds to 26S rRNA via a conserved C-terminal motif
RPL10	YLR075W	gi|49258847	A2	1	1.13465	0	cytoplasm	not visualized	Protein component of the large (60S) ribosomal subunit, responsible for joining the 40S and 60S subunits; regulates translation initiation; has similarity to rat L10 ribosomal protein and to members of the QM gene family
RPL4A	YBR031W	gi|6319505	A2	2	1.09613	0.248697	cytoplasm	not visualized	N-terminally acetylated protein component of the large (60S) ribosomal subunit, nearly identical to Rpl4Bp and has similarity to E. coli L4 and rat L4 ribosomal proteins
RPL15A	YLR029C	gi|6323057	A2	1	1.08519	0	0	not visualized	Protein component of the large (60S) ribosomal subunit, nearly identical to Rpl15Bp and has similarity to rat L15 ribosomal protein; binds to 5.8 S rRNA
RPL24A	YGL031C	gi|6321407	A2	2	1.0003	0.260999	cytoplasm	247000	Ribosomal protein L30 of the large (60S) ribosomal subunit, nearly identical to Rpl24Bp and has similarity to rat L24 ribosomal protein; not essential for translation but may be required for normal translation rate
RPL1B	YGL135W	gi|6321303	A2	1	0.986732	0	cytoplasm	265000	N-terminally acetylated protein component of the large (60S) ribosomal subunit, nearly identical to Rpl1Ap and has similarity to E. coli L1 and rat L10a ribosomal proteins; rpl1a rpl1b double null mutation is lethal
RPL6A	YML073C	gi|6323567	A2	1	0.888985	0	cytoplasm	37100	N-terminally acetylated protein component of the large (60S) ribosomal subunit, has similarity to Rpl6Bp and to rat L6 ribosomal protein; binds to 5.8S rRNA
RPP2A	YOL039W	gi|6324534	A2	1	0.521975	0	cytoplasm	428000	Ribosomal protein P2 alpha, a component of the ribosomal stalk, which is involved in the interaction between translational elongation factors and the ribosome; regulates the accumulation of P1 (Rpp1Ap and Rpp1Bp) in the cytoplasm
SNU13	YEL026W	gi|6320809	A3a	2	3.52857	0.342302	0	not visualized	RNA binding protein, part of U3 snoRNP involved in rRNA processing, part of U4/U6-U5 tri-snRNP involved in mRNA splicing, similar to human 15.5K protein
JIP5	YPR169W	gi|786294	A4	1	2.03972	0	nucleolus,nucleus	7750	Essential protein required for biogenesis of the large ribosomal subunit; interacts with proteins involved in RNA processing, ribosome biogenesis, ubiquitination and demethylation; similar to WDR55, a human WD repeat protein
DBP10	YDL031W	gi|6320173	A4	1	1.7473	0	0	not visualized	Putative ATP-dependent RNA helicase of the DEAD-box protein family, constituent of 66S pre-ribosomal particles; essential protein involved in A3/4
YTM1	YOR272W	gi|6324846	A4	1	1.4914	0	nucleolus,nucleus	6670	Constituent of 66S pre-ribosomal particles, forms a complex with Nop7p and Erb1p that is required for maturation of the large ribosomal subunit; has seven C-terminal WD repeats
RLP24	YLR009W	gi|6323037	A4	2	1.36208	0.795747	0	not visualized	Essential protein with similarity to Rpl24Ap and Rpl24Bp, associated with pre-60S ribosomal subunits and required for ribosomal large subunit biogenesis
RLP7	YNL002C	gi|6324326	A4	1	1.22255	0	0	7720	Nucleolar protein with similarity to large ribosomal subunit L7 proteins; constituent of 66S pre-ribosomal particles; plays an essential role in processing of precursors to the large ribosomal subunit RNAs
NOP58	YOR310C	gi|6324886	A5	1	6.37062	0	nucleolus	34700	Protein involved in pre-rRNA processing, 18S rRNA synthesis, and snoRNA synthesis; component of the small subunit processome complex, which is required for processing of pre-18S rRNA
NHP2	YDL208W	gi|82795243	A5	1	3.28368	0	nucleolus	not visualized	Nuclear protein related to mammalian high mobility group (HMG) proteins, essential for function of H/ACA-type snoRNPs, which are involved in 18S rRNA processing
NOP1	YDL014W	gi|6320190	A5	3	3.13045	0.329328	0	not visualized	Nucleolar protein, component of the small subunit processome complex, which is required for processing of pre-18S rRNA; has similarity to mammalian fibrillarin
NOP56	YLR197W	gi|6323226	A5	3	2.42042	0.798855	nucleolus	13500	Essential evolutionarily-conserved nucleolar protein component of the box C/D snoRNP complexes that direct 2'-O-methylation of pre-rRNA during its maturation; overexpression causes spindle orientation defects
GAR1	YHR089C	gi|6321881	A5	1	2.25888	0	nucleolus	5730	Protein component of the H/ACA snoRNP pseudouridylase complex, involved in the modification and cleavage of the 18S pre-rRNA
GCD11	YER025W	gi|6320863	B1	1	0.83257	0	cytoplasm	20800	Gamma subunit of the translation initiation factor eIF2, involved in the identification of the start codon; binds GTP when forming the ternary complex with GTP and tRNAi-Met
TEF2	YBR118W	gi|6319594	B2	3	1.41842	0.0447787	cytoplasm	450	Translational elongation factor EF-1 alpha; also encoded by TEF1; functions in the binding reaction of aminoacyl-tRNA (AA-tRNA) to ribosomes
EFT1	YOR133W	gi|55670150	B2	2	1.3749	0.0478075	cytoplasm	82700	Elongation factor 2 (EF-2), also encoded by EFT2; catalyzes ribosomal translocation during protein synthesis; contains diphthamide, the unique posttranslationally modified histidine residue specifically ADP-ribosylated by diphtheria toxin
HHT1	YBR010W	gi|37927644	C1	2	73.7921	35.7483	nucleus	213000	Histone H3, core histone protein required for chromatin assembly, part of heterochromatin-mediated telomeric and HM silencing; one of two identical histone H3 proteins (see HHT1); regulated by acetylation, methylation, and phosphorylation
HHT1	YBR010W	gi|15988132	C1	7	32.9476	83.0731	nucleus	213000	Histone H3, core histone protein required for chromatin assembly, part of heterochromatin-mediated telomeric and HM silencing; one of two identical histone H3 proteins (see HHT2); regulated by acetylation, methylation, and phosphorylation
HTA1	YDR225W	gi|6320431	C1	5	22.6245	26.6159	vacuole	not visualized	Histone H2A, core histone protein required for chromatin assembly and chromosome function; one of two nearly identical subtypes (see also HTA2); DNA damage-dependent phosphorylation by Mec1p facilitates DNA repair; acetylated by Nat4p
HTZ1	YOL012C	gi|6324562	C1	2	18.8949	23.204	nucleus	2840	Histone variant H2AZ, exchanged for histone H2A in nucleosomes by the SWR1 complex; involved in transcriptional regulation through prevention of the spread of silent heterochromatin
HTB2	YBL002W	gi|6320430	C1	11	12.7892	25.7508	nucleus	443000	Histone H2B, core histone protein required for chromatin assembly and chromosome function; nearly identical to HTB1; Rad6p-Bre1p-Lge1p mediated ubiquitination regulates transcriptional activation, meiotic DSB formation and H3 methylation
HHF1	YBR009C	gi|15988133	C1	6	11.2706	25.2732	nucleus	524000	Histone H4, core histone protein required for chromatin assembly and chromosome function; one of two identical histone proteins (see also HHF2); contributes to telomeric silencing; N-terminal domain involved in maintaining genomic integrity
RSC8	YFR037C	gi|51013133	C3a	1	3.4761	0	nucleus	3380	Component of the RSC chromatin remodeling complex; essential for viability and mitotic growth; homolog of SWI/SNF subunit Swi3p, but unlike Swi3p, does not activate transcription of reporters
IOC2	YLR095C	gi|6323124	C3b	1	1.97158	0	nucleus	7520	Member of a complex (Isw1b) with Isw1p and Ioc4p that exhibits nucleosome-stimulated ATPase activity and acts within coding regions to coordinate transcription elongation with termination and processing, contains a PHD finger motif
DNL4	YOR005C	gi|1151001	D1	1	1.54892	0	0	not visualized	DNA ligase required for nonhomologous end-joining (NHEJ), forms stable heterodimer with required cofactor Lif1p, interacts with Nej1p; involved in meiosis, not essential for vegetative growth
RPO21	YDL140C	gi|4398	E2	2	2.84094	0.917331	nucleus	not quantitated	RNA polymerase II largest subunit B220, part of central core; phosphorylation of C-terminal heptapeptide repeat domain regulates association with transcription and splicing factors; similar to bacterial beta-prime
RPB2	YOR151C	gi|172211	E2	2	2.23579	0.534142	cytoplasm,nucleus	18700	RNA polymerase II second largest subunit B150, part of central core; similar to bacterial beta subunit
RET1	YOR207C	gi|172383	E3	1	2.01137	0	nucleus	1950	Second-largest subunit of RNA polymerase III, which is responsible for the transcription of tRNA and 5S RNA genes, and other low molecular weight RNAs
RPO26	YPR187W	gi|6325445	E4	1	2.84603	0	cytoplasm,nucleus	6090	RNA polymerase subunit ABC23, common to RNA polymerases I, II, and III; part of central core; similar to bacterial omega subunit
NET1	YJL076W	gi|6322385	F2	1	3.87087	0	nucleolus	1590	Core subunit of the RENT complex, which is a complex involved in nucleolar silencing and telophase exit; stimulates transcription by RNA polymerase I and regulates nucleolar structure
HAL9	YOL089C	gi|6324483	F2	2	2.80699	0.364027	cytoplasm,nucleus	238	Putative transcription factor containing a zinc finger; overexpression increases salt tolerance through increased expression of the ENA1 (Na+/Li+ extrusion pump) gene while gene disruption decreases both salt tolerance and ENA1 expression
NRG2	YBR066C	gi|6319540	F2	1	2.51438	0	cytoplasm,nucleus	704	Transcriptional repressor that mediates glucose repression and negatively regulates filamentous growth; has similarity to Nrg1p
BDF2	YDL070W	gi|6320132	F2	1	0.829708	0	cytoplasm,nucleus	2930	Protein involved in transcription initiation at TATA-containing promoters; associates with the basal transcription factor TFIID; contains two bromodomains; corresponds to the C-terminal region of mammalian TAF1; redundant with Bdf1p
LSM8	YJR022W	gi|37362670	F2/F5/F7	1	2.49018	0	cytoplasm,nucleus	1440	Lsm (Like Sm) protein; forms heteroheptameric complex (with Lsm2p, Lsm3p, Lsm4p, Lsm5p, Lsm6p, and Lsm7p) that is part of spliceosomal U6 snRNP and is also implicated in processing of pre-tRNA, pre-snoRNA, and pre-rRNA
REB1	YBR049C	gi|172372	F4	5	4.68824	1.42011	nucleus	7510	RNA polymerase I enhancer binding protein; DNA binding protein which binds to genes transcribed by both RNA polymerase I and RNA polymerase II; required for termination of RNA polymerase I transcription
REF2	YDR195W	gi|6320401	F5/F7	1	3.28422	0	nucleus	7450	RNA-binding protein involved in the cleavage step of mRNA 3'-end formation prior to polyadenylation, and in snoRNA maturation; part of holo-CPF subcomplex APT, which associates with 3'-ends of snoRNA- and mRNA-encoding genes
CHD1	YER164W	gi|6321012	F6	1	0.884193	0	nucleus	1620	Nucleosome remodeling factor that functions in regulation of transcription elongation; contains a chromo domain, a helicase domain and a DNA-binding domain; component of both the SAGA and SLIK complexes
CAT8	YMR280C	gi|6323936	F8	1	2.00409	0	cytoplasm,nucleus	not quantitated	Zinc cluster transcriptional activator necessary for derepression of a variety of genes under non-fermentative growth conditions, active after diauxic shift, binds carbon source responsive elements
RVB2	YPL235W	gi|6325021	F8/C3c	3	3.57098	0.689025	0	3030	Essential protein involved in transcription regulation; component of chromatin remodeling complexes; required for assembly and function of the INO80 complex; also referred to as reptin; member of the RUVB-like protein family
RVB1	YDR190C	gi|6320396	F8/C3c	1	2.52587	0	nucleus	11600	Essential protein involved in transcription regulation; component of chromatin remodeling complexes; required for assembly and function of the INO80 complex; also referred to as pontin; member of the RUVB-like protein family
PDI1	YCL043C	gi|4120	G	1	2.37949	0	vacuole	not quantitated	Protein disulfide isomerase, multifunctional protein resident in the endoplasmic reticulum lumen, essential for the formation of disulfide bonds in secretory and cell-surface proteins, unscrambles non-native disulfide bonds
PGK1	Ycr012w	gi|10383781	G	2	2.29261	1.32869	cytoplasm,nucleus	314000	3-phosphoglycerate kinase, catalyzes transfer of high-energy phosphoryl groups from the acyl phosphate of 1,3-bisphosphoglycerate to ADP to produce ATP; key enzyme in glycolysis and gluconeogenesis
FOL2	YGR267C	gi|1246912	G	1	2.26781	0	cytoplasm,nucleus	2840	GTP-cyclohydrolase I, catalyzes the first step in the folic acid biosynthetic pathway
FBA1	Ykl060c	gi|6322790	G	2	2.14566	0.116434	cytoplasm	1020000	Fructose 1,6-bisphosphate aldolase, required for glycolysis and gluconeogenesis; catalyzes conversion of fructose 1,6 bisphosphate to glyceraldehyde-3-P and dihydroxyacetone-P; locates to mitochondrial outer surface upon oxidative stress
TDH3	YGR192C	gi|3720	G	5	2.02101	0.3087	cytoplasm,nucleus	169000	Glyceraldehyde-3-phosphate dehydrogenase, isozyme 3, involved in glycolysis and gluconeogenesis; tetramer that catalyzes the reaction of glyceraldehyde-3-phosphate to 1,3 bis-phosphoglycerate; detected in the cytoplasm and cell-wall
GDE1	YPL110C	gi|6325147	G	1	2.01409	0	cytoplasm	2300	Glycerophosphocholine (GroPCho) phosphodiesterase; hydrolyzes GroPCho to choline and glycerolphosphate, for use as a phosphate source and as a precursor for phosphocholine synthesis; may interact with ribosomes
ENO2	YHR174W	gi|6321968	G	4	1.96066	0.305245	cytoplasm	2610	Enolase II, a phosphopyruvate hydratase that catalyzes the conversion of 2-phosphoglycerate to phosphoenolpyruvate during glycolysis and the reverse reaction during gluconeogenesis; expression is induced in response to glucose
TSA1	YML028W	gi|1184251	G	1	1.95563	0	cytoplasm,punctate composite	378000	Thioredoxin peroxidase, acts as both a ribosome-associated and free cytoplasmic antioxidant; self-associates to form a high-molecular weight chaperone complex under oxidative stress; deletion results in mutator phenotype
PDC1	YLR044C	gi|6323073	G	5	1.81045	0.367378	ambiguous,cytoplasm,nucleus	8970	Major of three pyruvate decarboxylase isozymes, key enzyme in alcoholic fermentation, decarboxylates pyruvate to acetaldehyde; subject to glucose-, ethanol-, and autoregulation; involved in amino acid catabolism
ATG22	YCL038C	gi|6319811	G	2	1.79457	0.000621289	0	not visualized	Vacuolar integral membrane protein required for efflux of amino acids during autophagic body breakdown in the vacuole; null mutation causes a gradual loss of viability during starvation
TSA1	YML028W	gi|6323613	G	1	1.74553	0	cytoplasm,punctate composite	378000	Thioredoxin peroxidase, acts as both a ribosome-associated and free cytoplasmic antioxidant; self-associates to form a high-molecular weight chaperone complex under oxidative stress; deletion results in mutator phenotype
HXK1	YFR053C	gi|3791	G	1	1.58676	0	cytoplasm	40800	Hexokinase isoenzyme 1, a cytosolic protein that catalyzes phosphorylation of glucose during glucose metabolism; expression is highest during growth on non-glucose carbon sources; glucose-induced repression involves the hexokinase Hxk2p
HXK2	YGL253W	gi|3793	G	1	1.4618	0	cytoplasm	114000	Hexokinase isoenzyme 2 that catalyzes phosphorylation of glucose in the cytosol; predominant hexokinase during growth on glucose; functions in the nucleus to repress expression of HXK1 and GLK1 and to induce expression of its own gene
PDX1	YGR193C	gi|51013417	G	1	1.42809	0	mitochondrion	414	Dihydrolipoamide dehydrogenase (E3)-binding protein (E3BP) of the mitochondrial pyruvate dehydrogenase (PDH) complex, plays a structural role in the complex by binding and positioning E3 to the dihydrolipoamide acetyltransferase (E2) core
GND1	YHR183W	gi|6321977	G	1	1.26228	0	ambiguous,cytoplasm	101000	6-phosphogluconate dehydrogenase (decarboxylating), catalyzes an NADPH regenerating reaction in the pentose phosphate pathway; required for growth on D-glucono-delta-lactone and adaptation to oxidative stress (
ADE12	YNL220W	gi|6324109	G	1	1.2581	0	cytoplasm	56800	Adenylosuccinate synthase, catalyzes the first step in synthesis of adenosine monophosphate from inosine 5'monophosphate during purine nucleotide biosynthesis; exhibits binding to single-stranded autonomously replicating (ARS) core sequence
VMA2	YBR127C	gi|171122	G	1	1.06902	0	vacuolar membrane	131000	Subunit B of the eight-subunit V1 peripheral membrane domain of the vacuolar H+-ATPase (V-ATPase), an electrogenic proton pump found throughout the endomembrane system; contains nucleotide binding sites; also detected in the cytoplasm
CDC19	YAL038W	gi|4180	G	1	1.06362	0	cytoplasm	291000	Pyruvate kinase, functions as a homotetramer in glycolysis to convert phosphoenolpyruvate to pyruvate, the input for aerobic (TCA cycle) or anaerobic (glucose fermentation) respiration
ULA1	YPL003W	gi|6325254	G	1	0.976301	0	0	not visualized	Protein that acts together with Uba3p to activate Rub1p before its conjugation to proteins (neddylation), which may play a role in protein degradation
AAH1	YNL141W	gi|6324188	G	1	0.759125	0.00851948	cytoplasm,nucleus	20700	Adenine deaminase (adenine aminohydrolase), converts adenine to hypoxanthine; involved in purine salvage; transcriptionally regulated by nutrient levels and growth phase; Aah1p degraded upon entry into quiescence via SCF and the proteasome
YBR141C	YBR141C	gi|6319617	G	1	0.738016	0	nucleolus	623	Putative S-adenosylmethionine-dependent methyltransferase; green fluorescent protein (GFP)-fusion protein localizes to the nucleolus; YBR141C is not an essential gene
FIS1	YIL065C	gi|6322124	G	1	0.715997	0	ambiguous	2410	Protein involved in mitochondrial membrane fission and peroxisome abundance; required for localization of Dnm1p and Mdv1p during mitochondrial division; mediates ethanol-induced apoptosis and ethanol-induced mitochondrial fragmentation
LAT1	YNL071W	gi|6324258	G/H	2	1.38928	0.414652	mitochondrion	5440	Dihydrolipoamide acetyltransferase component (E2) of pyruvate dehydrogenase complex, which catalyzes the oxidative decarboxylation of pyruvate to acetyl-CoA
MNE1	YOR350C	gi|3970	H	1	1.07888	0	mitochondrion	861	Mitochondrial protein similar to Lucilia illustris mitochondrial cytochrome oxidase
FEN2	YCR028C	gi|10383791	H	4	0.994201	0.382848	vacuole	not visualized	Single-stranded DNA-binding protein essential for mitochondrial genome maintenance; involved in mitochondrial DNA replication
Q0017	Q0017	gi|886951	H	1	0.828275	0	0	#N/A	Dubious mitochondrial open reading frame unlikely to encode a protein, based on available experimental and comparative sequence data; partially overlaps the dubious ORF Q0010
ALY2	YJL084C	gi|929872	I	1	1.52404	0	cytoplasm	49.2	Alpha arrestin that controls nutrient-mediated intracellular sorting of permease Gap1p; interacts with AP-1 subunit Apl4p; phosphorylated by Npr1p and also by cyclin-CDK complex Pcl7p-Pho85p; promotes endocytosis of plasma membrane proteins
MCM5	Ylr274w	gi|6323304	I	1	1.50475	0	0	10300	Component of the hexameric MCM complex, which is important for priming origins of DNA replication in G1 and becomes an active ATP-dependent helicase that promotes DNA melting and elongation when activated by Cdc7p-Dbf4p in S-phase
NIP100	YPL174C	gi|6325083	I	1	1.133	0	0	238	Large subunit of the dynactin complex, which is involved in partitioning the mitotic spindle between mother and daughter cells; putative ortholog of mammalian p150(glued)
STE20	YHL007C	gi|172586	J	1	2.04368	0	cytoplasm,bud	259	Cdc42p-activated signal transducing kinase of the PAK (p21-activated kinase) family; involved in pheromone response, pseudohyphal/invasive growth, vacuole inheritance, down-regulation of sterol uptake; GBB motif binds Ste4p
STE11	YLR362W	gi|609414	J	1	1.0684	0	cytoplasm	736	Signal transducing MEK kinase involved in pheromone response and pseudohyphal/invasive growth pathways where it phosphorylates Ste7p, and the high osmolarity response pathway, via phosphorylation of Pbs2p; regulated by Ste20p and Ste50p
SSB2	YNL209W	gi|6324120	K	2	1.38848	0.32798	cytoplasm	104000	Cytoplasmic ATPase that is a ribosome-associated molecular chaperone, functions with J-protein partner Zuo1p; may be involved in the folding of newly-synthesized polypeptide chains; member of the HSP70 family; homolog of SSB1
SSA1	YAL005C	gi|349747	K2	6	1.25148	0.254886	cytoplasm	269000	ATPase involved in protein folding and nuclear localization signal (NLS)-directed nuclear transport; member of heat shock protein 70 (HSP70) family; forms a chaperone complex with Ydj1p; localized to the nucleus, cytoplasm, and cell wall
APP1	YNL094W	gi|6324235	L	1	3.00828	0	cytoplasm	2290	Protein of unknown function, interacts with Rvs161p and Rvs167p; computational analysis of protein-protein interactions in large-scale studies suggests a possible role in actin filament organization
GSM1	YJL103C	gi|51830406	L	1	2.03267	0.00145076	0	not visualized	Putative zinc cluster protein of unknown function; proposed to be involved in the regulation of energy metabolism, based on patterns of expression and sequence analysis
YML081W	YML081W	gi|587530	L	1	1.18791	0	nucleus	672	Putative protein of unknown function; green fluorescent protein (GFP)-fusion protein localizes to the nucleus; YML081w is not an essential gene
TBS1	YBR150C	gi|6319626	L2	2	10.0474	7.6599	cytoplasm,nucleus	573	Putative protein of unknown function; the authentic, non-tagged protein is detected in highly purified mitochondria in high-throughput studies
ECM23	YPL021W	gi|6325236	L2	1	3.26112	0	0	not visualized	Non-essential protein of unconfirmed function; affects pre-rRNA processing, may act as a negative regulator of the transcription of genes involved in pseudohyphal growth; homologous to Srd1p
YMR124W	YMR124W	gi|6323772	L2	1	2.10013	0	ambiguous,bud neck,cytoplasm,cell periphery,bud	166	Protein of unknown function; GFP-fusion protein localizes to the cell periphery, cytoplasm, bud, and bud neck; interacts with Crm1p in two-hybrid assay; YMR124W is not an essential gene; predicted to have a role in organelle organization
YDR266C	YDR266C	gi|6320472	L2	1	2.02109	0	cytoplasm	1910	Protein of unknown function that may interact with ribosomes, based on co-purification experiments;green fluorescent protein (GFP)-fusion protein localizes to the cytoplasm; contains a RING finger domain
YLR241W	YLR241W	gi|6323270	L2	1	1.22409	0	0	not visualized	Putative protein of unknown function, may be involved in detoxification
YCR061W	YCR061W	gi|10383800	L2	1	1.19327	0	punctate composite	not visualized	Protein of unknown function; green fluorescent protein (GFP)-fusion protein localizes to the cytoplasm in a punctate pattern; induced by treatment with 8-methoxypsoralen and UVA irradiation
ECM30	YLR436C	gi|6323468	L2	1	1.06778	0	cytoplasm	1080	Putative protein of unknown function; may play a role in cell wall biosynthesis, mutants have abormal relative levels of mannose and glucose and have Gap1p sorting and transport defects; (GFP)-fusion protein localizes to the cytoplasm
YKL018C-A	YKL018C-A	gi|13129177	L2	1	1.02862	0	cytoplasm	358	Putative protein of unknown function; identified by homology; green fluorescent protein (GFP)-fusion protein localizes to the cytoplasm
YJL132W	YJL132W	gi|6322329	L2	1	0.794468	0	0	not visualized	Putative protein of unknown function; localizes to the membrane fraction; possible Zap1p-regulated target gene induced by zinc deficiency; YJL132W is a non-essential gene
YBR197C	YBR197C	gi|6319674	L2	1	0.73796	0	cytoplasm,nucleus	1360	Putative protein of unknown function; green fluorescent protein (GFP)-fusion protein localizes to the cytoplasm and nucleus; YBR197C is not an essential gene
VPS1	YKR001C	gi|6322853	M	1	1.91237	0	cytoplasm,punctate composite,endosome	5960	Dynamin-like GTPase required for vacuolar sorting; also involved in actin cytoskeleton organization, late Golgi-retention of some proteins, regulating peroxisome biogenesis
COF1	YLL050C	gi|642334	N	1	2.58447	0	0	19600	Cofilin, promotes actin filament depolarization in a pH-dependent manner; binds both actin monomers and filaments and severs filaments; thought to be regulated by phosphorylation at SER4; ubiquitous and essential in eukaryotes
ACT1	YFL039C	gi|9650673	N	1	2.41337	0	0	not visualized	Actin, structural protein involved in cell polarization, endocytosis, and other cytoskeletal functions
CRN1	YLR429W	gi|6323460	N	1	1.27199	0.100948	actin	2900	Coronin, cortical actin cytoskeletal component that associates with the Arp2p/Arp3p complex to regulate its activity; plays a role in regulation of actin patch assembly
CHC1	YGL206C	gi|6321232	O	1	1.4509	0	Golgi to vacuole	28700	Clathrin heavy chain, subunit of the major coat protein involved in intracellular protein transport and endocytosis; two heavy chains form the clathrin triskelion structural component; the light chain (CLC1) is thought to regulate function
VPS9	YML097C	gi|665940	O	1	1.24625	0	cytoplasm	4280	A guanine nucleotide exchange factor involved in vesicle-mediated vacuolar protein transport; specifically stimulates the intrinsic guanine nucleotide exchange activity of Vps21p/Rab5: similar to mammalian ras inhibitors; binds ubiquitin
TLG1	YDR468C	gi|6320676	O	1	1.18791	0	0	not visualized	Essential t-SNARE that forms a complex with Tlg2p and Vti1p and mediates fusion of endosome-derived vesicles with the late Golgi; binds the docking complex VFT (Vps fifty-three) through interaction with Vps51p
KAR2	YJL034W	gi|6322426	O	1	0.710227	0	ambiguous	337000	ATPase involved in protein import into the ER, also acts as a chaperone to mediate protein folding in the ER and may play a role in ER export of soluble proteins; regulates the unfolded protein response via interaction with Ire1p
LAA1	YJL207C	gi|496955	O	1	0.648136	0	Golgi to vacuole	300	AP-1 accessory protein; colocalizes with clathrin to the late-Golgi apparatus; involved in TGN-endosome transport; physically interacts with AP-1; similar to the mammalian p200; may interact with ribosomes; YJL207C is a non-essential gene
MCM7	YBR202W	gi|608169	P2	8	7.14416	7.58608	cytoplasm,nucleus	166	Component of the heterohexameric MCM2-7 complex, which primes origins of DNA replication in G1 and becomes an active ATP-dependent helicase that promotes DNA melting and elongation in S-phase; forms an Mcm4p-6p-7p subcomplex
MCM3	YEL032W	gi|6320803	P2	8	6.05482	4.68835	0	35100	Protein involved in DNA replication; component of the Mcm2-7 hexameric complex that binds chromatin as a part of the pre-replicative complex
MCM6	YGL201C	gi|41629691	P2	7	3.8025	2.83791	cytoplasm,nucleus	13400	Protein involved in DNA replication; component of the Mcm2-7 hexameric complex that binds chromatin as a part of the pre-replicative complex; forms a subcomplex with Mcm4p and Mcm7p
MCM2	YBL023C	gi|3912	P2	3	3.78483	1.51535	cytoplasm,nucleus	1690	Protein involved in DNA replication; component of the Mcm2-7 hexameric complex that binds chromatin as a part of the pre-replicative complex
MCM4	YPR019W	gi|6325276	P2	4	3.08789	2.74604	cytoplasm,nucleus	8800	Essential helicase component of heterohexameric MCM2-7 complexes which bind pre-replication complexes on DNA and melt DNA prior to replication; forms an Mcm4p-6p-7p subcomplex; shows nuclear accumulation in G1; homolog of S. pombe Cdc21p
YKU80	YMR106C	gi|6323753	P3/D	1	3.48512	0	nucleus	358	Subunit of the telomeric Ku complex (Yku70p-Yku80p), involved in telomere length maintenance, structure and telomere position effect; relocates to sites of double-strand cleavage to promote nonhomologous end joining during DSB repair
TOP1	YOL006C	gi|173004	T1	1	1.88535	0	nucleolus,nucleus	2970	Topoisomerase I, nuclear enzyme that relieves torsional strain in DNA by cleaving and re-sealing the phosphodiester backbone; relaxes both positively and negatively supercoiled DNA; functions in replication, transcription, and recombination
GRR1	YJR090C	gi|6322549	U/M	1	1.60789	0	0	not visualized	F-box protein component of the SCF ubiquitin-ligase complex; involved in carbon catabolite repression, glucose-dependent divalent cation transport, high-affinity glucose transport, morphogenesis, and sulfite detoxification
RKR1	YMR247C	gi|732925	U/M	1	1.33592	0	0	222	RING domain E3 ubiquitin ligase; involved in the ubiquitin-mediated degradation of non-stop proteins; functional connections to chromatin modification; nuclear protein that also co-localizes with ribosomes; homolog of mouse Listerin, whose mutation has been reported to cause neurodegeneration in mice
MSH1	YHR120W	gi|172000	V	1	1.12785	0	mitochondrion	1670	DNA-binding protein of the mitochondria involved in repair of mitochondrial DNA, has ATPase activity and binds to DNA mismatches; has homology to E. coli MutS; transcription is induced during meiosis

[truncated: 19 more sheets: ARS_3, 5S_1, 5S_2, 5S_3, E-Pro_1, E-Pro_2, E-Pro_3, 35S_1 MSMS_summary, 35S_2 MSMS_summary, 35S_3 MSMS_summary, ARS_1 MSMS_summary, ARS2_MSMS_summary, ARS_3 MSMS_summary, 5S_1 MSMS_summary, 5S_2 MSMS_summary, 5S_3 MSMS_summary, E-Pro_1 MSMS_summary, E-Pro_2 MSMS_summary, E-Pro_3 MSMS_summary]
