# Supplementary material for: Compositional and structural analysis of selected chromosomal domains from Saccharomyces cerevisiae
Source: Nucleic Acids Res. 2013 Oct 6;42(1):e2. doi: 10.1093/nar/gkt891 (PMC3874202; doi:10.1093/nar/gkt891)
Supplement: Supplementary Data [file supp_gkt891_nar-01140-met-k-2013-File011.xlsx]

## Sheet: Legend
main class			subclass_1			subclass_2
A	ribosome		1	SSU component
			2	LSU component
			3	SSU biogenesis
						a1	UtpA
						a2	UTPB
						a3	UTPC
						a4	andere UTPs
						b	late associated
			4	LSU biogenesis
			5	SnoRNP-sonstige
						a	CD-Box
						b	H/ACA
			6	Ribosome biogenesis
B	translation		1	initiation
			2	elongation
			3	ribosome associated (non biogenesis,translation)
C	chromatin		1	nucleosome component
			2	rDNA specific
			3	remodeling		a	RSC subunit
						b	ISWI subunit
						c	INO80 subunit
						d	SWI/SNF subunit
			4	modifying		a	deacetylase
						b	silencing
						c	nucleases
			5	HMG-box
			6	nucleosome assembly
D	DNA repair
E	RNA polymerase		1	Pol 1 subunits
			2	Pol 2 subunits
			3	Pol 3 subunits
			4	common Pol 1/2/3 subunits
			5	common Pol 1/3 subunits
F	transcription		1	Pol 1 transcription factors
			2	Pol 2 transcription factors
			3	Pol 3 transcription factors
			4	common Pol 1/2 transcription factors
			5	mRNA processing
						a	Exosome component
						b	TRAMP complex
			6	elongation
			7	tRNA/snRNA processing
			8	regulator
						a	SAGA subunit
						b	FACT subunit
G	metabolism/housekeeping
H	mitochondrial
I	cell cycle
J	signal transduction
K	heat shock family		1	heat shock protein
			2	chaperone
L	unknown function		1	essential
			2	non-essential
M	multiple functions
N	cytoskelet
O	secretory pathway
P	replication/DNA repair		1	DNA polymerase subunit
			2	initiation/elongation
			3	SMC/condensin/cohesin/telomer/sister chromatid
Q	nuclear pore complex and nukleocytoplasmic transport
R	retrotransposon
S	proteasome component		1	regulatory
			2	catalytic
T	topoisomerase		1	topoisomerase I
			2	topoisomerase II
U	ubiquitin system
V	NTPases - putative multiple functions
W	membrane protein

## Sheet: Summary_PHO5(r)
main class / common gene name	normalized iTRAQ ratio	Sum of Peptide Count
A1	1.34584	6
RPS19A	2.47503	1
RPS1B	1.01295	2
RPS4A	1.02233	1
RPS5	1.08041	1
RPS8A	1.13848	1
A2	0.951192	9
RPL10	1.34289	1
RPL12A	0.975747	1
RPL13B	1.12277	1
RPL14A	1.10666	1
RPL1A	0.575337	1
RPL3	0.756091	1
RPL40A	0.910681	1
RPL4B	0.939289	1
RPP0	0.831263	1
A3	1.33968	1
SQS1	1.33968	1
A4	0.850969	6
DBP10	1.20964	1
DBP9	0.566717	1
HAS1	0.761453	2
RKM1	1.0148	1
RLP7	0.791744	1
A5	0.440874	1
NOP1	0.440874	1
A6	0.664046	3
DBP6	1.05413	2
RPS23	0.273961	1
B1	0.905402	3
DED1	0.863958	1
GCD7	1.02881	1
TIF4631	0.823435	1
B2	0.829588	2
EFT1	1.24197	1
YEF3	0.417202	1
C1	3.0727	24
HHF1	2.47921	4
HHT1	3.59356	7
HTA1	2.94007	6
HTB2	5.14205	6
HTZ1	1.41392	1
C3a	1.03271	2
RSC3	1.03271	2
D	0.899441	1
RAD50	0.899441	1
E3	1.12395	1
RET1	1.12395	1
F2	0.62039	3
ARG80	0.29563	1
NRG2	1.04572	1
TAF4	0.519825	1
F3	1.21127	1
TFC7	1.21127	1
F5	0.540555	7
DCP2	0.521978	1
YRA1	0.559132	6
F6	0.315985	2
CHD1	0.017271	1
CTR9	0.6147	1
F7	0.75734	1
GCD10	0.75734	1
G	0.946253	42
AXL1	1.60403	1
CAR1	0.97324	1
CCC1	2.16479	2
ENO2	1.22961	1
FIS1	0.651142	2
GLO1	0.36609	1
GND1	0.591568	1
GNT1	1.81525	1
IQG1	0.531587	2
KTR7	0.856999	1
LAS21	1.45038	2
PDC1	0.954089	2
PDR12	1.44934	2
PRM1	1.10812	1
SAM1	0.615153	1
SAM4	0.857509	1
STT4	0.75564	1
TDH3	0.968572	8
UGA1	0.857029	1
ULA1	0.587482	2
VMA2	0.686469	1
YBR141C	0.524252	7
G/H	0.518579	2
MAE1	0.518579	2
H	0.388318	2
MSH1	0.388318	2
I	0.55424	3
CYK3	0.725019	1
SFI1	0.383461	2
J	0.674837	5
HSL1	0.565045	1
SRP54	0.925347	2
SSK2	0.853114	1
STE11	0.355843	1
K1	0.800743	1
SSE1	0.800743	1
K2	0.793003	6
SSA2	0.793003	6
L	1.23115	4
GSM1	1.45442	3
YKL222C	0.784616	1
L2	0.447632	10
CUE3	0.201373	1
IRC18	0.194912	1
YBR138C	0.740786	1
YBR197C	0.679647	2
YJL132W	0.62105	2
YLR413W	0.0454477	1
YMR124W	0.650206	2
L2/H	0.528752	3
AIM9	0.528752	3
M	0.802848	1
VMS1	0.802848	1
N	1.00236	2
CIK1	1.00236	2
O	0.638426	14
ALY1	0.926271	1
KAR2	0.850882	3
KIN1	0.499169	2
LAA1	0.56822	1
SEC24	0.0500434	1
VPS9	0.787197	6
P3	0.789917	3
BIK1	0.876535	1
IML3	1.06599	1
LRS4	0.427222	1
P3/D	0.704835	2
TDA9	0.917977	1
YKU80	0.491693	1
V	0.290814	3
RCK1	0.290814	3
V/N	0.836356	1
BAG7	0.836356	1
Total	0.981137	177

## Sheet: Summary_PHO5(a)
main class / common gene name	normalized iTRAQ ratio	Sum of Peptide Count
A1	1.0657	2
RPS19A	0.547261	1
RPS5	1.58414	1
A2	0.97738	1
RPL1	0.97738	1
A3	10.1737	1
ECM16	10.1737	1
A4	0.991839	1
HAS1	0.991839	1
B1	1.09681	5
GCD7	1.0884	2
RPG1	1.12679	2
TIF4631	1.08364	1
C1	14.4366	16
HHF1	13.5948	1
HHT1	20.9279	4
HTA1	9.69621	5
HTB2	13.1065	6
C3d	1.70995	2
SNF6	1.70995	2
D	0.936079	3
LIF1	0.858203	1
PHR1	1.01395	2
F2	0.990999	2
ACE2	1.37401	1
NRG2	0.607986	1
F2/M	3.74079	1
SFG1	3.74079	1
F5/M	1.80246	1
NAM7	1.80246	1
F5a	1.42657	2
DIS3	1.42657	2
F6	1.30741	2
CTR9	1.30741	2
G	1.0193	31
ADH2	1.52462	1
CAR1	0.772718	2
CCC1	0.530687	1
ENO2	1.00463	2
FAA2	0.957066	2
GDE1	0.959578	3
HBT1	0.964094	1
IQG1	1.42387	2
KTR7	0.439495	1
LYS1	1.55275	1
PEX27	1.00766	1
SAM4	1.12885	1
TDH3	1.07222	6
THI12	0.860198	2
UGA1	0.777921	1
ULA1	1.09559	1
VMA2	0.90271	1
YBR141C	1.33008	2
H	1.61451	5
IBA57	1.1204	3
IDH1	2.10252	1
PET111	1.62061	1
I	1.30387	5
CDC25	1.9187	2
CYK3	1.04732	1
NIP100	0.906291	1
SFI1	1.34316	1
J	1.29746	6
SRP54	1.23833	2
SSK2	1.06244	2
STE11	1.44454	2
K	0.747029	2
SSA4	0.747029	2
K1	1.31677	1
SSE1	1.31677	1
K2	1.20818	3
SSA2	1.20818	3
K2/N	0.823254	2
CCT2	0.823254	2
L	0.976555	10
ECM8	1.27292	2
GSM1	0.654893	3
SGM1	1.33735	1
YAR1	0.969634	4
L/H	23.9222	1
SOV1	23.9222	1
L2	1.2951	13
IRC18	1.71182	1
YBR138C	0.680024	1
YBR220C	1.48788	1
YDR266C	1.20056	2
YER140W	1.17981	1
YJL132W	1.02804	1
YLR241W	1.59115	3
YMR124W	1.38831	3
L2/H	0.456922	2
AIM9	0.456922	2
M	0.743833	3
TUS1	0.743833	3
N	0.895982	3
CRN1	1.03879	2
DYN1	0.610372	1
O	1.20809	21
APL4	1.24022	2
CHC1	1.08445	2
EXO84	0.829421	2
KAR2	1.32441	4
KIN1	0.970809	3
LAA1	1.70063	2
VPS9	1.05555	6
O/L2	0.688853	1
VPS13	0.688853	1
P3	1.32354	4
BIK1	0.794398	1
RIF1	2.02915	2
SMC3	1.14707	1
P3/D	1.26678	1
YKU80	1.26678	1
Q	1.55363	1
NUP170	1.55363	1
V	1.69871	3
RCK1	1.69871	3
Total	2.35622	157

## Sheet: PHO5 (r)_1
Common name	Systemantic name	Accession Number	Class	Peptide Count	Avg iTRAQ ratio (115/114)	iTRAQ Standard Deviation (115/114)	Localisation	Copy Number per Cell	SGD Description
HAS1	YMR290C	gi|6323947	A4	1	1.57332	0	0	not visualized	ATP-dependent RNA helicase; localizes to both the nuclear periphery and nucleolus; highly enriched in nuclear pore complex fractions; constituent of 66S pre-ribosomal particles
DBP6	YNR038W	gi|6324366	A6	1	0.694692	0	nucleolus,nucleus	12700	Essential protein involved in ribosome biogenesis; putative ATP-dependent RNA helicase of the DEAD-box protein family
HTA1	YDR225W	gi|6320431	C1	2	5.41566	2.05261	vacuole	not visualized	Histone H2A, core histone protein required for chromatin assembly and chromosome function; one of two nearly identical subtypes (see also HTA2); DNA damage-dependent phosphorylation by Mec1p facilitates DNA repair; acetylated by Nat4p
HHF1	YBR009C	gi|6324298	C1	1	4.95312	0	nucleus	524000	Histone H4, core histone protein required for chromatin assembly and chromosome function; one of two identical histone proteins (see also HHF1); contributes to telomeric silencing; N-terminal domain involved in maintaining genomic integrity
HHT1	YBR010W	gi|6324297	C1	3	3.98825	2.16755	nucleus	213000	Histone H3, core histone protein required for chromatin assembly, part of heterochromatin-mediated telomeric and HM silencing; one of two identical histone H3 proteins (see HHT2); regulated by acetylation, methylation, and phosphorylation
ARG80	YMR042W	gi|6323685	F2	1	0.749637	0	nucleus	not visualized	Transcription factor involved in regulation of arginine-responsive genes; acts with Arg81p and Arg82p
CCC1	YLR220W	gi|6323249	G	2	5.48932	2.24288	vacuole	2840	Putative vacuolar Fe2+/Mn2+ transporter; suppresses respiratory deficit of yfh1 mutants, which lack the ortholog of mammalian frataxin, by preventing mitochondrial iron accumulation
PDR12	YPL058C	gi|6325199	G	2	3.67514	0.0202664	cell periphery	752	Plasma membrane ATP-binding cassette (ABC) transporter, weak-acid-inducible multidrug transporter required for weak organic acid resistance; induced by sorbate and benzoate and regulated by War1p; mutants exhibit sorbate hypersensitivity
GND1	YHR183W	gi|6321977	G	1	1.50006	0	ambiguous,cytoplasm	101000	6-phosphogluconate dehydrogenase (decarboxylating), catalyzes an NADPH regenerating reaction in the pentose phosphate pathway; required for growth on D-glucono-delta-lactone and adaptation to oxidative stress (
ULA1	YPL003W	gi|6325254	G	1	1.15703	0	0	not visualized	Protein that acts together with Uba3p to activate Rub1p before its conjugation to proteins (neddylation), which may play a role in protein degradation
YBR141C	YBR141C	gi|6319617	G	3	0.857112	0.121296	nucleolus	623	Putative S-adenosylmethionine-dependent methyltransferase; green fluorescent protein (GFP)-fusion protein localizes to the nucleolus; YBR141C is not an essential gene
MAE1	YKL029C	gi|6322823	G/H	2	1.31498	0.457926	mitochondrion	10500	Mitochondrial malic enzyme, catalyzes the oxidative decarboxylation of malate to pyruvate, which is a key intermediate in sugar metabolism and a precursor for synthesis of several amino acids
MSH1	YHR120W	gi|6321912	H	2	0.984671	0.0336016	mitochondrion	1670	DNA-binding protein of the mitochondria involved in repair of mitochondrial DNA, has ATPase activity and binds to DNA mismatches; has homology to E. coli MutS; transcription is induced during meiosis
STE11	YLR362W	gi|6323394	J	1	0.902321	0	cytoplasm	736	Signal transducing MEK kinase involved in pheromone response and pseudohyphal/invasive growth pathways where it phosphorylates Ste7p, and the high osmolarity response pathway, via phosphorylation of Pbs2p; regulated by Ste20p and Ste50p
GSM1	YJL103C	gi|6322358	L	1	3.11878	0	0	not visualized	Putative zinc cluster protein of unknown function; proposed to be involved in the regulation of energy metabolism, based on patterns of expression and sequence analysis
YBR138C	YBR138C	gi|6319614	L2	1	1.87843	0	cytoplasm	195	Cytoplasmic protein of unknown function, potentially phosphorylated by Cdc28p; YBR138C is not an essential gene
AIM9	YER080W	gi|6320924	L2/H	3	1.34077	0.485365	mitochondrion	8200	Putative protein of unknown function; the authentic, non-tagged protein is detected in highly purified mitochondria in high-throughput studies; null mutant displays elevated frequency of mitochondrial genome loss
VPS9	YML097C	gi|6323541	O	3	1.31424	0.335498	cytoplasm	4280	A guanine nucleotide exchange factor involved in vesicle-mediated vacuolar protein transport; specifically stimulates the intrinsic guanine nucleotide exchange activity of Vps21p/Rab5: similar to mammalian ras inhibitors; binds ubiquitin
LRS4	YDR439W	gi|6320647	P3	1	1.08332	0	nucleolus	1390	Nucleolar protein that forms a complex with Csm1p, and then Mam1p at kinetochores during meiosis I to mediate accurate homolog segregation; required for condensin recruitment to the replication fork barrier site and rDNA repeat segregation
YKU80	YMR106C	gi|6323753	P3/D	1	1.2468	0	nucleus	358	Subunit of the telomeric Ku complex (Yku70p-Yku80p), involved in telomere length maintenance, structure and telomere position effect; relocates to sites of double-strand cleavage to promote nonhomologous end joining during DSB repair
RCK1	YGL158W	gi|6321280	V	1	0.633001	0	0	not visualized	Protein kinase involved in the response to oxidative stress; identified as suppressor of S. pombe cell cycle checkpoint mutations

## Sheet: PHO5(r)_2
Common name	Systemantic name	Accession Number	Class	Peptide Count	Avg iTRAQ ratio (115/114)	iTRAQ Standard Deviation (115/114)	Localisation	Copy Number per Cell	SGD Description
RPS19A	YOL121C	gi|6324451	A1	1	2.61531	0	cytoplasm	29000	Protein component of the small (40S) ribosomal subunit, required for assembly and maturation of pre-40 S particles; mutations in human RPS19 are associated with Diamond Blackfan anemia; nearly identical to Rps19Bp
RPS8A	YBL072C	gi|6320949	A1	1	1.20301	0	cytoplasm	15900	Protein component of the small (40S) ribosomal subunit; identical to Rps8Bp and has similarity to rat S8 ribosomal protein
RPS5	YJR123W	gi|6322583	A1	1	1.14164	0	0	not visualized	Protein component of the small (40S) ribosomal subunit, the least basic of the non-acidic ribosomal proteins; phosphorylated in vivo; essential for viability; has similarity to E. coli S7 and rat S5 ribosomal proteins
RPS4A	YJR145C	gi|6322605	A1	1	1.08028	0	cytoplasm	573	Protein component of the small (40S) ribosomal subunit; mutation affects 20S pre-rRNA processing; identical to Rps4Bp and has similarity to rat S4 ribosomal protein
RPS1B	YML063W	gi|6323577	A1	2	1.07036	0.152644	cytoplasm	107000	Ribosomal protein 10 (rp10) of the small (40S) subunit; nearly identical to Rps1Ap and has similarity to rat S3a ribosomal protein
RPL10	YLR075W	gi|6323104	A2	1	1.419	0	cytoplasm	not visualized	Protein component of the large (60S) ribosomal subunit, responsible for joining the 40S and 60S subunits; regulates translation initiation; has similarity to rat L10 ribosomal protein and to members of the QM gene family
RPL13B	YMR142C	gi|6323791	A2	1	1.18641	0	cytoplasm	54200	Protein component of the large (60S) ribosomal subunit, nearly identical to Rpl13Bp; not essential for viability; has similarity to rat L13 ribosomal protein
RPL14A	YKL006W	gi|6322847	A2	1	1.16939	0	cytoplasm	45300	N-terminally acetylated protein component of the large (60S) ribosomal subunit, nearly identical to Rpl14Bp and has similarity to rat L14 ribosomal protein; rpl14a csh5 double null mutant exhibits synthetic slow growth
RPL12A	YEL054C	gi|6320781	A2	1	1.03105	0	cytoplasm	68500	Protein component of the large (60S) ribosomal subunit, nearly identical to Rpl12Bp; rpl12a rpl12b double mutant exhibits slow growth and slow translation; has similarity to E. coli L11 and rat L12 ribosomal proteins
RPL4B	YDR012W	gi|6320215	A2	1	0.992528	0	cytoplasm	151000	Protein component of the large (60S) ribosomal subunit, nearly identical to Rpl4Ap and has similarity to E. coli L4 and rat L4 ribosomal proteins
RPL40A	YIL148W	gi|6322947	A2	1	0.962298	0	cytoplasm,nucleus	11800	Fusion protein, identical to Rpl40Bp, that is cleaved to yield ubiquitin and a ribosomal protein of the large (60S) ribosomal subunit with similarity to rat L40; ubiquitin may facilitate assembly of the ribosomal protein into ribosomes
RPP0	YLR340W	gi|6323371	A2	1	0.878379	0	0	not visualized	Conserved ribosomal protein P0 similar to rat P0, human P0, and E. coli L10e; shown to be phosphorylated on serine 302
RPL3	YOR063W	gi|6324637	A2	1	0.798945	0	cytoplasm	450	Protein component of the large (60S) ribosomal subunit, has similarity to E. coli L3 and rat L3 ribosomal proteins; involved in the replication and maintenance of killer double stranded RNA virus
RPL1A	YPL220W	gi|6325036	A2	1	0.607947	0	cytoplasm	116000	N-terminally acetylated protein component of the large (60S) ribosomal subunit, nearly identical to Rpl1Bp and has similarity to E. coli L1 and rat L10a ribosomal proteins; rpl1a rpl1b double null mutation is lethal
SQS1	YNL224C	gi|6324105	A3	1	1.41562	0	cytoplasm,nucleus	1440	Stimulates the ATPase and helicase activities of Prp43p; acts with Prp43p to stimulate 18s rRNA maturation by Nob1p; overexpression antagonizes the suppression of splicing defects by spp382 mutants; component of pre-ribosomal particles
DBP10	YDL031W	gi|6320173	A4	1	1.2782	0	0	not visualized	Putative ATP-dependent RNA helicase of the DEAD-box protein family, constituent of 66S pre-ribosomal particles; essential protein involved in A3/4
RKM1	YPL208W	gi|6325048	A4	1	1.07232	0	cytoplasm,nucleus	4800	SET-domain lysine-N-methyltransferase, catalyzes the formation of dimethyllysine residues on the large ribsomal subunit protein L23a (RPL23A and RPL23B)
HAS1	YMR290C	gi|6323947	A4	1	0.953596	0	0	not visualized	ATP-dependent RNA helicase; localizes to both the nuclear periphery and nucleolus; highly enriched in nuclear pore complex fractions; constituent of 66S pre-ribosomal particles
RLP7	YNL002C	gi|6324326	A4	1	0.83662	0	0	7720	Nucleolar protein with similarity to large ribosomal subunit L7 proteins; constituent of 66S pre-ribosomal particles; plays an essential role in processing of precursors to the large ribosomal subunit RNAs
DBP9	YLR276W	gi|6323306	A4	1	0.598838	0	0	0	ATP-dependent RNA helicase of the DEAD-box family involved in biogenesis of the 60S ribosomal subunit
NOP1	YDL014W	gi|6320190	A5	1	0.465862	0	0	not visualized	Nucleolar protein, component of the small subunit processome complex, which is required for processing of pre-18S rRNA; has similarity to mammalian fibrillarin
DBP6	YNR038W	gi|6324366	A6	2	1.11388	0.0594776	nucleolus,nucleus	12700	Essential protein involved in ribosome biogenesis; putative ATP-dependent RNA helicase of the DEAD-box protein family
GCD7	YLR291C	gi|6323322	B1	1	1.08713	0	cytoplasm,punctate composite	6650	Beta subunit of the translation initiation factor eIF2B, the guanine-nucleotide exchange factor for eIF2; activity subsequently regulated by phosphorylated eIF2; first identified as a negative regulator of GCN4 expression
DED1	YOR204W	gi|6324778	B1	1	0.912926	0	0	not visualized	ATP-dependent DEAD (Asp-Glu-Ala-Asp)-box RNA helicase, required for B1 of all yeast mRNAs; mutations in human DEAD-box DBY are a frequent cause of male infertility
TIF4631	YGR162W	gi|6321601	B1	1	0.870106	0	cytoplasm	9760	Translation initiation factor eIF4G, subunit of the mRNA cap-binding protein complex (eIF4F) that also contains eIF4E (Cdc33p); interacts with Pab1p and with eIF4A (Tif1p); also has a role in biogenesis of the large ribosomal subunit
EFT1	YOR133W	gi|6324707	B2	1	1.31237	0	cytoplasm	82700	Elongation factor 2 (EF-2), also encoded by EFT2; catalyzes ribosomal translocation during protein synthesis; contains diphthamide, the unique posttranslationally modified histidine residue specifically ADP-ribosylated by diphtheria toxin
YEF3	YLR249W	gi|6323278	B2	1	0.440849	0	cytoplasm	871000	Translational elongation factor 3, stimulates the binding of aminoacyl-tRNA (AA-tRNA) to ribosomes by releasing EF-1 alpha from the ribosomal complex; contains two ABC cassettes; binds and hydrolyses ATP
HHT1	YBR010W	gi|6324297	C1	4	5.93251	0.933508	nucleus	213000	Histone H3, core histone protein required for chromatin assembly, part of heterochromatin-mediated telomeric and HM silencing; one of two identical histone H3 proteins (see HHT2); regulated by acetylation, methylation, and phosphorylation
HTB2	YBL002W	gi|6320430	C1	6	5.4335	3.07487	nucleus	443000	Histone H2B, core histone protein required for chromatin assembly and chromosome function; nearly identical to HTB1; Rad6p-Bre1p-Lge1p mediated ubiquitination regulates transcriptional activation, meiotic DSB formation and H3 methylation
HTA1	YDR225W	gi|6320431	C1	4	3.95664	0.511983	vacuole	not visualized	Histone H2A, core histone protein required for chromatin assembly and chromosome function; one of two nearly identical subtypes (see also HTA2); DNA damage-dependent phosphorylation by Mec1p facilitates DNA repair; acetylated by Nat4p
HHF1	YBR009C	gi|6324298	C1	3	3.17541	1.33416	nucleus	524000	Histone H4, core histone protein required for chromatin assembly and chromosome function; one of two identical histone proteins (see also HHF1); contributes to telomeric silencing; N-terminal domain involved in maintaining genomic integrity
HTZ1	YOL012C	gi|6324562	C1	1	1.49406	0	nucleus	2840	Histone variant H2AZ, exchanged for histone H2A in nucleosomes by the SWR1 complex; involved in transcriptional regulation through prevention of the spread of silent heterochromatin
RSC3	YDR303C	gi|6320509	C3a	2	1.09124	0.0468789	nucleus	1750	Component of the RSC chromatin remodeling complex; essential gene required for maintenance of proper ploidy and regulation of ribosomal protein genes and the cell wall/stress response; highly similar to Rsc30p
RAD50	YNL250W	gi|6324079	D	1	0.95042	0	cytoplasm,nucleus	830	Subunit of MRX complex, with Mre11p and Xrs2p, involved in processing double-strand DNA breaks in vegetative cells, initiation of meiotic DSBs, telomere maintenance, and nonhomologous end joining
RET1	YOR207C	gi|6324781	E3	1	1.18766	0	nucleus	1950	Second-largest subunit of RNA polymerase III, which is responsible for the transcription of tRNA and 5S RNA genes, and other low molecular weight RNAs
NRG2	YBR066C	gi|6319540	F2	1	1.10499	0	cytoplasm,nucleus	704	Transcriptional repressor that mediates glucose repression and negatively regulates filamentous growth; has similarity to Nrg1p
TAF4	YMR005W	gi|6323647	F2	1	0.549289	0	0	1940	TFIID subunit (48 kDa), involved in RNA polymerase II transcription initiation; potential Cdc28p substrate
TFC7	YOR110W	gi|6324684	F3	1	1.27992	0	cytoplasm,nucleus	2660	One of six subunits of the RNA polymerase III transcription initiation factor complex (TFIIIC); part of the TauA globular domain of TFIIIC that binds DNA at the BoxA promoter sites of tRNA and similar genes
YRA1	YDR381W	gi|6320589	F5	6	0.590823	0.240838	nucleus	not visualized	Nuclear protein that binds to RNA and to Mex67p, required for export of poly(A)+ mRNA from the nucleus; member of the REF (RNA and export factor binding proteins) family; another family member, Yra2p, can substitute for Yra1p function
DCP2	YNL118C	gi|6324211	F5	1	0.551564	0	punctate composite	8530	Catalytic subunit of the Dcp1p-Dcp2p decapping enzyme complex, which removes the 5' cap structure from mRNAs prior to their degradation; member of the Nudix hydrolase family
CTR9	YOL145C	gi|6324427	F6	1	0.649541	0	nucleus	12900	Component of the Paf1p complex involved in transcription elongation; binds to and modulates the activity of RNA polymerases I and II; required for expression of a subset of genes, including cyclin genes; involved in SER3 repression by helping to maintain SRG1 transcription-dependent nucleosome occupancy; contains TPR repeats
CHD1	YER164W	gi|6321012	F6	1	0.0182499	0	nucleus	1620	Nucleosome remodeling factor that functions in regulation of transcription elongation; contains a chromo domain, a helicase domain and a DNA-binding domain; component of both the SAGA and SLIK complexes
GCD10	YNL062C	gi|6324267	F7	1	0.800265	0	nucleus	2580	Subunit of tRNA (1-methyladenosine) methyltransferase with Gcd14p, required for the modification of the adenine at position 58 in tRNAs, especially tRNAi-Met; first identified as a negative regulator of GCN4 expression
GNT1	YOR320C	gi|6324896	G	1	1.91814	0	vacuole	238	N-acetylglucosaminyltransferase capable of modification of N-linked glycans in the Golgi apparatus
AXL1	YPR122W	gi|6325379	G	1	1.69494	0	bud neck,cell periphery	623	Haploid specific endoprotease that performs one of two N-terminal cleavages during maturation of a-factor mating pheromone; required for axial budding pattern of haploid cells
LAS21	YJL062w	gi|6322399	G	2	1.53259	0.304439	ER	259	Integral plasma membrane protein involved in the synthesis of the glycosylphosphatidylinositol (GPI) core structure; mutations affect cell wall integrity
ENO2	YHR174W	gi|6321968	G	1	1.2993	0	cytoplasm	2610	Enolase II, a phosphopyruvate hydratase that catalyzes the conversion of 2-phosphoglycerate to phosphoenolpyruvate during glycolysis and the reverse reaction during gluconeogenesis; expression is induced in response to glucose
PRM1	YNL279W	gi|6324050	G	1	1.17093	0	vacuole	not quantitated	Pheromone-regulated multispanning membrane protein involved in membrane fusion during mating; predicted to have 5 transmembrane segments and a coiled coil domain; localizes to the shmoo tip; regulated by Ste12p
CAR1	YPL111W	gi|6325146	G	1	1.0284	0	cytoplasm,nucleus	42800	Arginase, responsible for arginine degradation, expression responds to both induction by arginine and nitrogen catabolite repression; disruption enhances freeze tolerance
TDH3	YGR192C	gi|6321631	G	8	1.02347	0.481805	cytoplasm,nucleus	169000	Glyceraldehyde-3-phosphate dehydrogenase, isozyme 3, involved in glycolysis and gluconeogenesis; tetramer that catalyzes the reaction of glyceraldehyde-3-phosphate to 1,3 bis-phosphoglycerate; detected in the cytoplasm and cell-wall
PDC1	YLR044C	gi|6323073	G	2	1.00817	0.00650594	ambiguous,cytoplasm,nucleus	8970	Major of three pyruvate decarboxylase isozymes, key enzyme in alcoholic fermentation, decarboxylates pyruvate to acetaldehyde; subject to glucose-, ethanol-, and autoregulation; involved in amino acid catabolism
SAM4	YPL273W	gi|6324982	G	1	0.906111	0	cytoplasm,nucleus	60300	S-adenosylmethionine-homocysteine methyltransferase, functions along with Mht1p in the conversion of S-adenosylmethionine (AdoMet) to methionine to control the methionine/AdoMet ratio
UGA1	YGR019W	gi|6321456	G	1	0.905605	0	cytoplasm	573	Gamma-aminobutyrate (GABA) transaminase (4-aminobutyrate aminotransferase) involved in the 4-aminobutyrate and glutamate degradation pathways; required for normal oxidative stress tolerance and nitrogen utilization
KTR7	YIL085C	gi|6322106	G	1	0.905574	0	0	2890	Putative mannosyltransferase involved in protein glycosylation; member of the KRE2/MNT1 mannosyltransferase family
STT4	YLR305C	gi|6323336	G	1	0.798469	0	0	846	Phosphatidylinositol-4-kinase that functions in the Pkc1p protein kinase pathway; required for normal vacuole morphology, cell wall integrity, and actin cytoskeleton organization
ULA1	YPL003W	gi|6325254	G	1	0.75941	0	0	not visualized	Protein that acts together with Uba3p to activate Rub1p before its conjugation to proteins (neddylation), which may play a role in protein degradation
YBR141C	YBR141C	gi|6319617	G	4	0.750759	0.123765	nucleolus	623	Putative S-adenosylmethionine-dependent methyltransferase; green fluorescent protein (GFP)-fusion protein localizes to the nucleolus; YBR141C is not an essential gene
VMA2	YBR127C	gi|6319603	G	1	0.725378	0	vacuolar membrane	131000	Subunit B of the eight-subunit V1 peripheral membrane domain of the vacuolar H+-ATPase (V-ATPase), an electrogenic proton pump found throughout the endomembrane system; contains nucleotide binding sites; also detected in the cytoplasm
FIS1	YIL065C	gi|6322124	G	2	0.688049	0.062764	ambiguous	2410	Protein involved in mitochondrial membrane fission and peroxisome abundance; required for localization of Dnm1p and Mdv1p during mitochondrial division; mediates ethanol-induced apoptosis and ethanol-induced mitochondrial fragmentation
SAM1	YLR180W	gi|6323209	G	1	0.650019	0	cytoplasm	103000	S-adenosylmethionine synthetase, catalyzes transfer of the adenosyl group of ATP to the sulfur atom of methionine; one of two differentially regulated isozymes (Sam1p and Sam2p)
IQG1	YPL242C	gi|6325014	G	2	0.561717	0.334385	bud neck	279	Essential protein required for determination of budding pattern, promotes localization of axial markers Bud4p and Cdc12p and functionally interacts with Sec3p, localizes to the contractile ring during anaphase, member of the IQGAP family
GLO1	YML004C	gi|6323639	G	1	0.38684	0	cytoplasm,nucleus	2570	Monomeric glyoxalase I, catalyzes the detoxification of methylglyoxal (a by-product of glycolysis) via condensation with glutathione to produce S-D-lactoylglutathione; expression regulated by methylglyoxal levels and osmotic stress
CYK3	YDL117W	gi|6320086	I	1	0.766113	0	bud neck,cytoplasm	377	SH3-domain protein located in the mother-bud neck and the cytokinetic actin ring; mutant phenotype and genetic interactions suggest a role in cytokinesis
SFI1	YLL003W	gi|6323026	I	2	0.405196	0.224281	spindle pole	not quantitated	Centrin (Cdc31p)-binding protein required for spindle pole body (SPB) duplication, localizes to the half-bridge of the SPB, required for progression through G(2)-M transition, has similarity to Xenopus laevis XCAP-C
SRP54	YPR088C	gi|6325345	J	2	0.977795	0.00892205	0	not visualized	Signal recognition particle (SRP) subunit (homolog of mammalian SRP54); contains the signal sequence-binding activity of SRP, interacts with the SRP RNA, and mediates binding of SRP to signal receptor; contains GTPase domain
SSK2	YNR031C	gi|6324358	J	1	0.901468	0	cytoplasm	217	MAP kinase kinase kinase of the HOG1 mitogen-activated signaling pathway; interacts with Ssk1p, leading to autophosphorylation and activation of Ssk2p which phosphorylates Pbs2p; also mediates actin cytoskeleton recovery from osmotic stress
HSL1	YKL101W	gi|6322748	J	1	0.597071	0	bud neck	not quantitated	Nim1p-related protein kinase that regulates the morphogenesis and septin checkpoints; associates with the assembled septin filament; required along with Hsl7p for bud neck recruitment, phosphorylation, and degradation of Swe1p
SSE1	YPL106C	gi|6325151	K1	1	0.846129	0	cytoplasm	71700	ATPase that is a component of the heat shock protein Hsp90 chaperone complex; binds unfolded proteins; member of the heat shock protein 70 (HSP70) family; localized to the cytoplasm
SSA2	YLL024C	gi|6323004	K2	6	0.83795	0.18113	cytoplasm,nucleus	364000	ATP binding protein involved in protein folding and vacuolar import of proteins; member of heat shock protein 70 (HSP70) family; associated with the chaperonin-containing T-complex; present in the cytoplasm, vacuolar membrane and cell wall
GSM1	YJL103C	gi|6322358	L	2	1.77408	0.443551	0	not visualized	Putative zinc cluster protein of unknown function; proposed to be involved in the regulation of energy metabolism, based on patterns of expression and sequence analysis
YKL222C	YKL222C	gi|6322627	L	1	0.829087	0	ambiguous	not quantitated	Protein of unknown function that may interact with ribosomes, based on co-purification experiments; similar to transcriptional regulators from the zinc cluster (binuclear cluster) family; null mutant is sensitive to caffeine
YBR197C	YBR197C	gi|6319674	L2	2	0.718169	0.0241665	cytoplasm,nucleus	1360	Putative protein of unknown function; green fluorescent protein (GFP)-fusion protein localizes to the cytoplasm and nucleus; YBR197C is not an essential gene
YMR124W	YMR124W	gi|6323772	L2	2	0.68706	0.0164213	ambiguous,bud neck,cytoplasm,cell periphery,bud	166	Protein of unknown function; GFP-fusion protein localizes to the cell periphery, cytoplasm, bud, and bud neck; interacts with Crm1p in two-hybrid assay; YMR124W is not an essential gene; predicted to have a role in organelle organization
YJL132W	YJL132W	gi|6322329	L2	2	0.65625	0.0425961	0	not visualized	Putative protein of unknown function; localizes to the membrane fraction; possible Zap1p-regulated target gene induced by zinc deficiency; YJL132W is a non-essential gene
CUE3	YGL110C	gi|6321328	L2	1	0.212786	0	cytoplasm	6300	Protein of unknown function; has a CUE domain that binds ubiquitin, which may facilitate intramolecular monoubiquitination
IRC18	YJL037W	gi|6322423	L2	1	0.205959	0	0	not visualized	Putative protein of unknown function; expression induced in respiratory-deficient cells and in carbon-limited chemostat cultures; similar to adjacent ORF, YJL038C; null mutant displays increased levels of spontaneous Rad52p foci
YLR413W	YLR413W	gi|6323445	L2	1	0.0480237	0	cell periphery	4280	Putative protein of unknown function; YLR413W is not an essential gene
YDR049W	YDR049W	gi|6320253	M	1	0.848353	0	cytoplasm	3930	Component of a Cdc48p-complex involved in protein quality control; exhibits cytosolic and ER-membrane localization, with Cdc48p, during normal growth, and contributes to ER-associated degradation (ERAD) of specific substrates at a step after their ubiquitination; forms a mitochondrially-associated complex with Cdc48p and Npl4p under oxidative stress that is required for ubiquitin-mediated mitocho…
CIK1	YMR198W	gi|6323854	N	2	1.05918	0.214369	microtubule	98.9	Kinesin-associated protein required for both karyogamy and mitotic spindle organization, interacts stably and specifically with Kar3p and may function to target this kinesin to a specific cellular role; has similarity to Vik1p
VPS9	YML097C	gi|6323541	O	3	1.11596	0.330261	cytoplasm	4280	A guanine nucleotide exchange factor involved in vesicle-mediated vacuolar protein transport; specifically stimulates the intrinsic guanine nucleotide exchange activity of Vps21p/Rab5: similar to mammalian ras inhibitors; binds ubiquitin
ALY1	YKR021W	gi|6322873	O	1	0.978771	0	cytoplasm	414	Alpha arrestin that controls nutrient-mediated intracellular sorting of permease Gap1p; interacts with AP-1 subunit Apl4p; may regulate endocytosis of plasma membrane proteins by recruiting ubiquitin ligase Rsp5p to plasma membrane targets
KAR2	YJL034W	gi|6322426	O	3	0.89911	0.20176	ambiguous	337000	ATPase involved in protein import into the ER, also acts as a chaperone to mediate protein folding in the ER and may play a role in ER export of soluble proteins; regulates the unfolded protein response via interaction with Ire1p
LAA1	YJL207C	gi|6322254	O	1	0.600427	0	Golgi to vacuole	300	AP-1 accessory protein; colocalizes with clathrin to the late-Golgi apparatus; involved in TGN-endosome transport; physically interacts with AP-1; similar to the mammalian p200; may interact with ribosomes; YJL207C is a non-essential gene
KIN1	YDR122W	gi|6320327	O	2	0.527462	0.00998651	cytoplasm	279	Serine/threonine protein kinase involved in regulation of exocytosis; localizes to the cytoplasmic face of the plasma membrane; closely related to Kin2p
SEC24	YIL109C	gi|6322082	O	1	0.0528799	0	ER to Golgi	not visualized	Component of the Sec23p-Sec24p heterodimer of the COPII vesicle coat, required for cargo selection during vesicle formation in ER to Golgi transport; homologous to Sfb2p and Sfb3p
IML3	YBR107C	gi|6319583	P3	1	1.12641	0	nucleus,spindle pole	125	Protein with a role in kinetochore function, localizes to the outer kinetochore in a Ctf19p-dependent manner, interacts with Chl4p and Ctf19p
BIK1	YCL029C	gi|6319820	P3	1	0.926217	0	spindle pole,microtubule	300	Microtubule-associated protein, component of the interface between microtubules and kinetochore, involved in sister chromatid separation; essential in polyploid cells but not in haploid or diploid cells; ortholog of mammalian CLIP-170
YKU80	YMR106C	gi|6323753	P3/D	1	0.970008	0	nucleus	358	Subunit of the telomeric Ku complex (Yku70p-Yku80p), involved in telomere length maintenance, structure and telomere position effect; relocates to sites of double-strand cleavage to promote nonhomologous end joining during DSB repair
RCK1	YGL158W	gi|6321280	V	2	0.350812	0.0462787	0	not visualized	Protein kinase involved in the response to oxidative stress; identified as suppressor of S. pombe cell cycle checkpoint mutations
BAG7	YOR134W	gi|6324708	V/N	1	0.88376	0	0	not visualized	Rho GTPase activating protein (RhoGAP), stimulates the intrinsic GTPase activity of Rho1p, which plays a role in actin cytoskeleton organization and control of cell wall synthesis; structurally and functionally related to Sac7p

## Sheet: PHO5(a)_1
Common name	Systemantic name	Accession Number	Class	Peptide Count	Avg iTRAQ ratio (115/114)	iTRAQ Standard Deviation (115/114)	Localisation	Copy Number per Cell	SGD Description
RPS5	YJR123W	gi|6322583	A1	1	1.14372	0	0	not visualized	Protein component of the small (40S) ribosomal subunit, the least basic of the non-acidic ribosomal proteins; phosphorylated in vivo; essential for viability; has similarity to E. coli S7 and rat S5 ribosomal proteins
RPS19A	YOL121C	gi|6324451	A1	1	0.395113	0	cytoplasm	29000	Protein component of the small (40S) ribosomal subunit, required for assembly and maturation of pre-40 S particles; mutations in human RPS19 are associated with Diamond Blackfan anemia; nearly identical to Rps19Bp
RPL1A	YPL220W	gi|6325036	A2	1	0.705652	0	cytoplasm	116000	N-terminally acetylated protein component of the large (60S) ribosomal subunit, nearly identical to Rpl1Bp and has similarity to E. coli L1 and rat L10a ribosomal proteins; rpl1a rpl1b double null mutation is lethal
GCD7	YLR291C	gi|6323322	B1	1	0.779055	0	cytoplasm,punctate composite	6650	Beta subunit of the translation initiation factor eIF2B, the guanine-nucleotide exchange factor for eIF2; activity subsequently regulated by phosphorylated eIF2; first identified as a negative regulator of GCN4 expression
HTB2	YBL002W	gi|6320430	C1	3	13.0782	3.9798	nucleus	443000	Histone H2B, core histone protein required for chromatin assembly and chromosome function; nearly identical to HTB1; Rad6p-Bre1p-Lge1p mediated ubiquitination regulates transcriptional activation, meiotic DSB formation and H3 methylation
HHT1	YBR010W	gi|6324297	C1	1	22.4814	0	nucleus	213000	Histone H3, core histone protein required for chromatin assembly, part of heterochromatin-mediated telomeric and HM silencing; one of two identical histone H3 proteins (see HHT2); regulated by acetylation, methylation, and phosphorylation
HHF1	YBR009C	gi|6324298	C1	1	9.81521	0	nucleus	524000	Histone H4, core histone protein required for chromatin assembly and chromosome function; one of two identical histone proteins (see also HHF1); contributes to telomeric silencing; N-terminal domain involved in maintaining genomic integrity
HTA1	YDR225W	gi|6320431	C1	3	8.02385	3.9983	vacuole	not visualized	Histone H2A, core histone protein required for chromatin assembly and chromosome function; one of two nearly identical subtypes (see also HTA2); DNA damage-dependent phosphorylation by Mec1p facilitates DNA repair; acetylated by Nat4p
SNF6	YHL025W	gi|6321762	C3d	2	1.23456	0.0170548	nucleus	2900	Subunit of the SWI/SNF chromatin remodeling complex involved in transcriptional regulation; functions interdependently in transcriptional activation with Snf2p and Snf5p
PHR1	YOR386W	gi|6324962	D	2	0.732058	0.0952132	cytoplasm,nucleus	688	DNA photolyase involved in photoreactivation, repairs pyrimidine dimers in the presence of visible light; induced by DNA damage; regulated by transcriptional repressor Rph1p
CTR9	YOL145C	gi|6324427	F6	1	1.12893	0	nucleus	12900	Component of the Paf1p complex involved in transcription elongation; binds to and modulates the activity of RNA polymerases I and II; required for expression of a subset of genes, including cyclin genes; involved in SER3 repression by helping to maintain SRG1 transcription-dependent nucleosome occupancy; contains TPR repeats
YBR141C	YBR141C	gi|6319617	G	1	1.17993	0	nucleolus	623	Putative S-adenosylmethionine-dependent methyltransferase; green fluorescent protein (GFP)-fusion protein localizes to the nucleolus; YBR141C is not an essential gene
GDE1	YPL110C	gi|6325147	G	2	0.768	0.0691937	cytoplasm	2300	Glycerophosphocholine (GroPCho) phosphodiesterase; hydrolyzes GroPCho to choline and glycerolphosphate, for use as a phosphate source and as a precursor for phosphocholine synthesis; may interact with ribosomes
TDH3	YGR192C	gi|6321631	G	2	0.735554	0.136378	cytoplasm,nucleus	169000	Glyceraldehyde-3-phosphate dehydrogenase, isozyme 3, involved in glycolysis and gluconeogenesis; tetramer that catalyzes the reaction of glyceraldehyde-3-phosphate to 1,3 bis-phosphoglycerate; detected in the cytoplasm and cell-wall
PEX27	YOR193W	gi|6324767	G	1	0.727513	0	peroxisome	382	Peripheral peroxisomal membrane protein involved in controlling peroxisome size and number, interacts with homologous protein Pex25p
HBT1	YDL223C	gi|6319978	G	1	0.696059	0	cytoplasm	not visualized	Substrate of the Hub1p ubiquitin-like protein that localizes to the shmoo tip (mating projection); mutants are defective for mating projection formation, thereby implicating Hbt1p in polarized cell morphogenesi
CAR1	YPL111W	gi|6325146	G	1	0.444738	0	cytoplasm,nucleus	42800	Arginase, responsible for arginine degradation, expression responds to both induction by arginine and nitrogen catabolite repression; disruption enhances freeze tolerance
ENO2	YHR174W	gi|6321968	G	1	0.423555	0	cytoplasm	2610	Enolase II, a phosphopyruvate hydratase that catalyzes the conversion of 2-phosphoglycerate to phosphoenolpyruvate during glycolysis and the reverse reaction during gluconeogenesis; expression is induced in response to glucose
LYS1	YIR034C	gi|6322225	G	1	1.12106	0	cytoplasm, nucleus	112000	Saccharopine dehydrogenase (NAD+, L-lysine-forming), catalyzes the conversion of saccharopine to L-lysine, which is the final step in the lysine biosynthesis pathway; also has mRNA binding activity
IDH1	YNL037C	gi|6324291	H	1	1.51799	0	mitochondrion	10500	Subunit of mitochondrial NAD(+)-dependent isocitrate dehydrogenase, which catalyzes the oxidation of isocitrate to alpha-ketoglutarate in the TCA cycle
PET111	YMR257C	gi|6323913	H	1	1.17005	0	mitochondrion	538	Mitochondrial translational activator specific for the COX2 mRNA; located in the mitochondrial inner membrane
CDC25	YLR310C	gi|6323341	I	2	1.38527	0.334063	cytoplasm	319	Membrane bound guanine nucleotide exchange factor (GEF or GDP-release factor); indirectly regulates adenylate cyclase through activation of Ras1p and Ras2p by stimulating the exchange of GDP for GTP; required for progression through G1
STE11	YLR362W	gi|6323394	J	1	1.31016	0	cytoplasm	736	Signal transducing MEK kinase involved in pheromone response and pseudohyphal/invasive growth pathways where it phosphorylates Ste7p, and the high osmolarity response pathway, via phosphorylation of Pbs2p; regulated by Ste20p and Ste50p
SSA4	YER103W	gi|6320950	K	1	0.678105	0	cytoplasm	17900	Heat shock protein that is highly induced upon stress; plays a role in SRP-dependent cotranslational protein-membrane targeting and translocation; member of the HSP70 family; cytoplasmic protein that concentrates in nuclei upon starvation
YAR1	YPL239W	gi|6325017	L	2	0.746093	0.0731031	cytoplasm	13100	Cytoplasmic ankyrin-repeat containing protein of unknown function, proposed to link the processes of 40S ribosomal subunit biogenesis and adaptation to osmotic and oxidative stress; expression repressed by heat shock
GSM1	YJL103C	gi|6322358	L	1	0.431488	0	0	not visualized	Putative zinc cluster protein of unknown function; proposed to be involved in the regulation of energy metabolism, based on patterns of expression and sequence analysis
SGM1	YJR134C	gi|6322594	L	1	0.965544	0	0	300	Protein of unknown function, required for wild-type growth rate on galactose and mannose; localizes to COPI coated vesicles and the Golgi apparatus
ECM8	YBR076W	gi|6319550	L	2	0.919028	0.276776	0	not visualized	Non-essential protein of unknown function
YMR124W	YMR124W	gi|6323772	L2	1	1.20993	0	ambiguous,bud neck,cytoplasm,cell periphery,bud	166	Protein of unknown function; GFP-fusion protein localizes to the cell periphery, cytoplasm, bud, and bud neck; interacts with Crm1p in two-hybrid assay; YMR124W is not an essential gene; predicted to have a role in organelle organization
YBR220C	YBR220C	gi|6319697	L2	1	1.07423	0	0	not visualized	Putative protein of unknown function; YBR220C is not an essential gene
YBR138C	YBR138C	gi|6319614	L2	1	0.490966	0	cytoplasm	195	Cytoplasmic protein of unknown function, potentially phosphorylated by Cdc28p; YBR138C is not an essential gene
CRN1	YLR429W	gi|6323460	N	1	1.03684	0	actin	2900	Coronin, cortical actin cytoskeletal component that associates with the Arp2p/Arp3p complex to regulate its activity; plays a role in regulation of actin patch assembly
LAA1	YJL207C	gi|6322254	O	1	1.66831	0	Golgi to vacuole	300	AP-1 accessory protein; colocalizes with clathrin to the late-Golgi apparatus; involved in TGN-endosome transport; physically interacts with AP-1; similar to the mammalian p200; may interact with ribosomes; YJL207C is a non-essential gene
KAR2	YJL034W	gi|6322426	O	2	1.25519	0.0121507	ambiguous	337000	ATPase involved in protein import into the ER, also acts as a chaperone to mediate protein folding in the ER and may play a role in ER export of soluble proteins; regulates the unfolded protein response via interaction with Ire1p
APL4	YPR029C	gi|6325286	O	1	0.988819	0	punctate composite	4850	Gamma-adaptin, large subunit of the clathrin-associated protein (AP-1) complex; binds clathrin; involved in vesicle mediated transport
VPS9	YML097C	gi|6323541	O	3	0.826956	0.30435	cytoplasm	4280	A guanine nucleotide exchange factor involved in vesicle-mediated vacuolar protein transport; specifically stimulates the intrinsic guanine nucleotide exchange activity of Vps21p/Rab5: similar to mammalian ras inhibitors; binds ubiquitin
CHC1	YGL206C	gi|6321232	O	2	0.782955	0.010516	Golgi to vacuole	28700	Clathrin heavy chain, subunit of the major coat protein involved in intracellular protein transport and endocytosis; two heavy chains form the clathrin triskelion structural component; the light chain (CLC1) is thought to regulate function
KIN1	YDR122W	gi|6320327	O	1	0.750671	0	cytoplasm	279	Serine/threonine protein kinase involved in regulation of exocytosis; localizes to the cytoplasmic face of the plasma membrane; closely related to Kin2p
BIK1	YCL029C	gi|6319820	P3	1	0.573542	0	spindle pole,microtubule	300	Microtubule-associated protein, component of the interface between microtubules and kinetochore, involved in sister chromatid separation; essential in polyploid cells but not in haploid or diploid cells; ortholog of mammalian CLIP-170
NUP170	YBL079W	gi|6319392	Q	1	1.12169	0	nuclear periphery	1560	Subunit of the nuclear pore complex (NPC), required for NPC localization of specific nucleoporins; involved in nuclear envelope permeability and chromosome segregation; has similar to Nup157p; essential role, with Nup157p, in NPC assembly

## Sheet: PHO5(a)_2
Common name	Systemantic name	Accession Number	Class	Peptide Count	Avg iTRAQ ratio (115/114)	iTRAQ Standard Deviation (115/114)	Localisation	Copy Number per Cell	SGD Description
ECM16	YMR128W	gi|6323776	A3	1	9.6449	0	nucleolus	2000	Essential DEAH-box ATP-dependent RNA helicase specific to the U3 snoRNP, predominantly nucleolar in distribution, required for 18S rRNA synthesis
HAS1	YMR290C	gi|6323947	A4	1	0.940289	0	0	not visualized	ATP-dependent RNA helicase; localizes to both the nuclear periphery and nucleolus; highly enriched in nuclear pore complex fractions; constituent of 66S pre-ribosomal particles
RPG1	YBR079C	gi|6319553	B1	2	1.06822	0.0986263	cytoplasm	52700	eIF3a subunit of the core complex of translation initiation factor 3 (eIF3), essential for translation; part of a subcomplex (Prt1p-Rpg1p-Nip1p) that stimulates binding of mRNA and tRNA(i)Met to ribosomes
GCD7	YLR291C	gi|6323322	B1	1	1.0407	0	cytoplasm,punctate composite	6650	Beta subunit of the translation initiation factor eIF2B, the guanine-nucleotide exchange factor for eIF2; activity subsequently regulated by phosphorylated eIF2; first identified as a negative regulator of GCN4 expression
TIF4631	YGR162W	gi|6321601	B1	1	1.02732	0	cytoplasm	9760	Translation initiation factor eIF4G, subunit of the mRNA cap-binding protein complex (eIF4F) that also contains eIF4E (Cdc33p); interacts with Pab1p and with eIF4A (Tif1p); also has a role in biogenesis of the large ribosomal subunit
HHT1	YBR010W	gi|6324297	C1	3	10.1603	4.17473	nucleus	213000	Histone H3, core histone protein required for chromatin assembly, part of heterochromatin-mediated telomeric and HM silencing; one of two identical histone H3 proteins (see HHT2); regulated by acetylation, methylation, and phosphorylation
HTA1	YDR225W	gi|6320431	C1	2	7.84852	0.670875	vacuole	not visualized	Histone H2A, core histone protein required for chromatin assembly and chromosome function; one of two nearly identical subtypes (see also HTA2); DNA damage-dependent phosphorylation by Mec1p facilitates DNA repair; acetylated by Nat4p
HTB2	YBL002W	gi|6320430	C1	3	7.67786	6.68123	nucleus	443000	Histone H2B, core histone protein required for chromatin assembly and chromosome function; nearly identical to HTB1; Rad6p-Bre1p-Lge1p mediated ubiquitination regulates transcriptional activation, meiotic DSB formation and H3 methylation
LIF1	YGL090W	gi|6321348	D	1	0.813599	0	cytoplasm,nucleus	876	Component of the DNA ligase IV complex that mediates nonhomologous end joining in DNA double-strand break repair; physically interacts with Dnl4p and Nej1p; homologous to mammalian XRCC4 protein
ACE2	YLR131C	gi|6323160	F2	1	1.3026	0	cytoplasm,nucleus,bud	538	Transcription factor required for septum destruction after cytokinesis; phosphorylation by Cbk1p blocks nuclear exit of Ace2p during the M-to-G1 transition, causing its specific localization to daughter cell nuclei, and also increases Ace2p activity; phosphorylation by Cdc28p and Pho85p prevents nuclear import during cell cycle phases other than cytokinesis; part of the RAM network that regulates…
NRG2	YBR066C	gi|6319540	F2	1	0.576387	0	cytoplasm,nucleus	704	Transcriptional repressor that mediates glucose repression and negatively regulates filamentous growth; has similarity to Nrg1p
SFG1	YOR315W	gi|6324891	F2/M	1	3.54637	0	cytoplasm,nucleus	not quantitated	Nuclear protein, putative transcription factor required for growth of superficial pseudohyphae (which do not invade the agar substrate) but not for invasive pseudohyphal growth; may act together with Phd1p; potential Cdc28p substrate
NAM7	YMR080C	gi|6323726	F5/M	1	1.70878	0	cytoplasm,punctate composite	6090	ATP-dependent RNA helicase of the SFI superfamily involved in nonsense mediated mRNA decay; required for efficient translation termination at nonsense codons and targeting of NMD substrates to P-bodies; involved in telomere maintenance
DIS3	YOL021C	gi|6324552	F5a	2	1.35242	0.0791116	cytoplasm,nucleolus,nucleus	606	Exosome core complex catalytic subunit; possesses both endonuclease and 3'-5' exonuclease activity; involved in 3'-5' RNA processing and degradation in both the nucleus and the cytoplasm; has similarity to E. coli RNase R and to human DIS3
CTR9	YOL145C	gi|6324427	F6	1	0.996534	0	nucleus	12900	Component of the Paf1p complex involved in transcription elongation; binds to and modulates the activity of RNA polymerases I and II; required for expression of a subset of genes, including cyclin genes; involved in SER3 repression by helping to maintain SRG1 transcription-dependent nucleosome occupancy; contains TPR repeats
ADH2	YMR303C	gi|6323961	G	1	1.44538	0	cytoplasm	1620	Glucose-repressible alcohol dehydrogenase II, catalyzes the conversion of ethanol to acetaldehyde; involved in the production of certain carboxylate esters; regulated by ADR1
IQG1	YPL242C	gi|6325014	G	2	1.34987	0.427085	bud neck	279	Essential protein required for determination of budding pattern, promotes localization of axial markers Bud4p and Cdc12p and functionally interacts with Sec3p, localizes to the contractile ring during anaphase, member of the IQGAP family
ENO2	YHR174W	gi|6321968	G	1	1.34867	0	cytoplasm	2610	Enolase II, a phosphopyruvate hydratase that catalyzes the conversion of 2-phosphoglycerate to phosphoenolpyruvate during glycolysis and the reverse reaction during gluconeogenesis; expression is induced in response to glucose
SAM4	YPL273W	gi|6324982	G	1	1.07018	0	cytoplasm,nucleus	60300	S-adenosylmethionine-homocysteine methyltransferase, functions along with Mht1p in the conversion of S-adenosylmethionine (AdoMet) to methionine to control the methionine/AdoMet ratio
TDH3	YGR192C	gi|6321631	G	4	1.06715	0.0496703	cytoplasm,nucleus	169000	Glyceraldehyde-3-phosphate dehydrogenase, isozyme 3, involved in glycolysis and gluconeogenesis; tetramer that catalyzes the reaction of glyceraldehyde-3-phosphate to 1,3 bis-phosphoglycerate; detected in the cytoplasm and cell-wall
ULA1	YPL003W	gi|6325254	G	1	1.03865	0	0	not visualized	Protein that acts together with Uba3p to activate Rub1p before its conjugation to proteins (neddylation), which may play a role in protein degradation
YBR141C	YBR141C	gi|6319617	G	1	0.97256	0	nucleolus	623	Putative S-adenosylmethionine-dependent methyltransferase; green fluorescent protein (GFP)-fusion protein localizes to the nucleolus; YBR141C is not an essential gene
FAA2	YER015W	gi|6320852	G	2	0.907324	0.051938	0	358	Medium chain fatty acyl-CoA synthetase, activates imported fatty acids; accepts a wide range of fatty acid chain lengths with a preference for medium chains, C9:0-C13:0; localized to the peroxisome
CAR1	YPL111W	gi|6325146	G	1	0.881135	0	cytoplasm,nucleus	42800	Arginase, responsible for arginine degradation, expression responds to both induction by arginine and nitrogen catabolite repression; disruption enhances freeze tolerance
VMA2	YBR127C	gi|6319603	G	1	0.855793	0	vacuolar membrane	131000	Subunit B of the eight-subunit V1 peripheral membrane domain of the vacuolar H+-ATPase (V-ATPase), an electrogenic proton pump found throughout the endomembrane system; contains nucleotide binding sites; also detected in the cytoplasm
THI12	YNL332W	gi|6323997	G	2	0.81549	0.00957394	0	not visualized	Protein involved in synthesis of the thiamine precursor hydroxymethylpyrimidine (HMP); member of a subtelomeric gene family including THI5, THI11, THI12, and THI13
GDE1	YPL110C	gi|6325147	G	1	0.810959	0	cytoplasm	2300	Glycerophosphocholine (GroPCho) phosphodiesterase; hydrolyzes GroPCho to choline and glycerolphosphate, for use as a phosphate source and as a precursor for phosphocholine synthesis; may interact with ribosomes
UGA1	YGR019W	gi|6321456	G	1	0.73749	0	cytoplasm	573	Gamma-aminobutyrate (GABA) transaminase (4-aminobutyrate aminotransferase) involved in the 4-aminobutyrate and glutamate degradation pathways; required for normal oxidative stress tolerance and nitrogen utilization
CCC1	YLR220W	gi|6323249	G	1	0.503106	0	vacuole	2840	Putative vacuolar Fe2+/Mn2+ transporter; suppresses respiratory deficit of yfh1 mutants, which lack the ortholog of mammalian frataxin, by preventing mitochondrial iron accumulation
KTR7	YIL085C	gi|6322106	G	1	0.416653	0	0	2890	Putative mannosyltransferase involved in protein glycosylation; member of the KRE2/MNT1 mannosyltransferase family
IBA57	YJR122W	gi|6322582	H	3	1.06217	0.277604	mitochondrion	2960	Mitochondrial matrix protein involved in the incorporation of iron-sulfur clusters into mitochondrial aconitase-type proteins; activates the radical-SAM family members Bio2p and Lip5p; interacts with Ccr4p in the two-hybrid system
SFI1	YLL003W	gi|6323026	I	1	1.27335	0	spindle pole	not quantitated	Centrin (Cdc31p)-binding protein required for spindle pole body (SPB) duplication, localizes to the half-bridge of the SPB, required for progression through G(2)-M transition, has similarity to Xenopus laevis XCAP-C
CYK3	YDL117W	gi|6320086	I	1	0.992884	0	bud neck,cytoplasm	377	SH3-domain protein located in the mother-bud neck and the cytokinetic actin ring; mutant phenotype and genetic interactions suggest a role in cytokinesis
NIP100	YPL174C	gi|6325083	I	1	0.859188	0	0	238	Large subunit of the dynactin complex, which is involved in partitioning the mitotic spindle between mother and daughter cells; putative ortholog of mammalian p150(glued)
SRP54	YPR088C	gi|6325345	J	2	1.17397	0.426377	0	not visualized	Signal recognition particle (SRP) subunit (homolog of mammalian SRP54); contains the signal sequence-binding activity of SRP, interacts with the SRP RNA, and mediates binding of SRP to signal receptor; contains GTPase domain
STE11	YLR362W	gi|6323394	J	1	1.01856	0	cytoplasm	736	Signal transducing MEK kinase involved in pheromone response and pseudohyphal/invasive growth pathways where it phosphorylates Ste7p, and the high osmolarity response pathway, via phosphorylation of Pbs2p; regulated by Ste20p and Ste50p
SSK2	YNR031C	gi|6324358	J	2	1.00722	0.108284	cytoplasm	217	MAP kinase kinase kinase of the HOG1 mitogen-activated signaling pathway; interacts with Ssk1p, leading to autophosphorylation and activation of Ssk2p which phosphorylates Pbs2p; also mediates actin cytoskeleton recovery from osmotic stress
SSA4	YER103W	gi|6320950	K	1	0.525996	0	cytoplasm	17900	Heat shock protein that is highly induced upon stress; plays a role in SRP-dependent cotranslational protein-membrane targeting and translocation; member of the HSP70 family; cytoplasmic protein that concentrates in nuclei upon starvation
SSE1	YPL106C	gi|6325151	K1	1	1.24833	0	cytoplasm	71700	ATPase that is a component of the heat shock protein Hsp90 chaperone complex; binds unfolded proteins; member of the heat shock protein 70 (HSP70) family; localized to the cytoplasm
SSA2	YLL024C	gi|6323004	K2	3	1.14539	0.179097	cytoplasm,nucleus	364000	ATP binding protein involved in protein folding and vacuolar import of proteins; member of heat shock protein 70 (HSP70) family; associated with the chaperonin-containing T-complex; present in the cytoplasm, vacuolar membrane and cell wall
CCT2	YIL142W	gi|6322049	K2/N	2	0.780467	0.0234224	0	not visualized	Subunit beta of the cytosolic chaperonin Cct ring complex, related to Tcp1p, required for the assembly of actin and tubulins in vivo
YAR1	YPL239W	gi|6325017	L	2	0.858793	0.0999396	cytoplasm	13100	Cytoplasmic ankyrin-repeat containing protein of unknown function, proposed to link the processes of 40S ribosomal subunit biogenesis and adaptation to osmotic and oxidative stress; expression repressed by heat shock
GSM1	YJL103C	gi|6322358	L	2	0.675132	0.280199	0	not visualized	Putative zinc cluster protein of unknown function; proposed to be involved in the regulation of energy metabolism, based on patterns of expression and sequence analysis
SOV1	YMR066W	gi|6323711	L/H	1	22.6789	0	mitochondrion	396	Mitochondrial protein of unknown function
IRC18	YJL037W	gi|6322423	L2	1	1.62285	0	0	not visualized	Putative protein of unknown function; expression induced in respiratory-deficient cells and in carbon-limited chemostat cultures; similar to adjacent ORF, YJL038C; null mutant displays increased levels of spontaneous Rad52p foci
YLR241W	YLR241W	gi|6323270	L2	3	1.50846	0.423	0	not visualized	Putative protein of unknown function, may be involved in detoxification
YDR266C	YDR266C	gi|6320472	L2	2	1.13817	0.0453671	cytoplasm	1910	Protein of unknown function that may interact with ribosomes, based on co-purification experiments;green fluorescent protein (GFP)-fusion protein localizes to the cytoplasm; contains a RING finger domain
YER140W	YER140W	gi|6320988	L2	1	1.11849	0	ambiguous	not visualized	Putative protein of unknown function; the authentic, non-tagged protein is detected in highly purified mitochondria in high-throughput studies; genetic interactions suggest a role in folding of ER membrane proteins
YMR124W	YMR124W	gi|6323772	L2	2	1.04356	0.124207	ambiguous,bud neck,cytoplasm,cell periphery,bud	166	Protein of unknown function; GFP-fusion protein localizes to the cell periphery, cytoplasm, bud, and bud neck; interacts with Crm1p in two-hybrid assay; YMR124W is not an essential gene; predicted to have a role in organelle organization
YJL132W	YJL132W	gi|6322329	L2	1	0.974612	0	0	not visualized	Putative protein of unknown function; localizes to the membrane fraction; possible Zap1p-regulated target gene induced by zinc deficiency; YJL132W is a non-essential gene
AIM9	YER080W	gi|6320924	L2/H	2	0.433174	0.0627048	mitochondrion	8200	Putative protein of unknown function; the authentic, non-tagged protein is detected in highly purified mitochondria in high-throughput studies; null mutant displays elevated frequency of mitochondrial genome loss
TUS1	YLR425W	gi|6323457	M	3	0.705174	0.193999	0	not visualized	Guanine nucleotide exchange factor (GEF) that functions to modulate Rho1p activity as part of the cell integrity signaling pathway; multicopy suppressor of tor2 mutation and ypk1 ypk2 double mutation; potential Cdc28p substrate
CRN1	YLR429W	gi|6323460	N	1	0.608137	0	actin	2900	Coronin, cortical actin cytoskeletal component that associates with the Arp2p/Arp3p complex to regulate its activity; plays a role in regulation of actin patch assembly
DYN1	YKR054C	gi|6322907	N	1	0.578649	0	cytoplasm	195	Cytoplasmic heavy chain dynein, microtubule motor protein, required for anaphase spindle elongation; involved in spindle assembly, chromosome movement, and spindle orientation during cell division, targeted to microtubule tips by Pac1p
APL4	YPR029C	gi|6325286	O	1	1.05312	0	punctate composite	4850	Gamma-adaptin, large subunit of the clathrin-associated protein (AP-1) complex; binds clathrin; involved in vesicle mediated transport
LAA1	YJL207C	gi|6322254	O	1	1.03384	0	Golgi to vacuole	300	AP-1 accessory protein; colocalizes with clathrin to the late-Golgi apparatus; involved in TGN-endosome transport; physically interacts with AP-1; similar to the mammalian p200; may interact with ribosomes; YJL207C is a non-essential gene
VPS9	YML097C	gi|6323541	O	3	0.915516	0.123336	cytoplasm	4280	A guanine nucleotide exchange factor involved in vesicle-mediated vacuolar protein transport; specifically stimulates the intrinsic guanine nucleotide exchange activity of Vps21p/Rab5: similar to mammalian ras inhibitors; binds ubiquitin
KAR2	YJL034W	gi|6322426	O	2	0.862978	0.112538	ambiguous	337000	ATPase involved in protein import into the ER, also acts as a chaperone to mediate protein folding in the ER and may play a role in ER export of soluble proteins; regulates the unfolded protein response via interaction with Ire1p
KIN1	YDR122W	gi|6320327	O	2	0.85501	0.0105565	cytoplasm	279	Serine/threonine protein kinase involved in regulation of exocytosis; localizes to the cytoplasmic face of the plasma membrane; closely related to Kin2p
EXO84	YBR102C	gi|6319578	O	2	0.786313	0.063605	ambiguous,bud neck,cell periphery,bud	not visualized	Essential protein with dual roles in spliceosome assembly and exocytosis; the exocyst complex (Sec3p, Sec5p, Sec6p, Sec8p, Sec10p, Sec15p, Exo70p, and Exo84p) mediates polarized targeting of secretory vesicles to active sites of exocytosis
VPS13	YLL040C	gi|6322988	O/L2	1	0.653051	0	cytoplasm,endosome	125	Protein of unknown function; heterooligomeric or homooligomeric complex; peripherally associated with membranes; homologous to human COH1; involved in sporulation, vacuolar protein sorting and protein-Golgi retention
RIF1	YBR275C	gi|6319752	P3	2	1.92369	0.630111	nucleus	not quantitated	Protein that binds to the Rap1p C-terminus and acts synergistically with Rif2p to help control telomere length and establish telomeric silencing; deletion results in telomere elongation
SMC3	YJL074C	gi|6322387	P3	1	1.08746	0	nucleus	2660	Subunit of the multiprotein cohesin complex required for sister chromatid cohesion in mitotic cells; also required, with Rec8p, for cohesion and recombination during meiosis; phylogenetically conserved SMC chromosomal ATPase family member
YKU80	YMR106C	gi|6323753	P3/D	1	1.20094	0	nucleus	358	Subunit of the telomeric Ku complex (Yku70p-Yku80p), involved in telomere length maintenance, structure and telomere position effect; relocates to sites of double-strand cleavage to promote nonhomologous end joining during DSB repair
RCK1	YGL158W	gi|6321280	V	3	1.61043	0.115692	0	not visualized	Protein kinase involved in the response to oxidative stress; identified as suppressor of S. pombe cell cycle checkpoint mutations

## Sheet: PHO5 (r)_1_MSMS_summary
	Submit To DeNovo	Plate Number	Spot Index	Spot Label	Protein Name	Species	Accession Number	Total Ion Score	Total Ion Score C.I. %	Protein MW	Protein PI	Best Peptide Sequence	Start Sequence Position	End Sequence Position	Modification	Ion Score	Ion Score C.I. %	Calculated Mass	Observed Mass	Match Error Da	Match Error PPM	Total MS/MS Ion Cluster Area	MS/MS Ion Cluster Area Matched %	Custom1	Custom2	Acquisition Time	iTRAQ Ratio (116/115)	Avg, iTRAQ Ratio (116/115)	iTRAQ Peptides (116/115)	iTRAQ 114 Reagent Cluster Area	iTRAQ 115 Reagent Cluster Area	iTRAQ 116 Reagent Cluster Area	iTRAQ 117 Reagent Cluster Area
2893	False	1	382	P9	She1p		gi|6319440	21.72	91.55	42315.4	10.41	TSGSLSSNLK	314	323	(N-term)_iTRAQ[0], Lysine(K)_iTRAQ[10]	21.72	91.55	1281.73	1281.63	-0.0917969	-71.6197	32581.8	47.8504			2011-11-10 10:01:33	1.11684	1.11684	1	744.011	2833.97	3165.08	0
1613	False	1	246	J22	homologue of NRG1; Nrg2p		gi|6319540	20.69	89.288	28964.1	9.87	DNLMSTILAK	7	16	(N-term)_iTRAQ[0], Lysine(K)_iTRAQ[10], Oxidation (M)[4]	20.69	89.288	1409.79	1409.74	-0.0478516	-33.9423	272451	47.058			2011-11-10 03:07:24	2.47437	2.47437	1	450.579	18205.1	45046.1	0
882	False	1	167	G18	Exo84p		gi|6319578	19.95	87.298	94262.6	7.99	DMSSTAQR	525	532	(N-term)_iTRAQ[0], Oxidation (M)[2]	19.95	87.298	1055.49	1055.54	0.0471191	44.6419	9203.52	31.0075			2011-10-10 23:10:58	0.702256	0.702256	1	241.179	2167.6	1522.21
2545	False	1	341	N19	Unknown; Hdr1p		gi|6319614	25.54	96.494	67516.3	7.98	DAMGSKSMNWFLEARR	481	496	(N-term)_iTRAQ[0], Lysine(K)_iTRAQ[6], Oxidation (M)[8]	25.54	96.494	2203.1	2203.1	-0.00317383	-1.44062	15012.3	33.9605			2011-11-10 07:26:45	1.87843	1.87843	1		2447.88	4598.17	3.70621
409	False	1	120	E19	Ybr141cp		gi|6319617	50.54	99.989	43396.2	9.74	KQVGSNVTR	14	22	(N-term)_iTRAQ[0], Lysine(K)_iTRAQ[1]	29.91	98.718	1276.76	1276.68	-0.0802002	-62.8155	4.2944e+06	35.3506			2011-10-10 20:38:00	0.982186	0.84807	3	0	779108	765229	3259.73
610	False	1	140	F15	Ybr141cp		gi|6319617	50.54	99.989	43396.2	9.74	KQVGSNVTR	14	22	(N-term)_iTRAQ[0], Lysine(K)_iTRAQ[1]	25.8	96.697	1276.76	1276.69	-0.0665283	-52.1072	113554	29.4736			2011-10-10 21:25:52	0.896243	0.84807	3	411.09	24493.4	21952	191.811
303	False	1	109	E8	Ybr141cp		gi|6319617	50.54	99.989	43396.2	9.74	QVGSNVTR	15	22	(N-term)_iTRAQ[0]	20.63	89.139	1004.56	1004.48	-0.0805054	-80.1399	77124.4	34.0454			2011-10-10 20:03:40	0.692907	0.84807	3	697.041	12076.8	8368.11	0
718	False	1	151	G2	Ysw1p		gi|6319624	15.71	66.282	81215	6.69	ETIGGLR	565	571	(N-term)_iTRAQ[0]	15.71	66.282	889.523	889.469	-0.0541382	-60.8621	348507	19.4199			2011-10-10 22:17:57	1.05219	1.05219	1	1438.98	54840	57701.9	0
1432	False	1	228	J4	Ybr197cp		gi|6319674	19.89	87.122	27116.3	9.1	LMRERNQR	155	162	(N-term)_iTRAQ[0]	19.89	87.122	1246.69	1246.65	-0.0412598	-33.0954	1.45208e+06	47.7569			2011-11-10 02:08:53	0.97083	0.970831	1	17.4886	92646.6	89944.2	0
1401	False	1	225	J1	Ybr216cp		gi|6319693	19.92	87.21	87557.6	5.45	FVYSHADTFEDALFLLR	215	231	(N-term)_iTRAQ[0]	19.92	87.21	2188.12	2188.12	0.00219727	1.00418	3.31475e+06	38.1217			2011-11-10 01:58:53	2.98804	2.98804	1	1418.08	99277.3	296644	0
557	False	1	135	F10	Ybr223cp		gi|6319701	17.39	77.099	68753.3	8.43	QDPAMVTRR	417	425	(N-term)_iTRAQ[0]	17.39	77.099	1217.65	1217.59	-0.0673828	-55.3382	1.17047e+06	37.0414			2011-10-10 21:41:06	1.0539	1.0539	1	753.333	112602	118671	0
943	False	1	174	H1	Ybr238cp		gi|6319715	15.6762	66.019	89552.1	7.1	IRLAQQTQVLK	2	12	(N-term)_iTRAQ[0], Lysine(K)_iTRAQ[11]	16.64	72.782	1586	1585.82	-0.175659	-110.756	655531	32.6013			2011-11-10 00:37:57	1.20383	1.20383	1	481.02	58352.5	70246.2	633.159
851	False	1	164	G15	Putative 57 kDa protein with an apparent MW of 70 kDa by SDS-PAGE; Enp1p		gi|6319724	16.13	69.39	60814.6	4.83	ELLAGASR	459	466	(N-term)_iTRAQ[0]	16.13	69.39	960.56	960.484	-0.0755615	-78.6641	26066.9	20.6924			2011-10-10 23:00:58	1.33557	1.33557	1		3636.66	4857.01	0
1803	False	1	265	K17	transcription factor involved in the regulation of alpha-specific genes; Hmlalpha1p		gi|6319786	16.48	71.76	23184.5	10	IASGSQNTQFR	69	79	(N-term)_iTRAQ[0]	16.48	71.76	1352.7	1352.8	0.0911865	67.4105	435587	21.7247			2011-11-10 03:39:43	1.42269	1.42269	1	1126.57	58091.9	82646.7	180.461
1298	False	1	214	I14	Amino acid permease; Fen2p		gi|6319876	17.71	78.725	61658.4	6.8	SITQHEVER	7	15	(N-term)_iTRAQ[0]	17.71	78.725	1242.66	1242.71	0.0522461	42.0439	16616.7	27.7615			2011-11-10 01:15:51	0.988606	0.988606	1	207.101	3210.75	3174.17
1424	False	1	227	J3	threonine synthase; Thr4p		gi|6319901	18.98	84.12	63871	5.46	FIERADVELVK	492	502	(N-term)_iTRAQ[0], Lysine(K)_iTRAQ[11]	18.98	84.12	1606.94	1606.92	-0.0164795	-10.2552	158746	23.9706			2011-11-10 02:06:19	0.436238	0.436238	1	0	52503.8	22904.1	0
2266	False	1	313	M15	Ydl223cp		gi|6319978	20.2762	88.217	125653	5.92	NNVVSPAMK	579	587	(N-term)_iTRAQ[0], Lysine(K)_iTRAQ[9]	21.24	90.562	1247.7	1247.67	-0.0357666	-28.666	40279.3	54.596			2011-11-10 06:38:31	2.15005	2.15005	1	191.289	2044.84	4396.51	52.0181
2590	False	1	345	N23	binds to single-stranded TG1-3 telomere G-tails; Cdc13p		gi|6319981	16.59	72.466	114836	6.15	TASPGMAVWSLK	458	469	(N-term)_iTRAQ[0], Lysine(K)_iTRAQ[12]	16.59	72.466	1535.85	1535.75	-0.0957031	-62.3128	9016.55	26.808			2011-11-10 07:15:25	0.684129	0.684129	1	179.291	1898.97	1299.14	102.911
1650	False	1	249	K1	Ydl148cp		gi|6320053	18.13	80.686	108648	6.95	QIGEEQRKR	89	97	(N-term)_iTRAQ[0], Lysine(K)_iTRAQ[8]	18.13	80.686	1431.83	1431.73	-0.100098	-69.909	10743.1	31.1032			2011-11-10 04:33:44	1.23738	1.23738	1		2204.83	2728.2	183.398
1991	False	1	284	L12	Cyk3p		gi|6320086	20.62	89.114	111582	9.06	NGKMGDILR	325	333	(N-term)_iTRAQ[0], Lysine(K)_iTRAQ[3]	20.62	89.114	1291.74	1291.69	-0.0467529	-36.1938	2.14601e+06	57.7311			2011-11-10 05:09:36	1.35602	1.35602	1	210.281	151265	205118	83.9373
1492	False	1	234	J10	Ydr065wp		gi|6320270	15.75	66.591	50715.4	9.83	SKEMYAKR	325	332	(N-term)_iTRAQ[0], Lysine(K)_iTRAQ[2,7]	15.75	66.591	1444.83	1444.63	-0.200562	-138.813	724660	57.3742			2011-11-10 02:28:18	2.28614	2.28614	1	672.657	33396.4	76349	31.8835
2242	False	1	311	M13	Serine/threonine protein kinase; Kin1p		gi|6320327	22.72	93.288	132088	8.81	LEFIDDVEETR	432	442	(N-term)_iTRAQ[0]	22.72	93.288	1509.76	1509.7	-0.052124	-34.5248	298967	37.9231			2011-11-10 06:30:45	1.16076	1.16076	1	638.309	33866.5	39310.7	721.899
305	False	1	109	E8	transcription factor; genetic and mutant analyses suggest that Ngg1p (Ada3p) is part of two transcr		gi|6320381	15.62	65.576	89511.2	5.01	SEFVVSQTLPR	226	236	(N-term)_iTRAQ[0]	15.62	65.576	1406.78	1406.73	-0.0509033	-36.1844	18347.5	14.9439			2011-10-10 20:04:20	1.18715	1.18715	1	0	3657.31	4341.79	118.132
115	False	1	76	D1	Histone H2B (HTB1 and HTB2 code for nearly identical proteins); Htb1p		gi|6320430	21.08	90.208	17269.8	10.1	KPAAK	18	22	(N-term)_iTRAQ[0], Lysine(K)_iTRAQ[1,5]	21.08	90.208	946.642	946.595	-0.0466309	-49.2592	15194.1	48.2939			2011-10-10 19:02:57	6.28887	6.28887	1		912.041	5735.71	96.1891
1343	False	1	219	I19	Histone H2A (HTA1 and HTA2 code for nearly identical proteins); Hta1p		gi|6320431	100.53	100	15710	10.67	HLQLAIR	84	90	(N-term)_iTRAQ[0]	55.26	99.996	994.628	994.614	-0.0139771	-14.0525	153989	48.1388			2011-11-10 00:58:04	7.46827	5.0116	2	1030.2	5498.29	41062.7	0
1475	False	1	232	J8	Histone H2A (HTA1 and HTA2 code for nearly identical proteins); Hta1p		gi|6320431	100.53	100	15710	10.67	AGLTFPVGR	23	31	(N-term)_iTRAQ[0]	45.27	99.963	1061.62	1061.6	-0.0195312	-18.3975	77780.3	65.0559			2011-11-10 02:22:46	3.36304	5.0116	2	805.169	2489.32	8371.68	338.084
813	False	1	161	G12	Ydr266cp		gi|6320472	17.67	78.528	82374.2	9.14	NTLRPVQNIKR	518	528	(N-term)_iTRAQ[0], Lysine(K)_iTRAQ[10]	17.67	78.528	1627	1626.9	-0.0974121	-59.8722	697457	32.6749			2011-10-10 22:48:39	1.40973	1.40973	1	899.679	99109.5	139718	0
382	False	1	117	E16	nuclear protein involved in silencing; Sum1p		gi|6320516	15.93	67.947	129795	5.85	EMENYRIFINR	968	978	(N-term)_iTRAQ[0]	15.93	67.947	1628.83	1628.75	-0.0875244	-53.7344	24011.4	7.98125			2011-10-10 20:29:17	1.5186	1.5186	1	65.0682	3224.81	4897.19	41.7633
134	False	1	78	D3	Ydr324cp		gi|6320531	21.55	91.213	96990.6	6.15	GADFLVSGGVEK	343	354	(N-term)_iTRAQ[0], Lysine(K)_iTRAQ[12]	21.55	91.213	1466.81	1466.83	0.0241699	16.4779	4734.4	34.8249			2011-10-10 19:09:05	1.81972	1.81972	1		1013.93	1845.07	128.865
1665	False	1	251	K3	involved in rDNA silencing; Lrs4p		gi|6320647	28.14	98.073	44852.4	9.54	NNMILK	238	243	(N-term)_iTRAQ[0], Lysine(K)_iTRAQ[6]	28.14	98.073	1020.61	1020.59	-0.0256958	-25.1769	66457.4	49.2811			2011-11-10 04:25:39	1.08332	1.08332	1	228.258	7681.45	8321.47	0
1167	False	1	201	I1	vacuolar protease B; Prb1p		gi|6320775	20.12	87.786	78553	5.94	QNPLVDFVER	264	273	(N-term)_iTRAQ[0]	20.12	87.786	1360.73	1360.75	0.0183105	13.4564	52087.4	22.5664			2011-11-10 01:57:36	0.963867	0.963867	1	316.931	12545.2	12091.9	94.5775
549	False	1	134	F9	Yer006wp		gi|6320842	16.3	70.565	65834.9	8.92	ELAKQQR	76	82	(N-term)_iTRAQ[0], Lysine(K)_iTRAQ[4]	16.3	70.565	1160.7	1160.57	-0.128052	-110.323	198044	32.8087			2011-10-10 21:44:58	1.22291	1.22291	1	675.413	18433	22541.9	0
2914	False	1	384	P11	Yer080wp		gi|6320924	20.24	88.119	82397.5	8.71	YTWGSWLK	61	68	(N-term)_iTRAQ[0], Lysine(K)_iTRAQ[8]	20.24	88.119	1328.72	1328.62	-0.109009	-82.0402	64222.5	45.9969			2011-11-10 10:08:20	1.56224	1.23181	3		4373.78	6832.9	0
2458	False	1	332	N10	Yer080wp		gi|6320924	20.24	88.119	82397.5	8.71	YTWGSWLK	61	68	(N-term)_iTRAQ[0], Lysine(K)_iTRAQ[8]	18.55	82.467	1328.72	1328.63	-0.0914307	-68.8108	28912.9	47.7463			2011-11-10 07:56:52	0.667381	1.23181	3	124.766	3210.02	2142.31	174.175
2849	False	1	377	P4	Yer080wp		gi|6320924	20.24	88.119	82397.5	8.71	YTWGSWLK	61	68	(N-term)_iTRAQ[0], Lysine(K)_iTRAQ[8]	18.02	80.191	1328.72	1328.61	-0.111572	-83.9694	572.748	46.9342			2011-11-10 09:47:19	1.79269	1.23181	3		113.227	202.981
2132	False	1	300	M2	presumed vesicle coat protein; Chc1p		gi|6321232	21.99	92.059	204909	5.11	AARLCYSAVSNYSK	1219	1232	(N-term)_iTRAQ[0], Lysine(K)_iTRAQ[14], MMTS (C)[5]	21.99	92.059	1866.94	1866.89	-0.0483398	-25.8925	78145.1	42.9306			2011-11-10 05:55:12	1.75898	1.75898	1	352.108	7808.69	13735.4	201.663
2118	False	1	296	L24	Serine/threonine protein kinase; Rck1p		gi|6321280	38.77	99.833	63972.1	5.27	KGISSDAILK	157	166	(N-term)_iTRAQ[0], Lysine(K)_iTRAQ[1,10]	38.77	99.833	1463.92	1463.77	-0.145752	-99.563	26625.7	48.5731			2011-11-10 05:50:40	0.633001	0.633001	1	2.0021	4863.69	3078.72	133.667
1408	False	1	225	J1	Ygl110cp		gi|6321328	15.3962	63.756	80782.4	6.51	IISEGVPDELR	406	416	(N-term)_iTRAQ[0]	16.36	70.969	1371.76	1371.72	-0.0373535	-27.2304	28723	32.9956			2011-11-10 02:01:09	1.14246	1.14246	1	266.641	4640.12	5301.14
1554	False	1	240	J16	nuclear pore protein; Seh1p		gi|6321338	19.46	85.781	42780.5	5.31	IIASASYDK	71	79	(N-term)_iTRAQ[0], Lysine(K)_iTRAQ[9]	19.46	85.781	1255.71	1255.65	-0.067627	-53.8554	168115	39.7351			2011-11-10 02:48:21	1.90458	1.90458	1	854.869	16924	32233	194.299
129	False	1	78	D3	Deoxyhypusine synthase; Dys1p		gi|6321859	17.99	80.054	48086	1900-01-05 12:00:00	SLRDQGMNR	160	168	(N-term)_iTRAQ[0], Oxidation (M)[7]	17.99	80.054	1236.62	1236.59	-0.034668	-28.0344	17892.9	9.39376			2011-10-10 19:07:28	1.33719	1.33719	1	151.328	2315.81	3096.68	84.3963
1214	False	1	206	I6	Yhr115cp		gi|6321907	18.12	80.642	49699.1	6.32	TAGAGSQIIIGR	182	193	(N-term)_iTRAQ[0]	18.12	80.642	1287.75	1287.61	-0.138916	-107.875	144682	25.6584			2011-11-10 01:40:27	1.22339	1.22339	1	142.477	10837.3	13258.3	70.1616
537	False	1	133	F8	mutS homolog involved in mitochondrial DNA repair; Msh1p		gi|6321912	21.9	91.893	121368	8.91	LKPGICTK	927	934	(N-term)_iTRAQ[0], Lysine(K)_iTRAQ[2,8], MMTS (C)[6]	21.9	91.893	1337.8	1337.77	-0.0283203	-21.1693	9.56497e+06	26.218			2011-10-10 21:47:34	1.01827	0.984097	2	16137.8	1.21005e+06	1.23216e+06	19661.7
812	False	1	160	G11	mutS homolog involved in mitochondrial DNA repair; Msh1p		gi|6321912	21.9	91.893	121368	8.91	LKPGICTK	927	934	(N-term)_iTRAQ[0], Lysine(K)_iTRAQ[2,8], MMTS (C)[6]	15.94	68.021	1337.8	1337.78	-0.0230713	-17.2457	45762.5	26.11			2011-10-10 22:48:19	0.951069	0.984097	2	141.53	8630.2	8207.92	0
1999	False	1	284	L12	6-phosphogluconate dehydrogenase; probable GND gene; Gnd1p		gi|6321977	26.94	97.46	58730.7	6.19	DREQFVDDLEQALYASK	314	330	(N-term)_iTRAQ[0], Lysine(K)_iTRAQ[17]	26.94	97.46	2315.18	2315.18	-0.0012207	-0.527261	18377.7	28.0059			2011-11-10 05:12:11	1.50006	1.50006	1	101.493	1331.86	1997.87
608	False	1	140	F15	cAMP-dependent protein kinase homolog, suppressor of cdc25ts; Sch9p		gi|6321999	18.56	82.507	99373.3	5.69	LEVTIIEAR	185	193	(N-term)_iTRAQ[0]	18.56	82.507	1187.71	1187.64	-0.0720215	-60.6388	260311	18.1182			2011-10-10 21:25:13	1.21976	1.21976	1	1356.99	28132.3	34314.8	0
704	False	1	150	G1	Tid3p		gi|6322047	20.56	88.963	91193.5	8.71	ALQSNISELHK	394	404	(N-term)_iTRAQ[0], Lysine(K)_iTRAQ[11]	20.56	88.963	1527.87	1527.78	-0.0986328	-64.5556	652764	17.5212			2011-10-10 22:13:27	1.04049	1.04049	1	539.159	73787.4	76775.2	0
160	False	1	82	D7	Yil065cp		gi|6322124	18.43	81.976	19831.7	9.16	EAESRRR	71	77	(N-term)_iTRAQ[0]	18.43	81.976	1047.58	1047.5	-0.0814209	-77.723	68003.6	44.5111			2011-10-10 19:17:27	1.00726	1.00726	1		5151.27	5188.67	0
2935	False	1	386	P13	Mmd1p		gi|6322138	16.97	74.773	17529.4	9.3	FLRNSVLRTAPVLR	2	15	(N-term)_iTRAQ[0]	16.97	74.773	1786.09	1785.94	-0.151733	-84.9527	7129.64	34.8063			2011-11-10 10:15:07	1.0649	1.0649	1		1475.52	1571.29
1202	False	1	205	I5	Farnesyl diphosphate synthetase (FPP synthetase); Erg20p		gi|6322294	19.05	84.373	45921.3	5.32	MASEKEIR	1	8	(N-term)_iTRAQ[0], Lysine(K)_iTRAQ[5], Oxidation (M)[1]	19.05	84.373	1267.69	1267.7	0.00378418	2.98509	53988.1	14.5781			2011-11-10 01:43:02	1.58336	1.58336	1	136.525	4630.64	7331.97	0
2551	False	1	342	N20	Yjl103cp		gi|6322358	29.95	98.73	78225.9	8.16	ALLDLENMAK	465	474	(N-term)_iTRAQ[0], Lysine(K)_iTRAQ[10], Oxidation (M)[8]	29.95	98.73	1421.79	1421.79	-0.00402832	-2.83327	1.13043e+06	57.7724			2011-11-10 07:22:13	3.11878	3.11878	1	2145.99	29921.7	93319.2	0
609	False	1	140	F15	DNA helicase; Hpr5p		gi|6322369	18.48	82.182	150298	8.86	QRRQIK	390	395	(N-term)_iTRAQ[0], Lysine(K)_iTRAQ[6]	18.48	82.182	1116.72	1116.64	-0.0808105	-72.3641	100410	29.8981			2011-10-10 21:25:33	1.08165	1.08165	1	760.995	19395.3	20978.8	51.0075
842	False	1	163	G14	Yjl084cp		gi|6322377	18.11	80.597	126984	6.42	DTVLHDNNQKR	705	715	(N-term)_iTRAQ[0], Lysine(K)_iTRAQ[10]	18.11	80.597	1627.88	1627.87	-0.0045166	-2.77454	38697.7	18.3246			2011-10-10 22:58:03	1.0964	1.0964	1	121.636	6666.1	7308.69	0
993	False	1	179	H6	Homologue of mammalian BiP (GPR78) protein; member of the HSP70 gene family; Kar2p		gi|6322426	21.99	92.059	83258.5	4.79	GRLTQEEIDR	551	560	(N-term)_iTRAQ[0]	21.99	92.059	1360.73	1360.78	0.0534668	39.2927	3.13406e+06	38.2637			2011-11-10 00:21:47	1.04404	1.04404	1	0	522424	545430	2216.31
1614	False	1	246	J22	Tah11p		gi|6322506	14.7162	57.612	74160.1	8.71	LQDAMKFVK	307	315	(N-term)_iTRAQ[0], Lysine(K)_iTRAQ[6,9], Oxidation (M)[5]	15.68	66.048	1527.89	1527.81	-0.0812988	-53.2097	344863	25.2537			2011-11-10 03:07:43	2.27319	2.27319	1	1074.66	31671.4	71995.1	0
1364	False	1	221	I21	Yjr070cp		gi|6322531	19.71	86.577	39306.4	4.78	EEAPMVR	263	269	(N-term)_iTRAQ[0]	19.71	86.577	975.505	975.511	0.00549316	5.6311	206671	29.7068			2011-11-10 00:51:54	1.6925	1.6925	1	1381.92	27525	46586.1	0
1048	False	1	185	H12	regulator of histone transcription; Hir3p		gi|6322600	17.03	75.119	211022	5.85	SADLK	593	597	(N-term)_iTRAQ[0], Lysine(K)_iTRAQ[5]	17.03	75.119	821.498	821.48	-0.0178223	-21.6948	82077.7	33.5935			2011-11-10 00:05:37	0.365317	0.365317	1	523.959	13683.5	4998.83	115.838
302	False	1	109	E8	mitochondrial malic enzyme; Mae1p		gi|6322823	40.38	99.885	80075.1	8.39	TRLSVSVAAR	4	13	(N-term)_iTRAQ[0]	21.43	90.966	1203.73	1203.59	-0.140991	-117.129	131468	30.6333			2011-10-10 20:03:21	0.857051	1.23267	2	242.376	9581.43	8211.77	0
1397	False	1	224	I24	mitochondrial malic enzyme; Mae1p		gi|6322823	40.38	99.885	80075.1	8.39	KIFLMDR	415	421	(N-term)_iTRAQ[0], Lysine(K)_iTRAQ[1]	18.95	84.009	1210.72	1210.55	-0.176392	-145.691	40866.8	32.3903			2011-11-10 00:43:09	1.7729	1.23267	2	322.028	4032.63	7149.45	196.871
2776	False	1	364	O18	putative mannosyltransferase; type 2 membrane protein; Ktr2p		gi|6322914	18.54	82.426	54536.9	5.56	ENATLLMLVRNWELSGALRSMR	91	112	(N-term)_iTRAQ[0], Oxidation (M)[21]	18.54	82.426	2720.45	2720.4	-0.0505371	-18.5768	7638.17	44.3857			2011-11-10 09:23:44	1.80293	1.80293	1		774.287	1395.98	24.1886
2131	False	1	300	M2	sit4 suppressor; Sis2p		gi|6322925	18.57	82.547	69206.3	4.56	KKDSALK	168	174	(N-term)_iTRAQ[0], Lysine(K)_iTRAQ[1,2,7]	18.57	82.547	1365.89	1365.73	-0.16748	-122.616	105631	35.7327			2011-11-10 05:54:53	3.15744	3.15744	1	523.481	6265.71	19783.6	241.751
2746	False	1	361	O15	Putative Na+/H+ antiporter; Nha1p		gi|6323167	17.7	78.676	118210	5.36	IPAVMILRPLIPDIKSWR	343	360	(N-term)_iTRAQ[0], Lysine(K)_iTRAQ[15]	17.7	78.676	2406.47	2406.33	-0.132568	-55.0884	4962.84	46.1141			2011-11-10 09:14:00	1.19116	1.19116	1		996.177	1186.61
3014	False	1	394	P21	acetyl-coenzyme A synthetase; Acs2p		gi|6323182	18.06	80.373	81628.5	6.21	EHKVVYEAHNVKALK	5	19	(N-term)_iTRAQ[0], Lysine(K)_iTRAQ[3,12,15]	18.06	80.373	2341.39	2341.17	-0.217285	-92.802	3791.96	28.2397			2011-11-10 10:40:40	0.927136	0.927136	1		1146.27	1062.75
1856	False	1	270	K22	100 kD component of the Exocyst complex; required for exocytosis, The Exocyst complex contains the		gi|6323195	17.61	78.23	111415	5.9	QNYIQSVELIRRYNDFYSMGK	156	176	(N-term)_iTRAQ[0], Lysine(K)_iTRAQ[21]	17.61	78.23	2912.5	2912.52	0.0229492	7.87957	39783.5	10.9496			2011-11-10 03:24:33	1.13498	1.13498	1		5545.47	6293.99	212.217
2117	False	1	296	L24	Possible transmembrane Ca2+ transporter; Ccc1p		gi|6323249	35.62	99.656	36822.4	4.97	TPELMVDFIIR	209	219	(N-term)_iTRAQ[0], Oxidation (M)[5]	35.62	99.656	1493.82	1493.67	-0.144653	-96.8348	55434.6	37.6868			2011-11-10 05:50:20	3.24644	5.0102	2	174.39	3085.7	10017.6	418.035
1861	False	1	271	K23	Possible transmembrane Ca2+ transporter; Ccc1p		gi|6323249	35.62	99.656	36822.4	4.97	TPELMVDFIIR	209	219	(N-term)_iTRAQ[0], Oxidation (M)[5]	22.62	93.131	1493.82	1493.67	-0.147705	-98.8777	1.29694e+06	46.3898			2011-11-10 03:19:41	7.7322	5.0102	2	1585.68	18658.3	144270	407.612
470	False	1	126	F1	regulatory protein of adenylate cyclase; Cdc25p		gi|6323341	16.51	71.955	196249	6.67	LNNATGEHLK	832	841	(N-term)_iTRAQ[0], Lysine(K)_iTRAQ[10]	16.51	71.955	1384.78	1384.66	-0.123901	-89.4737	95574	22.9367			2011-10-10 22:11:12	1.19692	1.19692	1	218.734	12492.9	14953	309.246
2141	False	1	301	M3	acetohydroxyacid reductoisomerase; Ilv5p		gi|6323387	16.39	71.169	48657.6	9.1	NLFTVEDAIK	127	136	(N-term)_iTRAQ[0], Lysine(K)_iTRAQ[10]	16.39	71.169	1437.82	1437.73	-0.0864258	-60.1089	55364.3	36.4384			2011-11-10 05:58:08	0.904704	0.904704	1	158.012	6529.9	5907.63	417.153
379	False	1	117	E16	Ser/Thr protein kinase; MEKK homolog; Ste11p		gi|6323394	27.77	97.902	89540.5	6.74	LSIAQR	314	319	(N-term)_iTRAQ[0]	27.77	97.902	831.517	831.439	-0.0778198	-93.5877	266326	57.6529			2011-10-10 20:28:18	0.902321	0.902321	1	687.731	22598.8	20391.4	0
1143	False	1	196	H23	required for killer toxin sensitivity; Iki3p		gi|6323416	17.09	75.461	166219	4.95	IMVLAEVRK	743	751	(N-term)_iTRAQ[0], Lysine(K)_iTRAQ[9], Oxidation (M)[2]	17.09	75.461	1362.84	1362.74	-0.0942383	-69.1485	261456	26.6026			2011-10-10 23:34:34	0.909433	0.909433	1	0	37376	33991	0
787	False	1	158	G9	Homologous to S, pombe asp1+; Vip1p		gi|6323442	17.67	78.528	146607	8.77	LEISRDGGPRANEELR	296	311	(N-term)_iTRAQ[0]	17.67	78.528	1956.04	1955.97	-0.0722656	-36.9449	25691.2	6.07229			2011-10-10 22:40:16	1.31668	1.31668	1	144.328	4976.67	6552.68	72.663
2413	False	1	328	N6	NADH dehydrogenase (ubiquinone); Ndi1p		gi|6323515	16.37	71.036	63554.9	9.43	YNDLGALAYLGSERAIATIR	441	460	(N-term)_iTRAQ[0]	16.37	71.036	2311.25	2311.26	0.00683594	2.95768	12139.7	43.4119			2011-11-10 08:08:12	1.51796	1.51796	1	76.2987	1473.43	2236.62	83.7177
597	False	1	139	F14	similar to mammalian ras inhibitors; Vps9p		gi|6323541	62.9262	99.999	59020.2	5	QLAEEK	329	334	(N-term)_iTRAQ[0], Lysine(K)_iTRAQ[6]	24.29	95.324	1005.58	1005.55	-0.0280762	-27.9203	397011	43.5155			2011-10-10 21:28:09	0.890212	1.26898	3	1316.32	62919.8	56011.9	0
1574	False	1	242	J18	similar to mammalian ras inhibitors; Vps9p		gi|6323541	62.9262	99.999	59020.2	5	ELGKINR	212	218	(N-term)_iTRAQ[0], Lysine(K)_iTRAQ[4]	20.99	90.003	1117.69	1117.62	-0.069458	-62.144	222883	53.7229			2011-11-10 02:54:50	1.71061	1.26898	3	828.459	15563.7	26623.4	0
835	False	1	163	G14	similar to mammalian ras inhibitors; Vps9p		gi|6323541	62.9262	99.999	59020.2	5	SFLRNFLAQR	84	93	(N-term)_iTRAQ[0]	18.61	82.707	1395.8	1395.74	-0.0605469	-43.378	276450	39.5762			2011-10-10 22:55:47	1.3419	1.26898	3	229.215	40240.1	53998.2	257.554
607	False	1	140	F15	Yml081wp		gi|6323559	20.63	89.139	153825	7.79	EQINR	826	830	(N-term)_iTRAQ[0]	20.63	89.139	803.45	803.463	0.0134888	16.7886	868962	47.0214			2011-10-10 21:24:54	1.2089	1.2089	1	1807.09	61520.1	74371.9	498.424
459	False	1	125	E24	Yml071cp		gi|6323569	16.53	72.083	78131.8	4.63	GLNSIK	543	548	(N-term)_iTRAQ[0], Lysine(K)_iTRAQ[6]	16.53	72.083	919.582	919.463	-0.11908	-129.493	44390.8	18.9919			2011-10-10 20:54:11	0.901959	0.901959	1	972.833	7586.67	6842.86	174.451
870	False	1	166	G17	transcription factor; Arg80p		gi|6323685	26.15	96.953	21395.1	5.15	YIENK	87	91	(N-term)_iTRAQ[0], Lysine(K)_iTRAQ[5]	26.15	96.953	954.551	954.515	-0.0360107	-37.7253	20758.8	25.1344			2011-10-10 23:07:06	0.749637	0.749637	1	216.343	4977.17	3731.07	93.1289
1112	False	1	192	H19	Yku80p		gi|6323753	37.59	99.781	79051.4	5.14	LDSELK	593	598	(N-term)_iTRAQ[0], Lysine(K)_iTRAQ[6]	37.59	99.781	992.587	992.569	-0.0184937	-18.6318	70198.4	34.6708			2011-10-10 23:45:53	1.2468	1.2468	1	1005.88	8723.38	10876.3	233.27
577	False	1	137	F12	Ymr124wp		gi|6323772	20.61	89.089	114351	6.44	KLAEMEK	505	511	(N-term)_iTRAQ[0], Lysine(K)_iTRAQ[1,7]	20.61	89.089	1280.76	1280.61	-0.1521	-118.757	339696	31.2484			2011-10-10 21:34:38	1.12788	1.12788	1	1541.71	45981.5	51861.7	0
589	False	1	138	F13	(putative) involved in cell wall biogenesis; Ecm5p		gi|6323830	14.6162	56.625	181420	6.39	LWAQIGR	241	247	(N-term)_iTRAQ[0]	15.58	65.257	987.586	987.542	-0.0443726	-44.9303	223841	39.7457			2011-10-10 21:32:02	0.938981	0.938981	1	728.117	20297	19058.5	216.777
836	False	1	163	G14	Putative RNA-dependent helicase; Has1p		gi|6323947	24.35	95.388	63540.6	9.38	DVLGAAK	81	87	(N-term)_iTRAQ[0], Lysine(K)_iTRAQ[7]	24.35	95.388	961.593	961.568	-0.0247803	-25.77	191343	54.8096			2011-10-10 22:56:06	1.57332	1.57332	1	719.879	18424.7	28988	153.33
814	False	1	161	G12	Involved in pyrimidine biosynthesis; Thi12p		gi|6323997	16.63	72.719	44098.1	8.36	AWKEYIDFKPR	238	248	(N-term)_iTRAQ[0], Lysine(K)_iTRAQ[3,9]	16.63	72.719	1885.07	1885.06	-0.0152588	-8.09454	675657	34.6637			2011-10-10 22:48:58	1.4729	1.4729	1	240.916	109720	161606	0
2514	False	1	338	N16	Component of nuclear RNase P and RNase MRP; Pop1p		gi|6324108	14.9562	59.891	112210	9.83	SNDSEGDFLK	302	311	(N-term)_iTRAQ[0], Lysine(K)_iTRAQ[10]	15.92	67.874	1399.7	1399.75	0.0532227	38.0245	125930	45.3854			2011-11-10 07:36:08	2.03141	2.03141	1	1278.71	8693.96	17661	433.823
973	False	1	177	H4	adenylosuccinate synthetase; Ade12p		gi|6324109	18.22	81.083	53863.2	8.15	RRCGWLDLVVLK	311	322	(N-term)_iTRAQ[0], Lysine(K)_iTRAQ[12], MMTS (C)[3]	18.22	81.083	1792.03	1791.94	-0.0955811	-53.3367	295513	15.3145			2011-11-10 00:28:16	1.02125	1.02125	1	289.715	34341.3	35071	201.901
324	False	1	111	E10	Ynl116wp		gi|6324213	16.59	72.466	60936.1	6.6	CVRMRIELNR	392	401	(N-term)_iTRAQ[0], MMTS (C)[1]	16.59	72.466	1479.78	1479.71	-0.0667725	-45.1232	42951.2	10.5734			2011-10-10 20:10:29	1.3705	1.3705	1	32.6635	4974.95	6818.16	13.9264
553	False	1	134	F9	tropomyosin I; Tpm1p		gi|6324250	17.67	78.528	27561.6	4.58	RVAALEEQR	160	168	(N-term)_iTRAQ[0]	17.67	78.528	1215.69	1215.59	-0.104614	-86.0532	344658	39.0913			2011-10-10 21:46:16	1.13798	1.13798	1	507.694	35879.3	40829.9	0
947	False	1	174	H1	Histone H3 (HHT1 and HHT2 code for identical proteins); Hht2p		gi|6324297	72.0262	100	17796.4	11.43	KLPFQR	65	70	(N-term)_iTRAQ[0], Lysine(K)_iTRAQ[1]	27.66	97.848	1076.68	1076.63	-0.0531006	-49.3187	68117.7	37.297			2011-11-10 00:39:15	6.40003	3.18676	3	603.628	4049.96	25919.9	0
702	False	1	149	F24	Histone H3 (HHT1 and HHT2 code for identical proteins); Hht2p		gi|6324297	72.0262	100	17796.4	11.43	KQLASK	19	24	(N-term)_iTRAQ[0], Lysine(K)_iTRAQ[1,6]	27.26	97.64	1106.73	1106.66	-0.0654297	-59.12	28038.6	20.6448			2011-10-10 20:59:21	1.14381	3.18676	3	241.333	6847.14	7831.8	0
236	False	1	102	E1	Histone H3 (HHT1 and HHT2 code for identical proteins); Hht2p		gi|6324297	72.0262	100	17796.4	11.43	KSTGGKAPR	10	18	(N-term)_iTRAQ[0], Lysine(K)_iTRAQ[1,6]	18.07	80.418	1333.83	1333.78	-0.0511475	-38.3463	16826.6	17.2509			2011-10-10 19:42:02	4.42091	3.18676	3	98.1203	1638.33	7242.9	157.738
1263	False	1	211	I11	Histone H4 (HHF1 and HHF2 code for identical proteins); Hhf2p		gi|6324298	59.38	99.999	13090.7	11.36	DNIQGITKPAIR	25	36	(N-term)_iTRAQ[0], Lysine(K)_iTRAQ[8]	59.38	99.999	1613.96	1613.96	-0.00256348	-1.58832	182680	52.1445			2011-11-10 01:23:56	4.95312	4.95312	1	420.339	9062.9	44889.6	0
1436	False	1	228	J4	Protein with similarity to ribosomal proteins including Rpl6p; Rlp7p		gi|6324326	21.89	91.874	41528.2	9.47	NVYPLLK	182	188	(N-term)_iTRAQ[0], Lysine(K)_iTRAQ[7]	21.89	91.874	1134.71	1134.65	-0.06604	-58.1998	47795.6	54.9911			2011-11-10 02:10:11	1.00304	1.00304	1	506.102	6066.72	6085.18	69.867
1106	False	1	191	H18	putative RNA helicase; Dbp6p		gi|6324366	26.38	97.11	77177	5.88	FLIIDEADR	337	345	(N-term)_iTRAQ[0]	26.38	97.11	1235.68	1235.62	-0.0523682	-42.3802	19018.5	22.7325			2011-10-10 23:50:24	0.694692	0.694692	1		4152.73	2884.87	55.0037
369	False	1	116	E15	involved in mitosis and chromosome segregation; Ctr9p		gi|6324427	19.13	84.659	141183	5.99	AKIDEAR	908	914	(N-term)_iTRAQ[0], Lysine(K)_iTRAQ[2]	19.13	84.659	1090.65	1090.62	-0.026001	-23.84	1.77522e+06	36.7093			2011-10-10 20:25:05	1.06285	1.06285	1	2234.27	232841	247475	0
1351	False	1	220	I20	Yol045wp		gi|6324527	19.01	84.229	137770	5.48	LHELAGSSVTK	555	565	(N-term)_iTRAQ[0], Lysine(K)_iTRAQ[11]	19.01	84.229	1429.83	1429.71	-0.117798	-82.3861	377468	47.2164			2011-11-10 00:54:10	2.30364	2.30364	1	1283.64	30094.7	69327.3	0
150	False	1	81	D6	topoisomerase I; Top1p		gi|6324568	23.7362	94.688	105969	8.83	KEEQENEK	104	111	(N-term)_iTRAQ[0], Lysine(K)_iTRAQ[1,8]	24.7	95.745	1465.79	1465.86	0.0770264	52.5495	54840	29.1266			2011-10-10 19:14:13	1.62194	1.62194	1	67.906	10912.7	17699.7	0
2908	False	1	383	P10	Ribosomal protein L3 (rp1) (YL1); Rpl3p		gi|6324637	18.77	83.333	50162.9	10.29	DLDRPGSKFHKR	59	70	(N-term)_iTRAQ[0], Lysine(K)_iTRAQ[8,11]	18.77	83.333	1888.09	1887.94	-0.150757	-79.8463	2400.32	26.5581			2011-11-10 10:06:23	4.55085	4.55085	1		167.564	762.56
517	False	1	131	F6	Type 2C Protein Phosphatase; Ptc5p		gi|6324664	17.29	76.565	69964.1	8.7	SPLTRTVAIK	2	11	(N-term)_iTRAQ[0], Lysine(K)_iTRAQ[10]	17.29	76.565	1373.87	1373.77	-0.105469	-76.7675	3.18499e+06	25.3264			2011-10-10 21:54:01	1.28056	1.28056	1	0	326893	418607	0
1336	False	1	218	I18	55 kDa subunit of TFIIIC (tau55); Tfc7p		gi|6324684	15.84	67.276	53190.1	4.83	IRSGSCSLDK	197	206	(N-term)_iTRAQ[0], Lysine(K)_iTRAQ[10], MMTS (C)[6]	15.84	67.276	1399.73	1399.76	0.0294189	21.0176	58816.6	27.951			2011-11-10 01:02:17	1.74212	1.74212	1	360.434	10014.4	17446.3	0
1517	False	1	236	J12	GTPase activating protein (GAP); Bag7p		gi|6324708	16.53	72.083	50458.6	7.03	TLSAESLSPR	350	359	(N-term)_iTRAQ[0]	16.53	72.083	1204.67	1204.65	-0.0131836	-10.9438	155832	36.1714			2011-11-10 02:36:21	1.60845	1.60845	1	527.527	8012.29	12887.4	54.1112
1120	False	1	193	H20	second-largest subunit of RNA polymerase III; Ret1p		gi|6324781	18.15	80.775	142640	8.4	MIELISGK	958	965	(N-term)_iTRAQ[0], Lysine(K)_iTRAQ[8], Oxidation (M)[1]	18.15	80.775	1194.7	1194.65	-0.0494385	-41.3814	150579	27.7263			2011-10-10 23:42:01	1.57422	1.57422	1	774.64	18297.9	28804.8	30.7947
498	False	1	129	F4	transfer RNA isopentenyl transferase; Mod5p		gi|6324848	16.4	71.235	57299.6	9.1	GALQEIK	228	234	(N-term)_iTRAQ[0], Lysine(K)_iTRAQ[7]	16.4	71.235	1046.65	1046.61	-0.0375977	-35.922	771808	30.0223			2011-10-10 22:00:50	1.49884	1.49884	1	1168.53	71292.9	106857	0
1142	False	1	196	H23	photolyase; Phr1p		gi|6324962	14.6862	57.319	73850.4	9.22	VFNMDIQAK	508	516	(N-term)_iTRAQ[0], Lysine(K)_iTRAQ[9]	15.65	65.813	1353.74	1353.68	-0.0606689	-44.8156	543368	45.7256			2011-10-10 23:34:15	1.74284	1.74284	1	994.084	45663.8	79584.7	0
1555	False	1	240	J16	YAR1 encodes a 200-amino-acid protein with two ANK repeat motifs and an acidic C terminus rich in P		gi|6325017	17.49	77.62	24739.5	4.39	EETEKLNINKD	190	200	(N-term)_iTRAQ[0], Lysine(K)_iTRAQ[5,10]	17.49	77.62	1764.97	1764.99	0.0159912	9.06032	86393	29.624			2011-11-10 02:48:41	1.33817	1.33817	1	572.64	10564	14136.4	0
2049	False	1	289	L17	(putative) large subunit of dynactin complex; Nip100p		gi|6325083	16.0862	69.08	112988	5.62	EENFNLVNRLK	719	729	(N-term)_iTRAQ[0], Lysine(K)_iTRAQ[11]	17.05	75.234	1663.94	1663.92	-0.0175781	-10.5642	25223	18.8128			2011-11-10 05:28:20	1.31615	1.31615	1	337.281	4566.7	6010.46	0
838	False	1	163	G14	arginase; Car1p		gi|6325146	19.6	86.232	39229.4	5.38	DSTTGGSSVMIDGVK	74	88	(N-term)_iTRAQ[0], Lysine(K)_iTRAQ[15]	19.6	86.232	1741.89	1741.97	0.0825195	47.3736	138914	34.5961			2011-10-10 22:56:45	0.587873	0.587873	1	484.72	30732.1	18066.6	0
1286	False	1	213	I13	Ypl110cp		gi|6325147	18.72	83.14	151253	6.31	AWDLHDNDPNGK	995	1006	(N-term)_iTRAQ[0], Lysine(K)_iTRAQ[12]	18.72	83.14	1669.82	1669.86	0.041748	25.0016	203130	17.5564			2011-11-10 01:18:26	1.69366	1.69366	1	273.029	25091	42495.7	0
232	False	1	102	E1	multidrug resistance transporter; Pdr12p		gi|6325199	19.09	84.517	183619	6.4	QSGMK	1083	1087	(N-term)_iTRAQ[0], Lysine(K)_iTRAQ[5]	19.09	84.517	838.47	838.489	0.019043	22.7116	95204.5	26.0094			2011-10-10 19:40:45	3.65487	3.67508	2	575.144	10996.7	40191.5	512.34
110	False	1	76	D1	multidrug resistance transporter; Pdr12p		gi|6325199	19.09	84.517	183619	6.4	QSGMK	1083	1087	(N-term)_iTRAQ[0], Lysine(K)_iTRAQ[5]	18.86	83.675	838.47	838.494	0.0236206	28.1711	97950.4	23.4729			2011-10-10 19:01:20	3.6954	3.67508	2	490.378	11808.2	43636.2	0
1755	False	1	260	K12	integral membrane protein, exhibits homology to YBR161w, Hoc1p, and Och1p; Sur1p		gi|6325200	22.47	92.89	50432.9	9.06	WRIPKNGTVR	219	228	(N-term)_iTRAQ[0], Lysine(K)_iTRAQ[5]	22.47	92.89	1514.92	1514.88	-0.0372314	-24.5766	172467	24.7291			2011-11-10 03:56:33	1.28125	1.28125	1	468.66	20551.5	26331.7	285.797
903	False	1	170	G21	Rub1p activating protein; Ula1p		gi|6325254	39.19	99.849	57700.1	5.2	SRVEESLAR	339	347	(N-term)_iTRAQ[0]	39.19	99.849	1190.66	1190.59	-0.0760498	-63.8719	795637	46.7017			2011-10-10 23:17:46	1.15703	1.15703	1	1217.66	66985.3	77503.7	0
1322	False	1	217	I17	G(sub)2-specific B-type cyclin; Clb2p		gi|6325376	18.62	82.747	62349.8	6.28	ASIISVQWALK	468	478	(N-term)_iTRAQ[0], Lysine(K)_iTRAQ[11]	18.62	82.747	1503.91	1503.76	-0.150024	-99.756	240524	29.3578			2011-11-10 01:04:13	1.17226	1.17226	1	97.4276	23878.5	27991.8	501.789
2312	False	1	318	M20	Putative ATPase; Pch2p		gi|9755327	17.35	76.887	69978.8	5.63	LYSYATISLK	276	285	(N-term)_iTRAQ[0], Lysine(K)_iTRAQ[10]	17.35	76.887	1446.85	1446.71	-0.136353	-94.2413	343307	43.1321			2011-11-10 06:53:24	2.00079	2.00079	1	465.373	19376.1	38767.5	280.402
1	False	1	53	C2															825.051			91671.5				2011-10-10 18:58:44	0
2	False	1	53	C2															855.19			29516				2011-10-10 18:59:04	1.21171				188.775	228.74
3	False	1	53	C2															806.207			19376.6				2011-10-10 18:59:23	0.970293			156.683	200.205	194.258
4	False	1	53	C2															976.205			5486.95				2011-10-10 18:59:43	0
5	False	1	53	C2															815.136			5066.33				2011-10-10 19:00:02	0
6	False	1	53	C2															996.55			7284.26				2011-10-10 19:00:22	0
7	False	1	54	C3															854.202			21687.6				2011-10-10 18:55:31	1.6974					186.289
8	False	1	54	C3															876.998			65928.5				2011-10-10 18:55:51	0.701424				99.6923
9	False	1	54	C3															917.213			4174.09				2011-10-10 18:56:10	0.985639				114.577
10	False	1	54	C3															838.195			29265.3				2011-10-10 18:56:29	2.7544					230.01
11	False	1	54	C3															957.182			2375.64				2011-10-10 18:56:49	0
12	False	1	54	C3															975.196			2223.74				2011-10-10 18:57:08	0
13	False	1	54	C3															892.216			12039.3				2011-10-10 18:57:27	0
14	False	1	54	C3															931.208			1250.93				2011-10-10 18:57:46	0
15	False	1	54	C3															999.251			1020.48				2011-10-10 18:58:05	0
16	False	1	54	C3															910.23			280.288				2011-10-10 18:58:25	0
17	False	1	55	C4															882.526			26278.1				2011-10-10 18:52:18	0
18	False	1	55	C4															812.132			26076.6				2011-10-10 18:52:37	0.593771				241.907
19	False	1	55	C4															836.195			17245.4				2011-10-10 18:52:56	0.759981				296.058	224.998
20	False	1	55	C4															913.227			2020.75				2011-10-10 18:53:16	1.07552					90.6271
21	False	1	55	C4															823.198			99440.9				2011-10-10 18:53:35	0.876845				257.582	225.86
22	False	1	55	C4															857.161			26392.6				2011-10-10 18:53:54	0.740923				184.86	136.967
23	False	1	55	C4															828.188			17963.1				2011-10-10 18:54:13	0
24	False	1	55	C4															807.215			6998.36				2011-10-10 18:54:33	1.04565				137.093	143.352
25	False	1	55	C4															951.219			99.9875				2011-10-10 18:54:52	0
26	False	1	55	C4															968.256			425.929				2011-10-10 18:55:12	0
27	False	1	56	C5															810.218			25874.4				2011-10-10 18:49:05	0.221807			83.125	374.726
28	False	1	56	C5															880.204			39125.8				2011-10-10 18:49:24	2.31196					168.543
29	False	1	56	C5															861.165			33448.9				2011-10-10 18:49:43	2.34077					312.406
30	False	1	56	C5															871.185			40934				2011-10-10 18:50:02	1.16739					111.059
31	False	1	56	C5															843.225			25967.7				2011-10-10 18:50:22	0.510955				128.883
32	False	1	56	C5															837.194			16334.2				2011-10-10 18:50:41	0.321357				179.941
33	False	1	56	C5															800.217			8410.73				2011-10-10 18:51:00	2.39447					230.952
34	False	1	56	C5															853.186			8713.9				2011-10-10 18:51:20	1.12016					146.819
35	False	1	56	C5															817.177			3511.69				2011-10-10 18:51:39	0
36	False	1	56	C5															950.252							2011-10-10 18:51:59	0
37	False	1	57	C6															935.223			10416.4				2011-10-10 18:48:06	0.439236				177.414
38	False	1	57	C6															849.208			13691.7				2011-10-10 18:48:26	0.25042				306.376
39	False	1	57	C6															806.208			27086.7				2011-10-10 18:48:45	1.21607				280.951	341.657
40	False	1	58	C7															851.222			19027.7				2011-10-10 18:47:27	1.3145				148.027	194.582
41	False	1	58	C7															858.193			28131.5				2011-10-10 18:47:47	1.78815				206.244	368.795
42	False	1	59	C8															939.226			4126.9				2011-10-10 18:46:29	1.095					150.413
43	False	1	59	C8															887.245			10263.9				2011-10-10 18:46:48	0.704937				217.231	153.134
44	False	1	59	C8															850.502			22628.1				2011-10-10 18:47:08	0.51097				227.99	116.496
45	False	1	60	C9															805.211			35085.3				2011-10-10 18:45:11	1.35014			204.371	310.738	419.539
46	False	1	60	C9															852.22			18774.9				2011-10-10 18:45:30	2.02568					235.084
47	False	1	60	C9															1334.87			1867.48				2011-10-10 18:45:50	0
48	False	1	60	C9															892.236			18305.8				2011-10-10 18:46:09	0
49	False	1	61	C10															802.393			27395.4				2011-10-10 18:44:32	0.688102			112.317	337.933	232.532
50	False	1	61	C10															950.263			7034.1				2011-10-10 18:44:51	1.65724				292.279	484.377
51	False	1	62	C11															827.19			77976.9				2011-10-10 18:42:55	0.712755				332.561	237.034
52	False	1	62	C11															856.224			26240.1				2011-10-10 18:43:14	0.913303				369.111	337.11
53	False	1	62	C11															832.195			11685.2				2011-10-10 18:43:34	0.810541				253.543	205.507
54	False	1	62	C11															807.216			26838.5				2011-10-10 18:43:53	0.857293				147.504	126.454
55	False	1	62	C11															872.216			64528.5				2011-10-10 18:44:12	0.534647				236.436	126.41
56	False	1	63	C12															813.174			26259.6				2011-10-10 18:40:40	1.00618				202.611	203.862
57	False	1	63	C12															846.208			25613				2011-10-10 18:40:59	1.71694			90.272	447.508	768.346
58	False	1	63	C12															808.22			29457.4				2011-10-10 18:41:19	1.3888				294.642	409.2
59	False	1	63	C12															977.211			3775.81				2011-10-10 18:41:38	0.985639				158.655
60	False	1	63	C12															890.209			18359				2011-10-10 18:41:57	0.474661				191.709
61	False	1	63	C12															850.496			21020.3				2011-10-10 18:42:17	0
62	False	1	63	C12															951.239			1775.46				2011-10-10 18:42:36	2.11748					142.401
63	False	1	64	C13															1051.69			14702.2				2011-10-10 18:38:44	0.718252				147.59
64	False	1	64	C13															1165.72			6457.84				2011-10-10 18:39:03	2.07319					246.857
65	False	1	64	C13															845.172			27749.5				2011-10-10 18:39:22	0.747089				1969.74	1471.57	81.2523
66	False	1	64	C13															855.208			35472.8				2011-10-10 18:39:41	0.260373				531.032	138.267
67	False	1	64	C13															821.212			65646.6				2011-10-10 18:40:01	1.98787				165.122	328.241
68	False	1	64	C13															940.23			1085.45				2011-10-10 18:40:20	1.14078					97.5504
69	False	1	65	C14															847.213			21414.5				2011-10-10 18:37:46	1.08426				2771.86	3005.42	61.7569
70	False	1	65	C14															816.163			11392.3				2011-10-10 18:38:05	0.714922				414.662	296.451
71	False	1	65	C14															823.219			93561				2011-10-10 18:38:24	0.767701				308.275	236.663
72	False	1	66	C15															863.593			35296.2				2011-10-10 18:34:52	1.03066			94.0546	4908.88	5059.4	0
73	False	1	66	C15															909.246			8469.67				2011-10-10 18:35:11	1.18287				238.16	281.712
74	False	1	66	C15															828.21			63446.5				2011-10-10 18:35:30	1.34351				312.972	420.48
75	False	1	66	C15															950.25			3081.31				2011-10-10 18:35:49	0.822141				353.4	290.545
76	False	1	66	C15															868.257			20404.7				2011-10-10 18:36:09	0.786962				787.768	619.944
77	False	1	66	C15															803.217			17472.3				2011-10-10 18:36:28	1.30653				380.446	497.063
78	False	1	66	C15															856.185			19572				2011-10-10 18:36:48	0.509503				540.427	275.349
79	False	1	66	C15															833.197			3318.76				2011-10-10 18:37:07	2.08166				107.64	224.069
80	False	1	66	C15															975.21			1691.33				2011-10-10 18:37:26	0
81	False	1	67	C16															844.547			44054.4				2011-10-10 18:32:36	0.956868			111.067	6679.25	6391.16	29.0198
82	False	1	67	C16															891.229			22394.9				2011-10-10 18:32:55	1.28599			83.7303	154.311	198.442
83	False	1	67	C16															968.275			3875.53				2011-10-10 18:33:15	1.45467				167.064	243.023
84	False	1	67	C16															896.235			13598				2011-10-10 18:33:34	3.16507				115.091	364.272
85	False	1	67	C16															857.18			30189.4				2011-10-10 18:33:54	0.509781				775.593	395.383
86	False	1	67	C16															873.223			68888.1				2011-10-10 18:34:13	2.14205				126.944	271.92
87	False	1	67	C16															1500.71							2011-10-10 18:34:32	0
88	False	1	68	C17															999.255			4369.92				2011-10-10 18:32:17	0.409603				219.181
89	False	1	69	C18															855.224			28004.4				2011-10-10 18:31:38	0.49634				499.838	248.09
90	False	1	69	C18															829.21			32574.5				2011-10-10 18:31:57	2.42599			177.66	145.991	354.174
91	False	1	70	C19															851.231			26972.8				2011-10-10 18:30:59	0.599789				518.569	311.032
92	False	1	70	C19															996.57			13567.1				2011-10-10 18:31:18	1.99492					155.324
93	False	1	71	C20															868.512			18688.4				2011-10-10 18:30:39	0.901702				1106.77	997.98
94	False	1	72	C21															861.134			25739.6				2011-10-10 18:29:21	0.973291				1912.87	1861.78
95	False	1	72	C21															968.275			4064.3				2011-10-10 18:29:40	4.30378					249.128
96	False	1	72	C21															833.19			10563.8				2011-10-10 18:30:00	0.643077				465.833	299.567
97	False	1	72	C21															950.241			3311.23				2011-10-10 18:30:19	0.931043				254.737	237.171
98	False	1	73	C22															939.208			6046.52				2011-10-10 18:28:42	1.08117				453.123	489.903
99	False	1	73	C22															870.22			22355.7				2011-10-10 18:29:01	0.82047				591.589	485.381
100	False	1	74	C23															845.163			21331.3				2011-10-10 18:26:46	0.80739			91.1083	2414.91	1949.78	49.3703
101	False	1	74	C23															828.212			65274.7				2011-10-10 18:27:05	0.580057			134.229	494.908	287.075
102	False	1	74	C23															880.179			38836.2				2011-10-10 18:27:25	2.14048				358.492	767.345
103	False	1	74	C23															869.226			22833.5				2011-10-10 18:27:44	2.32762				351.591	818.37
104	False	1	74	C23															817.181			24212.4				2011-10-10 18:28:03	1.23007			143.541	3420.94	4207.99	113.212
105	False	1	74	C23															1078.54			7922.82				2011-10-10 18:28:23	0.869999				425.59	370.263
106	False	1	75	C24															814.132			37541.6				2011-10-10 18:26:07	1.00188				3951.29	3958.7
107	False	1	75	C24															957.188			9530.17				2011-10-10 18:26:27	1.27344			116.533	902.563	1149.36
108	False	1	76	D1															1380.68			87381.2				2011-10-10 19:00:41	1.35729			187.108	8516.87	11559.9	225.85
109	False	1	76	D1															1281.54			84517.5				2011-10-10 19:01:01	1.09649			253.477	2885.46	3163.88	39.478
111	False	1	76	D1															1524.76			43333.1				2011-10-10 19:01:40	1.37298			142.702	4768.17	6546.6	3.56285
112	False	1	76	D1															1312.7			58454				2011-10-10 19:01:59	1.37538			69.1613	6797.45	9349.05	0
113	False	1	76	D1															1229.61			22200				2011-10-10 19:02:19	1.43355				3560.92	5104.75	80.2695
114	False	1	76	D1															1085.51			26838.4				2011-10-10 19:02:38	1.43516			225.032	4068.29	5838.65	19.3036
116	False	1	76	D1															1611.83			2488.32				2011-10-10 19:03:17	1.45571				348.126	506.77
117	False	1	76	D1															1205.48			2172.26				2011-10-10 19:03:36	1.14198				539.084	615.624
118	False	1	77	D2															1088.48			42805.3				2011-10-10 19:03:56	1.6667			903.397	3498.04	5830.17	119.232
119	False	1	77	D2															831.184			13529.2				2011-10-10 19:04:15	1.19079			260.901	1004.76	1196.46	111.415
120	False	1	77	D2															1175.64			30160.1				2011-10-10 19:04:34	0.914333				5060.05	4626.58	196.421
121	False	1	77	D2															852.207			19639.3				2011-10-10 19:04:53	2.09912			156.209	638.754	1340.82
122	False	1	77	D2															1318.61			10416.6				2011-10-10 19:05:12	1.08479				1585.77	1720.23	16.8821
123	False	1	77	D2															1715.81			2532.66				2011-10-10 19:05:32	1.86871				469.915	878.134
124	False	1	77	D2															1492.73			3440.72				2011-10-10 19:05:51	1.03489				672.4	695.86	88.1281
125	False	1	77	D2															1732.82			1057.57				2011-10-10 19:06:10	0.7295				392.853	286.586
126	False	1	77	D2															1802.89			1294.88				2011-10-10 19:06:30	0.691975				432.582	299.336
127	False	1	77	D2															1813.87			631.859				2011-10-10 19:06:49	1.17395				171.69	201.556
128	False	1	78	D3															813.163			23738				2011-10-10 19:07:08	0.870101			112.115	1229.5	1069.79
130	False	1	78	D3															895.228			10117.5				2011-10-10 19:07:47	1.34036			217.951	866.011	1160.76
131	False	1	78	D3															1448.89			3823.49				2011-10-10 19:08:07	1.00471				1677.83	1685.73
132	False	1	78	D3															1106.7			12794.1				2011-10-10 19:08:27	3.71238				810.245	3007.94	0
133	False	1	78	D3															1511.61			5079.67				2011-10-10 19:08:46	1.70262				701.369	1194.17
135	False	1	78	D3															957.161			1363.51				2011-10-10 19:09:24	2.13279				319.929	682.343
136	False	1	78	D3															1658.79			1657.54				2011-10-10 19:09:43	0.857041				373.001	319.677
137	False	1	78	D3															1551.85			498.02				2011-10-10 19:10:02	1.50797
138	False	1	79	D4															984.592			27208.4				2011-10-10 19:10:22	1.47184			303.899	3640.72	5358.54	135.259
139	False	1	79	D4															1349.62			8545.56				2011-10-10 19:10:41	1.75528			214.887	1401.61	2460.22
140	False	1	80	D5															809.2			32736.3				2011-10-10 19:11:01	0.671078				1441.44	967.322
141	False	1	80	D5															1144.54			11886.6				2011-10-10 19:11:20	0.154971			45.2328	7572.79	1173.56
142	False	1	80	D5															837.195			14401.9				2011-10-10 19:11:39	1.21781				749.628	912.903
143	False	1	80	D5															817.177			9044.83				2011-10-10 19:11:58	1.05793			166.413	1220.79	1291.52
144	False	1	80	D5															1808.05			6398.27				2011-10-10 19:12:18	1.00063				1095.75	1096.44
145	False	1	80	D5															1431.74			3081.67				2011-10-10 19:12:37	2.41343				541.961	1307.98	79.6012
146	False	1	80	D5															1452.83			8432.06				2011-10-10 19:12:56	1.3063			139.133	2495.16	3259.42	0
147	False	1	80	D5															1961.07			905.455				2011-10-10 19:13:15	1.19611					284.356
148	False	1	80	D5															1463.82			9365.97				2011-10-10 19:13:35	1.80435				1676.06	3024.19
149	False	1	80	D5															1915.99							2011-10-10 19:13:54	0
151	False	1	81	D6															1398.83			15377				2011-10-10 19:14:33	1.1619				1913.26	2223.01	34.5739
152	False	1	81	D6															814.209			18090.5				2011-10-10 19:14:52	1.67803			191.035	829.259	1391.52
153	False	1	81	D6															1229.63			12283.3				2011-10-10 19:15:11	0.928771				2307.59	2143.22
154	False	1	81	D6															913.236			1950.12				2011-10-10 19:15:30	1.47873			99.1458	346.34	512.145
155	False	1	81	D6															975.17			2725.48				2011-10-10 19:15:50	1.64215				383.9	630.423
156	False	1	81	D6															869.242			12386.6				2011-10-10 19:16:09	0.775159				567.658	440.025
157	False	1	81	D6															1510.64			1571.72				2011-10-10 19:16:29	1.94854				331.07	645.104
158	False	1	81	D6															2019.98			189.139				2011-10-10 19:16:48	1.11723
159	False	1	81	D6															1347.65			1127.68				2011-10-10 19:17:07	2.18254				277.126	604.839
161	False	1	82	D7															1672.77			6482.59				2011-10-10 19:17:46	1.87859				644.666	1211.06
162	False	1	82	D7															1816.96			6329.11				2011-10-10 19:18:05	1.78872				851.488	1523.07
163	False	1	82	D7															1663.94			7844.26				2011-10-10 19:18:24	1.37462				971.467	1335.4
164	False	1	83	D8															968.278			4235.08				2011-10-10 19:18:44	1.30985				484.324	634.393
165	False	1	84	D9															1363.69			99157.2				2011-10-10 19:19:04	0.946985			127.952	5527.41	5234.38	9.22753
166	False	1	84	D9															1085.54			9682.98				2011-10-10 19:19:23	0.99553				1185	1179.7	108.937
167	False	1	84	D9															1287.64			3829.85				2011-10-10 19:19:43	1.22386				628.648	769.376
168	False	1	85	D10															1219.59			60575.6				2011-10-10 19:20:02	0.500822			14.2536	7705.65	3859.16	18.4357
169	False	1	85	D10															827.197			44477.1				2011-10-10 19:20:22	1.40653			219.627	529.704	745.046
170	False	1	85	D10															868.52			16413.9				2011-10-10 19:20:41	1.54074				670.369	1032.86
171	False	1	85	D10															939.237			4827.56				2011-10-10 19:21:01	1.09074				550.18	600.105
172	False	1	85	D10															1177.64			7298.72				2011-10-10 19:21:20	0.990124				741.605	734.28
173	False	1	85	D10															2342.22			436.495				2011-10-10 19:21:39	0.985639				125.047
174	False	1	85	D10															2138.14			597.705				2011-10-10 19:21:59	0.985639				82.128
175	False	1	86	D11															868.22			13042.6				2011-10-10 19:22:18	1.50683			104.717	629.196	948.089
176	False	1	86	D11															1279.76			3239.18				2011-10-10 19:22:38	1.32886				651.137	865.268
177	False	1	87	D12															806.224			28075.7				2011-10-10 19:22:57	0.537806			114.806	697.732	375.244
178	False	1	87	D12															1170.62			10023.5				2011-10-10 19:23:17	2.5692			303.566	722.615	1856.55
179	False	1	88	D13															1754.9			39749.1				2011-10-10 19:23:36	1.55477				2982.15	4636.54	3.8326
180	False	1	88	D13															1226.67			28388.4				2011-10-10 19:23:56	0.0505647			0	16099.1	814.048	113.697
181	False	1	88	D13															852.255			18386.1				2011-10-10 19:24:15	1.03019				507.793	523.126
182	False	1	88	D13															1833.9			5200.35				2011-10-10 19:24:34	2.59418				306.967	796.329
183	False	1	88	D13															913.241			3131.46				2011-10-10 19:24:54	1.78159			135.752	289.589	515.929
184	False	1	88	D13															837.191			11493.3				2011-10-10 19:25:13	1.13771				355.405	404.348
185	False	1	88	D13															869.253			17151.3				2011-10-10 19:25:32	0.722129				449.175	324.363
186	False	1	88	D13															857.166			18103.4				2011-10-10 19:25:51	1.04206				241.791	251.962
187	False	1	88	D13															950.261			442.873				2011-10-10 19:26:10	1.16588				121.929	142.155
188	False	1	88	D13															807.225			5519.74				2011-10-10 19:26:30	0
189	False	1	89	D14															811.216			29876.7				2011-10-10 19:26:49	1.2657				496.279	628.138
190	False	1	89	D14															847.188			14803.2				2011-10-10 19:27:09	1.18549				1133.81	1344.12	26.3711
191	False	1	89	D14															877.003			44948.8				2011-10-10 19:27:28	1.75518			164.765	506.778	889.489
192	False	1	89	D14															892.241			19126.9				2011-10-10 19:27:47	1.21282				508.188	616.342
193	False	1	89	D14															2198.13			1722.93				2011-10-10 19:28:07	1.61416				146.253	236.075
194	False	1	91	D16															827.208			40453.1				2011-10-10 19:28:27	1.05977				539.856	572.123
195	False	1	91	D16															814.184			21107.4				2011-10-10 19:28:46	1.17407			126.998	1316.7	1545.9
196	False	1	91	D16															917.235			2800.17				2011-10-10 19:29:06	1.2249				393.606	482.128
197	False	1	91	D16															1925.01			8997.26				2011-10-10 19:29:25	1.47681				1089.94	1609.63
198	False	1	91	D16															1610.77			3806.04				2011-10-10 19:29:45	5.35281				115.378	617.597
199	False	1	92	D17															1916.01			35013				2011-10-10 19:30:05	1.20243			146.927	4310.46	5183.04	112.951
200	False	1	92	D17															855.201			25061.6				2011-10-10 19:30:24	1.44275				395.759	570.979
201	False	1	92	D17															806.216			25836.6				2011-10-10 19:30:43	1.31128				568.85	745.919
202	False	1	92	D17															975.193			4365.52				2011-10-10 19:31:03	1.15426				429.057	495.244
203	False	1	93	D18															812.172			21015.9				2011-10-10 19:31:22	1.08868			104.168	870.599	947.804
204	False	1	93	D18															832.181			13833.4				2011-10-10 19:31:42	1.2644				381.09	481.849
205	False	1	93	D18															869.241			19564.3				2011-10-10 19:32:01	2.03834				485.8	990.223
206	False	1	93	D18															1797.93			1833.19				2011-10-10 19:32:20	1.44763				351.085	508.24
207	False	1	94	D19															1407.68			26840.8				2011-10-10 19:32:40	1.50363				2338.66	3516.49	73.8615
208	False	1	94	D19															880.195			36059.2				2011-10-10 19:32:59	1.78027				479.589	853.796
209	False	1	94	D19															845.156			20640.4				2011-10-10 19:33:18	0.956129			117.906	1461.88	1397.75
210	False	1	94	D19															957.172			3970.28				2011-10-10 19:33:37	1.00115				579.557	580.222
211	False	1	95	D20															1406.69			20452.8				2011-10-10 19:33:57	0.942993				2667.68	2515.61	63.0908
212	False	1	95	D20															1771.89			9266.62				2011-10-10 19:34:16	2.10232				955.156	2008.05	118.376
213	False	1	95	D20															828.2			40695.5				2011-10-10 19:34:35	2.15097				268.848	578.285
214	False	1	95	D20															891.215			17066.6				2011-10-10 19:34:54	1.1911				325.125	387.257
215	False	1	95	D20															857.172			24486.3				2011-10-10 19:35:14	1.27051			109.072	321.109	407.974
216	False	1	95	D20															811.213			13225.9				2011-10-10 19:35:33	0.894459			105.931	528.396	472.629
217	False	1	95	D20															847.181			14653.3				2011-10-10 19:35:52	0.99994				801.485	801.437
218	False	1	95	D20															950.26			978.368				2011-10-10 19:36:11	1.05923				211.228	223.739
219	False	1	96	D21															896.2			7862.18				2011-10-10 19:36:31	1.46421				295.555	432.755
220	False	1	96	D21															968.245			4039.11				2011-10-10 19:36:51	2.51623					214.907
221	False	1	96	D21															936.202			5449.83				2011-10-10 19:37:10	0.435078				545.051	237.14
222	False	1	97	D22															835.169			16928.9				2011-10-10 19:37:29	0.922841				792.865	731.688
223	False	1	97	D22															1279.72			826.783				2011-10-10 19:37:49	1.81896					231.254
224	False	1	98	D23															861.104			26412.1				2011-10-10 19:38:08	1.15961			187.906	1127.96	1307.99
225	False	1	98	D23															855.179			27789.4				2011-10-10 19:38:27	2.367				348.261	824.334
226	False	1	98	D23															837.143			21132.3				2011-10-10 19:38:47	0.803539				896.701	720.534	63.0415
227	False	1	99	D24															939.207			3827.25				2011-10-10 19:39:07	1.36363				249.965	340.861
228	False	1	99	D24															829.153			40512.6				2011-10-10 19:39:26	1.11325				376.8	419.471
229	False	1	99	D24															817.37			23558.9				2011-10-10 19:39:45	1.36243			169.694	3630.01	4945.62	73.5391
230	False	1	99	D24															895.2			13480.7				2011-10-10 19:40:05	1.60311				262.366	420.6
231	False	1	102	E1															1380.67			178641				2011-10-10 19:40:25	1.51948			171.623	15991.1	24298.2	278.396
233	False	1	102	E1															1281.54			74506.7				2011-10-10 19:41:04	0.760737			103.184	3001.4	2283.28	37.4577
234	False	1	102	E1															1477.87			24573.9				2011-10-10 19:41:24	3.78074			65.9569	2205.21	8337.3	59.6562
235	False	1	102	E1															1312.69			66045.1				2011-10-10 19:41:43	1.25612			178.381	7777.01	9768.84	0
237	False	1	102	E1															1245.57			11273.7				2011-10-10 19:42:22	0.982031				1659.74	1629.92	39.4565
238	False	1	102	E1															1085.51			7228.17				2011-10-10 19:42:41	1.99957			133.961	918.702	1837.01
239	False	1	102	E1															809.191			4205.76				2011-10-10 19:43:00	0.999836				374.611	374.549
240	False	1	102	E1															854.185			7075.52				2011-10-10 19:43:19	2.16199				204.748	442.663
241	False	1	103	E2															1229.6			139915				2011-10-10 19:43:39	1.18334			344.19	23111.2	27348.5	23.1025
242	False	1	103	E2															1456.79			49223.9				2011-10-10 19:43:59	1.12491			0	8451.7	9507.41	0
243	False	1	103	E2															1175.63			27185.3				2011-10-10 19:44:18	1.16136			117.309	4453.01	5171.54	0
244	False	1	103	E2															810.195			18301.6				2011-10-10 19:44:37	0.805561			215.625	1173.89	945.641
245	False	1	103	E2															1389.67			18165.7				2011-10-10 19:44:57	1.4674				1915.84	2811.3	0
246	False	1	103	E2															1715.8			5289.3				2011-10-10 19:45:16	0.895702				1717.16	1538.06
247	False	1	103	E2															1047.47			9216.29				2011-10-10 19:45:35	0.839055				995.161	834.994	87.9898
248	False	1	103	E2															1859.89			2338.07				2011-10-10 19:45:54	1.62418				365.225	593.191
249	False	1	103	E2															1404.72			3167.42				2011-10-10 19:46:14	0.743413				685	509.238
250	False	1	103	E2															2335.12							2011-10-10 19:46:33	0
251	False	1	104	E3															1668.86			209747				2011-10-10 19:46:52	1.40915			205.102	17162.4	24184.4	524.522
252	False	1	104	E3															1373.71			210277				2011-10-10 19:47:11	1.1826			422.671	28246	33403.8	234.105
253	False	1	104	E3															1353.64			20905.8				2011-10-10 19:47:31	1.66066			43.5442	2705.77	4493.37	0
254	False	1	104	E3															1330.59			30763.6				2011-10-10 19:47:50	0.762861			108.258	9428.67	7192.76	0
255	False	1	104	E3															1293.65			15400.3				2011-10-10 19:48:10	0.856453			23.1826	3495.84	2994.02	63.1145
256	False	1	104	E3															1205.49			8359.01				2011-10-10 19:48:29	0.948071			167.095	1815.71	1721.42
257	False	1	104	E3															1487.72			12649.8				2011-10-10 19:48:48	1.26129				2117.03	2670.19	37.069
258	False	1	104	E3															1228.61			31110.5				2011-10-10 19:49:07	1.23691			104.424	4924.86	6091.61	0
259	False	1	104	E3															1802.86			8050.7				2011-10-10 19:49:26	1.08435				732.179	793.939
260	False	1	104	E3															2003.98			199.141				2011-10-10 19:49:46	1.08668
261	False	1	105	E4															1810.96			176406				2011-10-10 19:50:05	1.06926			296.083	18023.6	19272	0
262	False	1	105	E4															1261.62			30247				2011-10-10 19:50:25	1.3759				4366.8	6008.27
263	False	1	105	E4															1664.84			202495				2011-10-10 19:50:44	1.31561			149.372	17580.2	23128.7	247.418
264	False	1	105	E4															1493.73			9719.03				2011-10-10 19:51:04	1.63597			92.8673	1980.86	3240.63
265	False	1	105	E4															1601.8			9208.97				2011-10-10 19:51:23	1.15146				1488.26	1713.67
266	False	1	105	E4															1548.84			6130.96				2011-10-10 19:51:43	1.28978				1262.67	1628.57
267	False	1	105	E4															834.882			14815.1				2011-10-10 19:52:02	2.70004			197.309	2059.19	5559.9	83.6783
268	False	1	105	E4															2049.09			849.637				2011-10-10 19:52:22	1.20616				178.087	214.801
269	False	1	105	E4															2022.99			267.338				2011-10-10 19:52:41	1.21666					158.911
270	False	1	105	E4															1537.12			2790.77				2011-10-10 19:53:00	1.39158				559.726	778.905
271	False	1	106	E5															1812.97			145644				2011-10-10 19:53:19	1.27474			0	14292.4	18219	51.9004
272	False	1	106	E5															1301.67			57012.5				2011-10-10 19:53:39	0.947802			443.694	11928.4	11305.7	182.443
273	False	1	106	E5															1467.62			16760.7				2011-10-10 19:53:58	1.26135				2382.26	3004.87	0
274	False	1	106	E5															996.52			17059.4				2011-10-10 19:54:17	1.61549			126.788	2540.65	4104.39	0
275	False	1	106	E5															1490.74			13993.9				2011-10-10 19:54:37	1.01368				2809.8	2848.24	77.2805
276	False	1	106	E5															836.179			25072.9				2011-10-10 19:54:56	2.0809			342.179	3249.8	6762.51	0
277	False	1	106	E5															1635.88			7541.96				2011-10-10 19:55:16	0.66279				1263.27	837.284	53.7597
278	False	1	106	E5															825.037			46479.4				2011-10-10 19:55:35	0.692626				1062.1	735.641
279	False	1	106	E5															1024.56			3935.67				2011-10-10 19:55:55	3.20058				452.01	1446.7
280	False	1	106	E5															1826.99			1459.11				2011-10-10 19:56:14	1.04712				227.691	238.42
281	False	1	107	E6															1319.68			2.07479e+06				2011-10-10 19:56:34	1.01795			1765.61	345456	351656	6.77523
282	False	1	107	E6															1152.61			77186.8				2011-10-10 19:56:53	2.64887				5175.76	13709.9	0
283	False	1	107	E6															1576.75			27651.8				2011-10-10 19:57:13	0.928741				3955.63	3673.75	133.598
284	False	1	107	E6															823.445			66318.8				2011-10-10 19:57:32	1.01129			297.568	2744.95	2775.95	152.591
285	False	1	107	E6															1262.61			28226.8				2011-10-10 19:57:51	1.02562			77.3996	4640.15	4759.01	329.121
286	False	1	107	E6															1755.94			5047.21				2011-10-10 19:58:11	1.06874				1248.11	1333.91
287	False	1	107	E6															813.171			10196				2011-10-10 19:58:30	0.910106			117.465	1117.57	1017.11	124.443
288	False	1	107	E6															2673.33			348.402				2011-10-10 19:58:49	1.25917					203.219
289	False	1	107	E6															1811.99			10884.8				2011-10-10 19:59:09	1.41054				1072.7	1513.09
290	False	1	107	E6															1218.58			2623.99				2011-10-10 19:59:28	1.03525				970.263	1004.47
291	False	1	108	E7															1201.6			135419				2011-10-10 19:59:48	1.00751			638.759	10773.4	10854.3	0
292	False	1	108	E7															882.517			20196.9				2011-10-10 20:00:07	0.981084			375.215	1739.47	1706.56
293	False	1	108	E7															1374.71			89182.3				2011-10-10 20:00:26	1.33592			223.203	11639.3	15549.2	26.4991
294	False	1	108	E7															1302.67			33797.7				2011-10-10 20:00:45	1.09918			130.589	6067.05	6668.76	29.4296
295	False	1	108	E7															1075.64			24334.7				2011-10-10 20:01:05	1.30283			319.195	3078.78	4011.12	153.985
296	False	1	108	E7															1581.85			16511.7				2011-10-10 20:01:24	1.00124				2599.49	2602.72
297	False	1	108	E7															1255.65			17660.4				2011-10-10 20:01:44	1.66679			166.194	2164.92	3608.47
298	False	1	108	E7															1779.99			4073.05				2011-10-10 20:02:03	0.80922				726.131	587.6
299	False	1	108	E7															1463.76			3212.45				2011-10-10 20:02:22	1.48396				718.275	1065.89
300	False	1	108	E7															1130.58			2907.88				2011-10-10 20:02:42	1.27638				679.568	867.386
301	False	1	109	E8															1524.81			278709				2011-10-10 20:03:01	1.30264			160.269	34167.8	44508.3	393.496
304	False	1	109	E8															1298.58			67909.6				2011-10-10 20:04:00	1.10011			98.0163	7703.6	8474.8	59.992
306	False	1	109	E8															1395.77			24317.4				2011-10-10 20:04:39	1.42786			85.4324	3116.39	4449.76	0
307	False	1	109	E8															1267.49			16822.1				2011-10-10 20:04:58	1.04707			168.687	3236.46	3388.79	21.7464
308	False	1	109	E8															1372.73			25906.1				2011-10-10 20:05:17	1.26263				3754.99	4741.14	52.847
309	False	1	109	E8															1228.62			128597				2011-10-10 20:05:37	1.54825			248.683	7988.86	12368.7	0
310	False	1	109	E8															1034.53			4085.76				2011-10-10 20:05:57	1.01224				653.063	661.058
311	False	1	110	E9															982.504			67265.9				2011-10-10 20:06:16	0.165554			192.018	33297.8	5512.58	35.0855
312	False	1	110	E9															1008.53			85699.3				2011-10-10 20:06:36	0.328468			287.932	22005.9	7228.25	282.343
313	False	1	110	E9															1328.66			64276.2				2011-10-10 20:06:55	1.12061				12473.6	13978.1	0
314	False	1	110	E9															873.372			46714.7				2011-10-10 20:07:15	0.844491			350.747	3207.71	2708.88	181.282
315	False	1	110	E9															1385.82			147368				2011-10-10 20:07:34	1.49798			22.3219	14432.9	21620.2	0
316	False	1	110	E9															1736.95			8731.63				2011-10-10 20:07:54	0.879819				1792.3	1576.9
317	False	1	110	E9															1091.57			123081				2011-10-10 20:08:13	1.15679			367.058	8156.28	9435.14	174.703
318	False	1	110	E9															1358.67			9867.13				2011-10-10 20:08:33	1.13436			7.82716	2902.51	3292.5	0
319	False	1	110	E9															1404.73			7933.61				2011-10-10 20:08:52	1.00473				1722.28	1730.43	24.1632
320	False	1	110	E9															1881.04			2662.48				2011-10-10 20:09:11	0.693299				500.2	346.788
321	False	1	111	E10															1291.61			216307				2011-10-10 20:09:31	1.28603			108.1	18138.2	23326.3	0
322	False	1	111	E10															1175.63			98848.4				2011-10-10 20:09:50	0.652649			295.11	17577.1	11471.7	262.878
323	False	1	111	E10															1147.51			88443.8				2011-10-10 20:10:09	1.42209			338.625	10958.6	15584.1	169.68
325	False	1	111	E10															1184.56			33780.3				2011-10-10 20:10:48	1.57656			310.747	6191.02	9760.52	0
326	False	1	111	E10															1335.62			28455.5				2011-10-10 20:11:08	1.2019			139.146	3766.69	4527.2	232.505
327	False	1	111	E10															1432.91			30116.1				2011-10-10 20:11:27	1.06781			171.431	5291.77	5650.62	0
328	False	1	111	E10															1728.86			39768.8				2011-10-10 20:11:47	1.05618			78.3975	3322.53	3509.2	0
329	False	1	111	E10															1377.77			812579				2011-10-10 20:12:06	1.3156			501.952	45928.3	60423.3	0
330	False	1	111	E10															1361.78			11625.6				2011-10-10 20:12:25	1.24352				2119.74	2635.94	85.2915
331	False	1	112	E11															1381.79			2.70389e+06				2011-10-10 20:12:45	1.45457			2004.27	136174	198075	0
332	False	1	112	E11															1730.87			104574				2011-10-10 20:13:04	1.34892			96.4696	5877.73	7928.6	188.599
333	False	1	112	E11															1623.83			38774				2011-10-10 20:13:24	1.81324				3274.49	5937.44	0
334	False	1	112	E11															1234.61			954120				2011-10-10 20:13:43	1.23336			969.112	55336	68249.4	0
335	False	1	112	E11															1094.58			129333				2011-10-10 20:14:02	1.44399			199.81	7238.42	10452.2	12.7297
336	False	1	112	E11															1219.65			63732.1				2011-10-10 20:14:22	1.02174			112.912	8489.65	8674.23	160.691
337	False	1	112	E11															1364.72			27396.5				2011-10-10 20:14:41	1.22605			235.255	3575.89	4384.22	0
338	False	1	112	E11															1294.63			47184.9				2011-10-10 20:15:00	1.26208			131.038	4028.27	5084.02	0
339	False	1	112	E11															1411.65			17851.4				2011-10-10 20:15:20	1.28107			109.7	2306.75	2955.12	63.4127
340	False	1	112	E11															1543.82			4731.12				2011-10-10 20:15:39	1.61101				651.761	1050
341	False	1	113	E12															1238.68			1.50923e+06				2011-10-10 20:15:59	1.26634			403.398	75756.2	95933.1	0
342	False	1	113	E12															1382.79			1.07202e+06				2011-10-10 20:16:18	1.45543			431.783	58034.5	84465.4	1587.65
343	False	1	113	E12															1586.77			130914				2011-10-10 20:16:38	1.26212			182.291	7105.23	8967.67	224.992
344	False	1	113	E12															1442.68			79140.8				2011-10-10 20:16:58	1.49195			225.048	5087.12	7589.72	0
345	False	1	113	E12															1270.61			73127.7				2011-10-10 20:17:17	1.27193			0	7550.85	9604.12	177.985
346	False	1	113	E12															1073.51			65336.3				2011-10-10 20:17:36	1.02634			402.95	9252.56	9496.23	0
347	False	1	113	E12															1288.7			61649.8				2011-10-10 20:17:56	1.14233			147.639	6932.16	7918.79	160.903
348	False	1	113	E12															1412.7			76102.5				2011-10-10 20:18:16	1.37381			101.461	6837.02	9392.78	56.1269
349	False	1	113	E12															1257.66			21278.8				2011-10-10 20:18:35	1.1912			110.066	2164.57	2578.45	71.4778
350	False	1	113	E12															1006.37			8491.9				2011-10-10 20:18:55	0.70375				1341.68	944.206
351	False	1	114	E13															1237.69			2.46815e+06				2011-10-10 20:19:15	1.43004			1857.93	106408	152168	0
352	False	1	114	E13															1414.72			335926				2011-10-10 20:19:34	1.39533			500.809	26735.9	37305.3	0
353	False	1	114	E13															1558.82			249124				2011-10-10 20:19:54	1.32714			167.416	20010.3	26556.3	0
354	False	1	114	E13															1107.6			51555				2011-10-10 20:20:13	0.984456			293.961	8296.6	8167.64	18.9742
355	False	1	114	E13															838.457			30637.1				2011-10-10 20:20:32	1.23872			345.007	3551.71	4399.59	17.0259
356	False	1	114	E13															1092.61			559710				2011-10-10 20:20:52	1.25763			1078.83	36383.8	45757.4	0
357	False	1	114	E13															2749.49			2071.5				2011-10-10 20:21:11	1.57985				241.402	381.379
358	False	1	114	E13															2606.36			1205.56				2011-10-10 20:21:31	0.721579				260.814	188.198
359	False	1	115	E14															1126.61			645943				2011-10-10 20:21:50	0.0912338			0	393045	35859	0
360	False	1	115	E14															1053.55			155237				2011-10-10 20:22:10	0.121098			52.024	89336.7	10818.5	218.632
361	False	1	115	E14															1082.56			232928				2011-10-10 20:22:29	0.921659			1487.52	44884.8	41368.5	0
362	False	1	115	E14															1477.7			36419.1				2011-10-10 20:22:48	1.154			8.32646	5692.2	6568.78	0
363	False	1	115	E14															2750.45			5272.36				2011-10-10 20:23:08	1.06898				643.144	687.507
364	False	1	115	E14															972.534			23416				2011-10-10 20:23:27	0.634113			344.165	6045.01	3833.22	0
365	False	1	115	E14															980.5			35398.2				2011-10-10 20:23:46	0.203606			0	19822.8	4036.04	32.9997
366	False	1	115	E14															1988.07			3487.44				2011-10-10 20:24:06	2.24419				466.872	1047.75
367	False	1	115	E14															1369.7			37080.1				2011-10-10 20:24:26	1.38729			21.4312	3776.05	5238.48	0
368	False	1	115	E14															808.428			5856.54				2011-10-10 20:24:45	1.23526				1031.92	1274.69
370	False	1	116	E15															1226.66			136428				2011-10-10 20:25:24	1.2781			313.582	16749.6	21407.6	0
371	False	1	116	E15															1370.76			137216				2011-10-10 20:25:44	1.27653			341.095	15698.7	20039.9	0
372	False	1	116	E15															944.509			57632.8				2011-10-10 20:26:03	1.25448			707.19	11281.3	14152.1	0
373	False	1	116	E15															2748.44			7297.14				2011-10-10 20:26:23	1.58791				617.777	980.975
374	False	1	116	E15															1916.94			12471.1				2011-10-10 20:26:42	1.20723				1586.63	1915.43	112.536
375	False	1	116	E15															1566.78			14721.2				2011-10-10 20:27:01	1.15349			49.8659	2559.44	2952.29
376	False	1	116	E15															1032.62			13473.5				2011-10-10 20:27:20	0.815946			271.498	3080.6	2513.6	115.976
377	False	1	116	E15															1206.58			11935.7				2011-10-10 20:27:40	1.04843			114.303	2362.29	2476.7
378	False	1	116	E15															1072.58			10933.5				2011-10-10 20:27:59	1.00346			189.763	2189.96	2197.54	0
380	False	1	117	E16															1475.79			212658				2011-10-10 20:28:38	0.822051			81.8559	23403.8	19239.1	0
381	False	1	117	E16															1094.58			702594				2011-10-10 20:28:57	1.24465			633.023	63659.4	79233.9	890.366
383	False	1	117	E16															1772.84			19520.3				2011-10-10 20:29:36	1.40961				2834.33	3995.29	0
384	False	1	117	E16															1157.54			30365.8				2011-10-10 20:29:55	0.868928			431.744	3106.4	2699.24	135.857
385	False	1	117	E16															876.555			45223.6				2011-10-10 20:30:14	0.944953			229.184	3647.93	3447.13	0
386	False	1	117	E16															889.539			18191				2011-10-10 20:30:34	1.37191			377.251	2538.79	3482.98	288.798
387	False	1	117	E16															800.397			15877.7				2011-10-10 20:30:53	0.838243			290.497	2029.62	1701.31
388	False	1	117	E16															970.502			12351.5				2011-10-10 20:31:12	0.666892			158.881	3746.67	2498.63	196.767
389	False	1	118	E17															1197.65			517841				2011-10-10 20:31:31	0.148672			0	312607	46476	1056.23
390	False	1	118	E17															1093.59			731919				2011-10-10 20:31:51	1.22243			384.553	62756.1	76715.1	689.263
391	False	1	118	E17															1128.55			558017				2011-10-10 20:32:10	0.311756			0	99633.1	31061.2	151.324
392	False	1	118	E17															965.477			62203.9				2011-10-10 20:32:30	0.360512			456.824	17915.2	6458.65
393	False	1	118	E17															984.501			71912.8				2011-10-10 20:32:49	1.07199			449.964	16939.2	18158.6	108.823
394	False	1	118	E17															875.45			74814.6				2011-10-10 20:33:08	1.08531			360.117	5107.04	5542.73	69.3672
395	False	1	118	E17															1083.53			109627				2011-10-10 20:33:28	0.879102			565.593	17905.2	15740.5	0
396	False	1	118	E17															993.513			21288.6				2011-10-10 20:33:47	0.749377			282.861	3537.23	2650.72	42.739
397	False	1	118	E17															805.424			9592.66				2011-10-10 20:34:06	1.16792			266.053	1582.22	1847.9	0
398	False	1	118	E17															845.415			4187.09				2011-10-10 20:34:26	1.18515			213.033	1240.19	1469.81
399	False	1	119	E18															2524.3			13148.9				2011-10-10 20:34:46	2.78247				973.175	2707.83
400	False	1	119	E18															1334.71			169292				2011-10-10 20:35:05	1.05944			653.469	14603.1	15471.1	165.805
401	False	1	119	E18															1033.56			53867.2				2011-10-10 20:35:25	0.296218			353.687	17135.3	5075.78	164.976
402	False	1	119	E18															829.392			68414.9				2011-10-10 20:35:44	0.982531			600.715	6928.72	6807.68	362.145
403	False	1	119	E18															1203.61			77393.6				2011-10-10 20:36:03	0.508696			55.3601	21280.2	10825.2	142.191
404	False	1	119	E18															1269.65			1.21272e+06				2011-10-10 20:36:23	0.915576			3231.3	245010	224325	0
405	False	1	119	E18															1175.59			13827.9				2011-10-10 20:36:42	0.430945			166.336	4872.53	2099.79	0
406	False	1	119	E18															1123.57			175871				2011-10-10 20:37:01	0.157778			0	51782	8170.08	0
407	False	1	119	E18															1705.87			3196.09				2011-10-10 20:37:21	0.94362				673.488	635.517
408	False	1	119	E18															2379.16			331.204				2011-10-10 20:37:40	0.985639				103.304
410	False	1	120	E19															1238.67			316240				2011-10-10 20:38:20	1.21366			603.618	23484.5	28502.2	567.125
411	False	1	120	E19															1300.66			487223				2011-10-10 20:38:39	1.21488			487.65	16644.6	20221.2	0
412	False	1	120	E19															1263.7			420808				2011-10-10 20:38:58	0.327767			0	137801	45166.7	0
413	False	1	120	E19															1140.6			65428.5				2011-10-10 20:39:17	1.01904			464.656	11490.9	11709.6	0
414	False	1	120	E19															1038.54			39573.5				2011-10-10 20:39:37	0.281043			0	13802.7	3879.14	130.536
415	False	1	120	E19															1153.56			107113				2011-10-10 20:39:56	0.987081			154.298	7428.36	7332.4	0
416	False	1	120	E19															1420.77			15260.3				2011-10-10 20:40:16	1.08719			195.096	2983.6	3243.73	62.2886
417	False	1	120	E19															946.499			45117				2011-10-10 20:40:35	0.900785			271.616	6536.32	5887.82	117.646
418	False	1	120	E19															1229.61			79028.9				2011-10-10 20:40:55	1.17172			150.369	6588.55	7719.95	0
419	False	1	121	E20															1268.68			827221				2011-10-10 20:41:14	0.516211			381.7	249102	128589	0
420	False	1	121	E20															1336.71			165636				2011-10-10 20:41:33	1.07544			707.772	13163.2	14156.3	241.422
421	False	1	121	E20															1648.74			57818				2011-10-10 20:41:53	1.56099			43.3165	3071.57	4794.67
422	False	1	121	E20															2668.41			9277.64				2011-10-10 20:42:12	1.19461				1383.05	1652.2
423	False	1	121	E20															996.499			76684.5				2011-10-10 20:42:32	1.16015			613.635	11788.6	13676.5	0.573711
424	False	1	121	E20															1504.64			34964.2				2011-10-10 20:42:51	1.60763			112.714	2433.67	3912.43	60.1223
425	False	1	121	E20															2812.48			6618.32				2011-10-10 20:43:10	2.2942				339.218	778.234
426	False	1	121	E20															948.515			42393.1				2011-10-10 20:43:29	0.689786			372.472	7912.9	5458.2	63.055
427	False	1	121	E20															852.496			15584.4				2011-10-10 20:43:49	1.23622			150.12	1437.55	1777.13
428	False	1	121	E20															1094.57			47647.9				2011-10-10 20:44:08	1.14451				4742.21	5427.52	302.958
429	False	1	122	E21															1299.65			2.13427e+06				2011-10-10 20:44:28	1.31409			1371.78	66293.9	87116.4	0
430	False	1	122	E21															976.653			701027				2011-10-10 20:44:48	0.833587			570.332	119743	99816.1	0
431	False	1	122	E21															1018.49			184989				2011-10-10 20:45:07	0.200474			446.5	43414.9	8703.54	390.496
432	False	1	122	E21															1144.5			100928				2011-10-10 20:45:26	0.688027			556.811	15907	10944.4	79.6193
433	False	1	122	E21															1775.84			9269.22				2011-10-10 20:45:46	1.08995				1704.9	1858.26	17.7851
434	False	1	122	E21															1513.72			28536.3				2011-10-10 20:46:05	0.860661			110.127	4353	3746.45	56.2723
435	False	1	122	E21															1209.61			28960.2				2011-10-10 20:46:24	1.1904			355.767	4728.73	5629.08	0
436	False	1	122	E21															1065.51			39947.8				2011-10-10 20:46:43	0.809539			586.48	4875.98	3947.3	94.0823
437	False	1	122	E21															942.495			14767.8				2011-10-10 20:47:03	1.12861			349.302	2895.11	3267.45	0
438	False	1	122	E21															1071.59			20131.6				2011-10-10 20:47:22	0.414398			194.284	4373.44	1812.35
439	False	1	123	E22															1119.5			416633				2011-10-10 20:47:42	0.787313			1386.79	46512.4	36619.8	0
440	False	1	123	E22															1158.57			465025				2011-10-10 20:48:01	0.635575			432.858	56353.6	35817	271.542
441	False	1	123	E22															1035.51			277272				2011-10-10 20:48:21	0.850993			1240.02	17514.7	14904.9	0
442	False	1	123	E22															1476.69			190438				2011-10-10 20:48:41	1.26118			0	19165.3	24170.9	0
443	False	1	123	E22															1192.6			145235				2011-10-10 20:49:00	0.424908			341.284	27728.2	11781.9	299.571
444	False	1	123	E22															1369.63			51594.8				2011-10-10 20:49:20	1.0779			213.313	7777.75	8383.62	0
445	False	1	123	E22															990.488			39617.4				2011-10-10 20:49:39	0.564422			272.866	7471.55	4217.11	0
446	False	1	123	E22															911.418			22559				2011-10-10 20:49:59	0.614692			484.044	2992.73	1839.61
447	False	1	123	E22															808.384			12457.7				2011-10-10 20:50:18	1.28164			384.171	1232.85	1580.07	58.0613
448	False	1	123	E22															1667.83			4664.91				2011-10-10 20:50:37	0.998862				948.495	947.415
449	False	1	124	E23															820.535			813850				2011-10-10 20:50:57	1.04133			0	174852	182078	0
450	False	1	124	E23															1089.59			1.61577e+06				2011-10-10 20:51:16	1.57808			2078.2	160958	254004	570.572
451	False	1	124	E23															1109.53			109187				2011-10-10 20:51:36	0.436171			98.4361	25765.1	11238	0
452	False	1	124	E23															1019.52			89383.9				2011-10-10 20:51:55	0.615182			808.644	20247.2	12455.7	0
453	False	1	124	E23															1102.55			62225.9				2011-10-10 20:52:15	0.58387			431.24	15424.3	9005.78	0
454	False	1	124	E23															1380.71			46947.1				2011-10-10 20:52:34	1.07474			48.8271	5137.27	5521.21	0
455	False	1	124	E23															844.364			41471.7				2011-10-10 20:52:53	0.824738			500.708	4863.3	4010.95
456	False	1	124	E23															2508.17			21380.4				2011-10-10 20:53:12	1.7655				1874.23	3308.94
457	False	1	124	E23															2730.33			543.364				2011-10-10 20:53:32	1.17035
458	False	1	124	E23															1690.68			1034.21				2011-10-10 20:53:52	0.917717				449.961	412.937
460	False	1	125	E24															1225.51			55344.1				2011-10-10 20:54:31	0.716635			319.803	11362.9	8143.05	143.863
461	False	1	125	E24															1152.56			376129				2011-10-10 20:54:50	0.778096			871.339	24916.8	19387.7	0
462	False	1	125	E24															1201.55			26188.4				2011-10-10 20:55:09	0.566814			205.209	8444.96	4786.72	108.231
463	False	1	125	E24															2365.1			69497.5				2011-10-10 20:55:29	1.27112			0	9395.15	11942.4	0
464	False	1	125	E24															2222.95			59407.9				2011-10-10 20:55:48	1.66803			162.433	6716.64	11203.6	8.2692
465	False	1	125	E24															2452.19			9801.61				2011-10-10 20:56:08	1.25901				1468.98	1849.47
466	False	1	125	E24															2731.3			1237.36				2011-10-10 20:56:27	1.30547				275.544	359.715
467	False	1	126	F1															2878.15			23280.8				2011-10-10 22:10:14	1.35135			267.914	3639.83	4918.7	62.9416
468	False	1	126	F1															1332.65			734998				2011-10-10 22:10:33	1.05325			1817.44	103563	109078	0
469	False	1	126	F1															1170.54			118505				2011-10-10 22:10:53	0.638687			640.373	28147.6	17977.5	0
471	False	1	126	F1															3867.76			9414.29				2011-10-10 22:11:31	1.37538				1490.55	2050.07
472	False	1	126	F1															3725.71			5403.66				2011-10-10 22:11:50	1.20133				1736.45	2086.05
473	False	1	126	F1															1766.79			36855.5				2011-10-10 22:12:09	1.33064			68.9136	4777.28	6356.81	0
474	False	1	126	F1															868.399			148222				2011-10-10 22:12:28	1.25603			396.202	3780.06	4747.87	318.751
475	False	1	126	F1															2037.96			14435.9				2011-10-10 22:12:48	0.593471			144.861	2048.25	1215.58
476	False	1	126	F1															1575.83			15696.9				2011-10-10 22:13:08	1.36178				1966.77	2678.3	0
477	False	1	127	F2															902.46			269926				2011-10-10 22:07:00	1.01605			994.864	20857.7	21192.6	325.252
478	False	1	127	F2															1414.79			220276				2011-10-10 22:07:19	5.23244			1237	7156.6	37446.5	0
479	False	1	127	F2															3724.76			11828.1				2011-10-10 22:07:39	1.87738				1894.92	3557.5	10.7661
480	False	1	127	F2															3869.83			13438.4				2011-10-10 22:07:58	1.31402				2419.21	3178.88	11.4758
481	False	1	127	F2															1541.83			593857				2011-10-10 22:08:18	0.95301			143.068	74736.2	71224.3	74.4486
482	False	1	127	F2															1300.68			40033.5				2011-10-10 22:08:37	1.28304			258.287	5232.4	6713.35	0
483	False	1	127	F2															3228.39			1124.32				2011-10-10 22:08:56	1.35288
484	False	1	127	F2															1243.65			36479.4				2011-10-10 22:09:16	1.41051			306.136	4943.87	6973.36	0
485	False	1	127	F2															1314.67			10117.2				2011-10-10 22:09:35	1.28088			280.58	1635.12	2094.39	40.1408
486	False	1	127	F2															850.388			12789.8				2011-10-10 22:09:55	0.754292			330.866	2317.14	1747.8	99.3024
487	False	1	128	F3															1255.68			284610				2011-10-10 22:03:45	1.75079			1520.03	18374.5	32169.9	21.7469
488	False	1	128	F3															1220.67			364774				2011-10-10 22:04:05	1.0252			1657.26	37266.2	38205.5	195.376
489	False	1	128	F3															1613.84			198466				2011-10-10 22:04:24	0.716909			0	26310.6	18862.3	0
490	False	1	128	F3															955.421			187110				2011-10-10 22:04:43	0.337752			0	46493	15703.1	786.025
491	False	1	128	F3															1390.68			78217.6				2011-10-10 22:05:03	1.19085			389.434	6956.79	8284.5	74.2821
492	False	1	128	F3															3022.28			10785				2011-10-10 22:05:22	1.75685				1643.37	2887.16	0
493	False	1	128	F3															1523.69			58125.5				2011-10-10 22:05:42	1.26532			495.144	10280.6	13008.3	73.9993
494	False	1	128	F3															2915.24			5153.05				2011-10-10 22:06:01	1.30188				1665.06	2167.71
495	False	1	128	F3															1497.77			23781.1				2011-10-10 22:06:20	1.05028			275.452	4000.17	4201.29	0
496	False	1	128	F3															3058.33			3698.84				2011-10-10 22:06:40	1.53267				796.788	1221.21
497	False	1	129	F4															1663.89			2.75878e+06				2011-10-10 22:00:31	1.04653			0	272572	285255	0
499	False	1	129	F4															1364.77			616601				2011-10-10 22:01:10	1.01361			725.298	108554	110031	0
500	False	1	129	F4															2214.06			147503				2011-10-10 22:01:29	1.10242			213.328	17297.7	19069.3	0
501	False	1	129	F4															2672.11			55897.3				2011-10-10 22:01:48	1.64268			22.7336	10405.8	17093.4	0
502	False	1	129	F4															1244.75			235105				2011-10-10 22:02:08	1.87652			537.723	27873.1	52304.4	38.2153
503	False	1	129	F4															1355.75			209705				2011-10-10 22:02:27	0.934463			515.608	31807.9	29723.3	0
504	False	1	129	F4															3059.36			4968.17				2011-10-10 22:02:47	1.38417				1000.23	1384.49
505	False	1	129	F4															3164.42			2786.45				2011-10-10 22:03:06	1.31898				427.65	564.06
506	False	1	129	F4															1187.62			13737.3				2011-10-10 22:03:26	1.28317			75.9307	2592.61	3326.76
507	False	1	130	F5															950.482			575971				2011-10-10 21:57:16	0.67878			1929.42	115526	78416.6	0
508	False	1	130	F5															1962.05			560601				2011-10-10 21:57:36	0.686025			377.834	103899	71277.5	182.201
509	False	1	130	F5															1099.52			437788				2011-10-10 21:57:55	0.353552			1082.86	126443	44704.1	1030.05
510	False	1	130	F5															1224.72			182837				2011-10-10 21:58:15	0.945027			1298.84	32083.9	30320.1	291.62
511	False	1	130	F5															2212.06			155045				2011-10-10 21:58:34	1.00953			448.885	18592.9	18770.1	7.39609
512	False	1	130	F5															1693.88			54445.7				2011-10-10 21:58:53	0.888261			0	7571.15	6725.16	0
513	False	1	130	F5															1242.71			171124				2011-10-10 21:59:13	2.04118			838.639	19050.3	38885.3	34.4048
514	False	1	130	F5															968.499			45495				2011-10-10 21:59:32	0.942802			526.551	6813.17	6423.47	0
515	False	1	130	F5															1378.72			151956				2011-10-10 21:59:52	1.30742			0	18639.7	24369.9	455.286
516	False	1	130	F5															1071.58			9816.98				2011-10-10 22:00:11	0.568763			176.132	1948.78	1108.39
518	False	1	131	F6															1508.88			190199				2011-10-10 21:54:21	1.13543			453.839	40399	45870.2	0
519	False	1	131	F6															1667.81			338518				2011-10-10 21:54:40	1.22849			359.976	40954.6	50312.3	0
520	False	1	131	F6															3166.4			12041				2011-10-10 21:55:00	1.23046				2706.48	3330.21
521	False	1	131	F6															1356.73			578597				2011-10-10 21:55:19	0.780126			843.789	41928.5	32709.5	0
522	False	1	131	F6															1879.88			8676.73				2011-10-10 21:55:39	1.10849			41.5379	2229.4	2471.27	41.6355
523	False	1	131	F6															3309.55			3438.38				2011-10-10 21:55:58	2.23193				579.894	1294.28
524	False	1	131	F6															1236.68			47011.1				2011-10-10 21:56:18	1.48162			166.108	6133.86	9088.06	147.284
525	False	1	131	F6															1843.97			5797.51				2011-10-10 21:56:37	0.96478				1869.83	1803.97	24.4126
526	False	1	131	F6															3202.49			1166.81				2011-10-10 21:56:56	2.0088
527	False	1	132	F7															1336.76			9.13043e+06				2011-10-10 21:50:46	1.05865			5698.27	1.16324e+06	1.23146e+06	12513.4
528	False	1	132	F7															965.514			246646				2011-10-10 21:51:06	0.394061			435.338	57687.8	22732.5	0
529	False	1	132	F7															2816.24			88194.3				2011-10-10 21:51:26	1.31034			146.397	17184.8	22517.9	51.5102
530	False	1	132	F7															1202.72			188612				2011-10-10 21:51:45	1.13079			564.487	16913.7	19125.9	0
531	False	1	132	F7															1146.59			155221				2011-10-10 21:52:04	0.825069			213.295	10197.1	8413.33	6.02686
532	False	1	132	F7															2960.34			49839.2				2011-10-10 21:52:24	1.31529			293.037	10953.4	14406.9	0
533	False	1	132	F7															829.444			125553				2011-10-10 21:52:43	1.26784			837.293	8008.35	10153.3	0
534	False	1	132	F7															1368.82			832477				2011-10-10 21:53:03	1.06278			587.171	112664	119737	0
535	False	1	132	F7															1689.86			41563.8				2011-10-10 21:53:22	0.787434			16.4734	7722.76	6081.16	34.6783
536	False	1	132	F7															1680.86			32043				2011-10-10 21:53:42	0.982591			124.832	6273.43	6164.22	0
538	False	1	133	F8															972.569			167394				2011-10-10 21:47:53	1.30083			832.804	22253.2	28947.6	83.9226
539	False	1	133	F8															2959.35			84025.3				2011-10-10 21:48:12	1.22874			0	19181.5	23569.1	0
540	False	1	133	F8															938.46			38084.7				2011-10-10 21:48:31	0.740776			717.486	5616.44	4160.52	173.921
541	False	1	133	F8															1265.68			61123.2				2011-10-10 21:48:51	1.5831			1224.39	7993.99	12655.3	248.481
542	False	1	133	F8															1321.76			76726.2				2011-10-10 21:49:10	0.534421			1076.33	19763.3	10561.9	0
543	False	1	133	F8															1200.65			109603				2011-10-10 21:49:29	1.08471			641.147	11256.6	12210.1	117.327
544	False	1	133	F8															847.39			28671.9				2011-10-10 21:49:49	1.0987			462.662	2169.57	2383.71	60.6501
545	False	1	133	F8															1138.57			12383.2				2011-10-10 21:50:08	1.33499			182.309	1763.14	2353.78
546	False	1	133	F8															1436.84			12685				2011-10-10 21:50:27	1.16311			673.246	2701.63	3142.29	92.7823
547	False	1	134	F9															1482.88			7.83166e+06				2011-10-10 21:44:19	0.948378			11564.8	1.28137e+06	1.21522e+06	26133
548	False	1	134	F9															1109.62			278914				2011-10-10 21:44:39	0.386962			464.98	76298.1	29524.4	31.6294
550	False	1	134	F9															905.508			116521				2011-10-10 21:45:18	1.21393			720.382	24239.7	29425.3	73.1885
551	False	1	134	F9															3104.46			21848.9				2011-10-10 21:45:37	1.73494			154.499	4280.52	7426.44	0
552	False	1	134	F9															1199.59			52935.5				2011-10-10 21:45:56	0.986964			422.932	7655.58	7555.78	0
554	False	1	134	F9															1043.56			64805.3				2011-10-10 21:46:35	0.696492			481.521	15789.4	10997.2	23.8464
555	False	1	134	F9															1352.77			95314.7				2011-10-10 21:46:55	0.792388			589.069	7237.1	5734.59	0
556	False	1	134	F9															1073.45			10705.6				2011-10-10 21:47:14	1.03303			193.915	1794.89	1854.18
558	False	1	135	F10															1256.69			405290				2011-10-10 21:41:26	21.0042			5706.78	5805.21	121934	0
559	False	1	135	F10															884.395			200486				2011-10-10 21:41:45	0.360452			461.758	49152.7	17717.2	100.016
560	False	1	135	F10															1624.97			273647				2011-10-10 21:42:05	1.06723			389.937	37501.3	40022.7	0
561	False	1	135	F10															2449.3			17928.4				2011-10-10 21:42:24	1.27059				2745.13	3487.93
562	False	1	135	F10															1518.72			98959.2				2011-10-10 21:42:43	1.18796			264.52	8870.14	10537.3	116.868
563	False	1	135	F10															1492.77			240369				2011-10-10 21:43:02	0.992722			505.343	43696.4	43378.4	608.689
564	False	1	135	F10															841.393			21805.2				2011-10-10 21:43:22	0.782356			644.093	2729.44	2135.39	163.803
565	False	1	135	F10															877.403			37647.6				2011-10-10 21:43:41	0.371621			315.178	9748.89	3622.89
566	False	1	135	F10															857.392			17638.7				2011-10-10 21:44:00	1.32388			345.713	1764.95	2336.59	103.963
567	False	1	136	F11															1028.5			764697				2011-10-10 21:37:53	0.349405			0	237154	82862.9	0
568	False	1	136	F11															1290.7			446480				2011-10-10 21:38:12	1.53949			987.277	21444.3	33013.3	174.992
569	False	1	136	F11															1626.99			230834				2011-10-10 21:38:31	1.13174			265.836	37422.4	42352.3	0
570	False	1	136	F11															1811.91			118483				2011-10-10 21:38:51	1.31784			0	14579.3	19213.1	0
571	False	1	136	F11															1194.67			148544				2011-10-10 21:39:10	0.999282			176.357	15613.9	15602.7	0
572	False	1	136	F11															1448.84			153231				2011-10-10 21:39:29	2.03104			1412.44	5598.52	11370.8	209.432
573	False	1	136	F11															1664.88			111989				2011-10-10 21:39:49	1.51937			278.438	9959.85	15132.7	88.1185
574	False	1	136	F11															3102.47			15933.9				2011-10-10 21:40:08	1.03935				2867.07	2979.88	17.098
575	False	1	136	F11															3248.56			5508.91				2011-10-10 21:40:28	0.823101				1119.29	921.288
576	False	1	136	F11															1592.95			31031.5				2011-10-10 21:40:47	0.921946			415.469	2343.9	2160.95
578	False	1	137	F12															1928.99			143607				2011-10-10 21:34:57	2.24408			169.776	4730.72	10616.1	0
579	False	1	137	F12															1591.95			162543				2011-10-10 21:35:17	1.79748			1160.57	7084.18	12733.7	177.076
580	False	1	137	F12															1403.62			191520				2011-10-10 21:35:36	3.55452			1183.8	9308.47	33087.2	0
581	False	1	137	F12															2161.12			29364.5				2011-10-10 21:35:56	1.53311			15.1251	3494.84	5357.99	0
582	False	1	137	F12															856.44			106352				2011-10-10 21:36:16	1.18562			1147.15	19426.8	23032.9	822.679
583	False	1	137	F12															1288.71			229410				2011-10-10 21:36:35	0.969722			227.447	12759.5	12373.1	162.701
584	False	1	137	F12															819.4			42011.6				2011-10-10 21:36:55	0.785255			477.057	6294.82	4943.04
585	False	1	137	F12															980.502			35560.6				2011-10-10 21:37:14	0.725914			361.939	5724.4	4155.42	63.4631
586	False	1	137	F12															3390.65			1727.32				2011-10-10 21:37:34	0.863293				383.895	331.414
587	False	1	138	F13															854.547			543702				2011-10-10 21:31:22	0.971454			2116.95	125121	121549	215.274
588	False	1	138	F13															1300.68			118505				2011-10-10 21:31:42	1.25859			619.748	7297.38	9184.38	85.866
590	False	1	138	F13															1809			130257				2011-10-10 21:32:21	1.26292			342.775	14749.4	18627.2	0
591	False	1	138	F13															2305.23			34344.2				2011-10-10 21:32:41	1.58664				3667.5	5819.01	21.8269
592	False	1	138	F13															1444.78			61994				2011-10-10 21:33:00	2.88392			614.558	2799.2	8072.65	98.4171
593	False	1	138	F13															879.528			76273.9				2011-10-10 21:33:20	1.2066			255.364	5361.52	6469.23	95.6125
594	False	1	138	F13															1956.03			18964.4				2011-10-10 21:33:39	1.10768			153.558	2769.93	3068.19
595	False	1	138	F13															928.463			25592.5				2011-10-10 21:33:59	1.05525			219.517	3126.49	3299.22
596	False	1	138	F13															1344.68			22738.4				2011-10-10 21:34:19	1.06962			7.55448	4993.6	5341.26	164.882
598	False	1	139	F14															2073.1			118438				2011-10-10 21:28:28	1.60972			254.406	5797.19	9331.89	0
599	False	1	139	F14															2348.01			23615.3				2011-10-10 21:28:47	0.893564				4265.97	3811.92	11.9897
600	False	1	139	F14															2492.12			23155.8				2011-10-10 21:29:07	0.778089				4840.35	3766.23	27.8326
601	False	1	139	F14															1394.58			93795.7				2011-10-10 21:29:26	2.51802			456.149	5315.02	13383.3	164.841
602	False	1	139	F14															852.491			361660				2011-10-10 21:29:46	0.950847			1558.27	83459.1	79356.9	0
603	False	1	139	F14															1142.57			29837.7				2011-10-10 21:30:05	1.02718			477.47	4410.55	4530.42
604	False	1	139	F14															1085.58			34604.5				2011-10-10 21:30:24	1.01971			362.053	7230.98	7373.48	197.203
605	False	1	139	F14															857.43			45661.2				2011-10-10 21:30:44	1.01956			242.653	10253.1	10453.6	660.575
606	False	1	139	F14															836.389			7912.77				2011-10-10 21:31:03	1.36032			282.851	961.077	1307.38	167.365
611	False	1	140	F15															944.53			6.95486e+06				2011-10-10 21:26:12	1.13259			5825.89	339009	383958	0
612	False	1	140	F15															1629.85			16082				2011-10-10 21:26:31	1.3463				2921.3	3932.95	0
613	False	1	140	F15															864.428			33538.6				2011-10-10 21:26:51	1.37778			303.586	4293.9	5916.04	71.509
614	False	1	140	F15															2472.1			4406.36				2011-10-10 21:27:10	1.05475				1229.53	1296.84
615	False	1	140	F15															1773.94			7825.21				2011-10-10 21:27:29	1.60655				997.193	1602.04
616	False	1	140	F15															1089.6			41737.6				2011-10-10 21:27:49	0.952449			168.393	6792.03	6469.06	41.5039
617	False	1	141	F16															947.563			7.93287e+06				2011-10-10 21:21:40	1.23479			6665.85	351522	434057	1481.66
618	False	1	141	F16															1284.71			116311				2011-10-10 21:21:59	0.90869			852.543	20028.3	18199.5	0
619	False	1	141	F16															866.518			88132.3				2011-10-10 21:22:19	3.20835			1171.6	5622.24	18038.1	0
620	False	1	141	F16															1072.61			77233.9				2011-10-10 21:22:38	0.94233			517.525	10656.6	10042	0
621	False	1	141	F16															930.48			59154.1				2011-10-10 21:22:57	0.732471			460.723	6441.07	4717.9	311.719
622	False	1	141	F16															825.424			72321.2				2011-10-10 21:23:17	0.61902			566.532	7815.06	4837.68	29.693
623	False	1	141	F16															876.444			60752.7				2011-10-10 21:23:36	0.573343			197.919	7039.9	4036.28
624	False	1	141	F16															802.438			249162				2011-10-10 21:23:56	1.25988			813.318	18559.5	23382.7	187.978
625	False	1	141	F16															1499.73			12992.2				2011-10-10 21:24:15	1.31919				944.576	1246.07
626	False	1	141	F16															848.428			17053.7				2011-10-10 21:24:35	0.920554			280.932	1400.76	1289.48
627	False	1	142	F17															1161.67			1.46123e+06				2011-10-10 21:18:26	1.03798			1346.78	176319	183015	0
628	False	1	142	F17															1091.65			156178				2011-10-10 21:18:45	1.10766			726.953	25173.7	27883.9	468.816
629	False	1	142	F17															1218.56			166207				2011-10-10 21:19:05	0.736744			621.445	9023.65	6648.12	72.0042
630	False	1	142	F17															986.566			107584				2011-10-10 21:19:24	0.765496			1011.88	9766.39	7476.13	104.034
631	False	1	142	F17															1876.98			23204.3				2011-10-10 21:19:44	1.27991				2666.3	3412.63	61.8589
632	False	1	142	F17															2034.86			15108.5				2011-10-10 21:20:03	1.42382				3637.88	5179.7
633	False	1	142	F17															874.441			70233.1				2011-10-10 21:20:22	0.420582			410.882	11712.6	4926.12	83.7045
634	False	1	142	F17															996.52			26006.9				2011-10-10 21:20:42	0.799193			258.739	4189.76	3348.43	50.7026
635	False	1	142	F17															829.401			18414.3				2011-10-10 21:21:01	0.801517			457.539	2817.03	2257.89
636	False	1	142	F17															884.425			11495.6				2011-10-10 21:21:20	1.1579			237.527	1497.63	1734.1
637	False	1	143	F18															2141.92			51574.4				2011-10-10 21:15:12	1.63712			177.835	5031.62	8237.36	0
638	False	1	143	F18															1254.61			120057				2011-10-10 21:15:32	1.60648			975.663	7841.59	12597.3	407.725
639	False	1	143	F18															1106.59			76815.6				2011-10-10 21:15:51	0.488268			695.718	21269.7	10385.3	108.654
640	False	1	143	F18															806.409			88920.2				2011-10-10 21:16:10	1.04507			673.566	6806.2	7112.97	192.88
641	False	1	143	F18															834.405			64695.1				2011-10-10 21:16:29	0.869567			587.609	7064.5	6143.06	300.191
642	False	1	143	F18															812.4			55215.7				2011-10-10 21:16:48	0.678578			753.827	5782.31	3923.75
643	False	1	143	F18															851.422			38191				2011-10-10 21:17:08	0.973757			535.178	3901.34	3798.96	232.132
644	False	1	143	F18															1160.66			320792				2011-10-10 21:17:27	0.993888			107.744	45031.5	44756.3	23.0042
645	False	1	143	F18															869.429			18703.4				2011-10-10 21:17:47	0.978136			260.324	3302.6	3230.4
646	False	1	143	F18															819.396			21036.2				2011-10-10 21:18:06	0.930959			309.719	3106.85	2892.35	50.6311
647	False	1	144	F19															1643.83			132184				2011-10-10 21:11:59	1.62583			105.747	3855.64	6268.6	0
648	False	1	144	F19															2430.12			55550.5				2011-10-10 21:12:18	1.46036			95.8985	7298.53	10658.5	0
649	False	1	144	F19															2286.02			63962.5				2011-10-10 21:12:38	1.56631			65.242	6220.61	9743.43	201.699
650	False	1	144	F19															1131.54			209172				2011-10-10 21:12:57	0.448027			68.0021	38682.2	17330.7	0
651	False	1	144	F19															2574.22			19394.9				2011-10-10 21:13:16	1.4612			92.9859	2840.36	4150.33
652	False	1	144	F19															2323.07			21654.3				2011-10-10 21:13:36	1.1516				4282.81	4932.06	0
653	False	1	144	F19															1341.64			57783.9				2011-10-10 21:13:55	1.58317			315.266	5329.65	8437.74	188.082
654	False	1	144	F19															1011.48			41136.8				2011-10-10 21:14:14	0.720969			111.183	4636.88	3343.05	48.1925
655	False	1	144	F19															2178.96			8832.35				2011-10-10 21:14:33	1.52947				1763.78	2697.65
656	False	1	144	F19															2467.17			3824.92				2011-10-10 21:14:53	1.38662				925.64	1283.51
657	False	1	145	F20															911.4			130781				2011-10-10 21:08:45	0.763357			1062.07	7011.59	5352.34	162.989
658	False	1	145	F20															1008.52			147270				2011-10-10 21:09:05	0.438128			344.092	22550.6	9880.06	203.848
659	False	1	145	F20															935.553			88906.9				2011-10-10 21:09:24	0.756175			1186.54	12234.3	9251.31	0
660	False	1	145	F20															807.395			74961.6				2011-10-10 21:09:44	0.912073			907.955	7219.8	6584.98	191.986
661	False	1	145	F20															1058.5			72596.2				2011-10-10 21:10:03	0.746029			325.955	11083.9	8268.92	84.7878
662	False	1	145	F20															982.512			64119				2011-10-10 21:10:22	0.539939			614.421	11209.2	6052.31	207.008
663	False	1	145	F20															1120.62			73478.9				2011-10-10 21:10:42	0.568059			824.116	19445.9	11046.4	0
664	False	1	145	F20															1331.68			58631.4				2011-10-10 21:11:01	1.69555			161.459	5375.55	9114.5	0
665	False	1	145	F20															1083.51			18292				2011-10-10 21:11:20	0.785135			225.657	5820.96	4570.24	48.9373
666	False	1	145	F20															1287.65			26826.4				2011-10-10 21:11:40	1.07216			0	3983.42	4270.87	7.0299
667	False	1	146	F21															1289.7			178612				2011-10-10 21:05:31	1.07857			0	25511.3	27515.7	0
668	False	1	146	F21															1067.54			159548				2011-10-10 21:05:50	0.90921			977.257	17894.2	16269.6	209.806
669	False	1	146	F21															1048.51			307571				2011-10-10 21:06:10	0.783265			1198.09	23697.1	18561.1	376.423
670	False	1	146	F21															1416.69			85517.6				2011-10-10 21:06:29	1.07152			154.384	12689.2	13596.8	178.328
671	False	1	146	F21															987.425			89395				2011-10-10 21:06:49	0.424925			677.384	13880.8	5898.28	12.9938
672	False	1	146	F21															816.385			71879.4				2011-10-10 21:07:08	0.749687			877.614	13973.2	10475.5	0
673	False	1	146	F21															1172.59			26949.6				2011-10-10 21:07:27	0.757518			291.105	4614.54	3495.6	0
674	False	1	146	F21															980.493			47727.2				2011-10-10 21:07:47	0.385404			467.788	9617.71	3706.7	77.5373
675	False	1	146	F21															2460.19			9181.05				2011-10-10 21:08:07	1.25028				1478.44	1848.47	61.4264
676	False	1	146	F21															1342.62			15251.8				2011-10-10 21:08:26	1.59011				1473.53	2343.08	0
677	False	1	147	F22															2655.3			41372.1				2011-10-10 21:03:15	1.46372			0	7071.34	10350.4	33.3218
678	False	1	147	F22															1116.6			81341.6				2011-10-10 21:03:34	0.74113			428.47	19418.8	14391.9	0
679	False	1	147	F22															951.497			38382.1				2011-10-10 21:03:54	0.933365			1212.06	7106.11	6632.59	726.222
680	False	1	147	F22															1180.59			28916.2				2011-10-10 21:04:13	0.52774			392.163	8148.69	4300.39
681	False	1	147	F22															2310.04			35799.6				2011-10-10 21:04:32	1.63084				4914.87	8015.35	0
682	False	1	147	F22															1695.74			3353.49				2011-10-10 21:04:52	1.15675				1119.21	1294.64
683	False	1	147	F22															1668.81			6279.2				2011-10-10 21:05:11	1.60666				1232.94	1980.92	51.479
684	False	1	148	F23															1275.59			552961				2011-10-10 21:00:00	1.06434			1089.76	48273.7	51379.4	0
685	False	1	148	F23															1049.51			716745				2011-10-10 21:00:19	0.744752			1728.11	30402.1	22642.1	706.153
686	False	1	148	F23															2223.98			160034				2011-10-10 21:00:39	1.30193			0	30459.6	39656.2	0
687	False	1	148	F23															1155.55			490192				2011-10-10 21:00:58	1.02464			680.63	18268.6	18718.7	184.064
688	False	1	148	F23															2368.08			83257				2011-10-10 21:01:18	1.37569			0	13835.5	19033.4	0
689	False	1	148	F23															2512.18			39023.9				2011-10-10 21:01:37	1.66937				5624.81	9389.9	0
690	False	1	148	F23															1935.78			16554.2				2011-10-10 21:01:57	1.63237				2918.22	4763.6
691	False	1	148	F23															1332.57			45733.8				2011-10-10 21:02:16	1.17559			157.079	4110.79	4832.6	0
692	False	1	148	F23															2656.28			9846.43				2011-10-10 21:02:36	0.801008				1679.41	1345.22
693	False	1	148	F23															1258.63			23313.4				2011-10-10 21:02:55	0.876737			68.7281	4182.64	3667.07
694	False	1	149	F24															2079.87			129565				2011-10-10 20:56:47	1.91455			169.314	15058	28829.2	96.9449
695	False	1	149	F24															891.573			280659				2011-10-10 20:57:06	0.739072			348.041	71825	53083.9	0
696	False	1	149	F24															1485.7			105776				2011-10-10 20:57:25	1.21793			221.365	9204.06	11209.9	0
697	False	1	149	F24															2507.2			79053.8				2011-10-10 20:57:45	1.46984				10870.4	15977.8	0
698	False	1	149	F24															1978.02			15058.6				2011-10-10 20:58:04	0.877947			60.1077	2249.01	1974.51	39.1825
699	False	1	149	F24															843.359			37385.6				2011-10-10 20:58:23	0.846839			477.359	4412.87	3736.99	74.884
700	False	1	149	F24															1662.73			17194.2				2011-10-10 20:58:43	1.09454				1957.8	2142.88	23.1156
701	False	1	149	F24															1093.57			59681.1				2011-10-10 20:59:02	1.34652			219.066	9324.21	12555.3	10.3023
703	False	1	149	F24															2651.3			9912.66				2011-10-10 20:59:40	1.10375				1344.93	1484.46	88.3298
705	False	1	150	G1															1627.78			532621				2011-10-10 22:13:46	1.30384			155.698	29395.3	38326.7	0
706	False	1	150	G1															865.403			898527				2011-10-10 22:14:06	1.09797			713.844	12418	13634.5	359.726
707	False	1	150	G1															893.528			318393				2011-10-10 22:14:25	0.880049			367.705	76228.7	67085	0
708	False	1	150	G1															2067.92			271834				2011-10-10 22:14:45	0.994134			0	31754	31567.7	109.142
709	False	1	150	G1															1542.81			336264				2011-10-10 22:15:04	0.938428			667.31	41414.7	38864.7	0
710	False	1	150	G1															1119.45			18114.1				2011-10-10 22:15:23	1.00024			258.196	3995.36	3996.3	0
711	False	1	150	G1															1348.68			45897.5				2011-10-10 22:15:43	1.05935			194.23	5439.87	5762.7	169.875
712	False	1	150	G1															1208.54			15817.5				2011-10-10 22:16:02	1.58767				1462.2	2321.49
713	False	1	150	G1															1729.75			10441.7				2011-10-10 22:16:21	1.0385			22.2071	2010.52	2087.91	41.4613
714	False	1	151	G2															1400.73			824270				2011-10-10 22:16:40	1.0764			1363.25	87216.9	93880.2	634.161
715	False	1	151	G2															1334.65			1.16153e+06				2011-10-10 22:16:59	1.1062			1367.02	126044	139429	0
716	False	1	151	G2															1544.83			494187				2011-10-10 22:17:19	1.07333			376.418	61051	65527.9	0
717	False	1	151	G2															1270.68			255887				2011-10-10 22:17:38	15.2147			2509.99	4441.74	67579.6	273.039
719	False	1	151	G2															1377.74			92428.4				2011-10-10 22:18:17	1.8934			165.08	13695.5	25931.1	0
720	False	1	151	G2															1625.78			323418				2011-10-10 22:18:36	1.38695			218.113	17166.3	23808.8	0
721	False	1	151	G2															954.491			24503.9				2011-10-10 22:18:56	0.604574			182.751	6217.21	3758.76	139.697
722	False	1	151	G2															2734.06			2156.89				2011-10-10 22:19:15	2.5947				329.274	854.367
723	False	1	151	G2															1465.76			128904				2011-10-10 22:19:34	0.688483			51.5725	12957.8	8921.23	278.389
724	False	1	152	G3															1519.78			2.32961e+06				2011-10-10 22:19:54	0.934305			1017.78	361176	337448	0
725	False	1	152	G3															2057.05			1.43149e+06				2011-10-10 22:20:13	2.3519			1156.11	102972	242180	0
726	False	1	152	G3															1469.74			370692				2011-10-10 22:20:33	0.673199			0	43161.9	29056.5	212.366
727	False	1	152	G3															1528.75			337734				2011-10-10 22:20:52	1.00077			0	52753.3	52794.1	521.203
728	False	1	152	G3															1442.7			34394.9				2011-10-10 22:21:11	1.2237			218.913	5473.99	6698.52	86.1694
729	False	1	152	G3															3824.77			2385.83				2011-10-10 22:21:31	1.50771				558.658	842.295
730	False	1	152	G3															1694.86			19740.1				2011-10-10 22:21:50	1.73652			160.693	2488.25	4320.91
731	False	1	152	G3															1172.56			12917.7				2011-10-10 22:22:09	1.32147			243.971	2408.71	3183.04	59.3076
732	False	1	152	G3															892.467			49318.1				2011-10-10 22:22:29	0.945368			297.493	10952	10353.7	332.757
733	False	1	152	G3															1626.8			84631.1				2011-10-10 22:22:48	1.32608			129.644	5135.14	6809.62	0
734	False	1	153	G4															1800.92			368536				2011-10-10 22:23:08	0.650398			528.013	69034	44899.6	0
735	False	1	153	G4															1614.7			149316				2011-10-10 22:23:27	1.15251			346.94	10263.2	11828.4	0
736	False	1	153	G4															1518.79			1.60321e+06				2011-10-10 22:23:46	0.983053			1153.86	238084	234049	0
737	False	1	153	G4															1545.82			158573				2011-10-10 22:24:06	1.00492			740.41	24435.9	24556.2	0
738	False	1	153	G4															1353.67			64119.7				2011-10-10 22:24:25	0.989341			557.802	11471	11348.8	0
739	False	1	153	G4															1954.98			28981.9				2011-10-10 22:24:44	1.58716			138.13	2840.58	4508.47	0
740	False	1	153	G4															1405.68			48935.5				2011-10-10 22:25:03	1.16237			331.1	6509.56	7566.48	252.165
741	False	1	153	G4															2073.03			21946.6				2011-10-10 22:25:23	1.1832				2529.51	2992.92	66.4754
742	False	1	153	G4															2040.04			70601.4				2011-10-10 22:25:42	2.26089			189.666	5082.16	11490.2	0
743	False	1	153	G4															2051.96			191196				2011-10-10 22:26:01	2.07995			9.64818	12993.4	27025.5	150.563
744	False	1	154	G5															1582.75			534875				2011-10-10 22:26:21	1.18654			604.508	68722.1	81541.7	0
745	False	1	154	G5															2940.24			5600.91				2011-10-10 22:26:40	1.11185				1678.44	1866.17
746	False	1	154	G5															2095.99			37304.6				2011-10-10 22:27:00	0.743158			66.2771	8411.47	6251.05	29.9801
747	False	1	154	G5															2037.04			52676				2011-10-10 22:27:19	1.77122			143.485	5519.86	9776.87	39.4579
748	False	1	154	G5															1118.6			37376.4				2011-10-10 22:27:39	0.799057			545.376	8770.45	7008.09	84.048
749	False	1	154	G5															852.382			38243.2				2011-10-10 22:27:58	1.01454			652.269	4065.42	4124.56	115.175
750	False	1	154	G5															1322.7			258470				2011-10-10 22:28:17	0.621785			130.012	28966.2	18010.7	0
751	False	1	154	G5															1475.7			80014.1				2011-10-10 22:28:37	1.01759			153.897	15104.1	15369.8	0
752	False	1	154	G5															1294.68			25827.9				2011-10-10 22:28:56	1.23024				3568.91	4390.62
753	False	1	154	G5															1798.9			25116.1				2011-10-10 22:29:16	0.716262			85.361	4518.86	3236.69	72.8252
754	False	1	155	G6															1586.83			597408				2011-10-10 22:29:35	1.23655			398.843	69012.5	85337.2	0
755	False	1	155	G6															1383.71			543720				2011-10-10 22:29:55	0.947335			26.9128	62768.4	59462.8	29.6717
756	False	1	155	G6															1325.65			308559				2011-10-10 22:30:15	0.637997			501.842	34990.5	22323.8	0
757	False	1	155	G6															1051.49			341589				2011-10-10 22:30:34	1.01417			935.995	20818.9	21113.9	0
758	False	1	155	G6															1784.88			302418				2011-10-10 22:30:54	2.09286			517.049	21684.2	45381.9	330.461
759	False	1	155	G6															1258.66			94286.3				2011-10-10 22:31:13	1.10968			507.566	10703.6	11877.6	0
760	False	1	155	G6															1911.97			542589				2011-10-10 22:31:33	2.78832			1061.55	40541.7	113043	0
761	False	1	155	G6															825.42			38206.4				2011-10-10 22:31:52	0.926879			410.593	3096.13	2869.74	82.3831
762	False	1	155	G6															1923.87			91319.3				2011-10-10 22:32:11	1.32693			187.067	11674.4	15491.2	114.817
763	False	1	155	G6															2039.07			15467.8				2011-10-10 22:32:31	1.78727				1921.09	3433.52	89.2029
764	False	1	156	G7															1912.98			2.1713e+06				2011-10-10 22:32:50	3.19619			2062.37	143137	457492	1258.39
765	False	1	156	G7															1155.64			215518				2011-10-10 22:33:09	0.48482			0	58755.7	28485.9	392.065
766	False	1	156	G7															1793.87			146286				2011-10-10 22:33:29	1.89329			220.437	11668.6	22092	49.9171
767	False	1	156	G7															1770.99			165178				2011-10-10 22:33:48	1.24829			460.542	36294.6	45306.1	0
768	False	1	156	G7															2362.33			32664.3				2011-10-10 22:34:07	0.479643			0	8687.47	4166.89	0
769	False	1	156	G7															1568.8			18548.8				2011-10-10 22:34:27	1.07047			41.4125	3494.59	3740.87	43.9336
770	False	1	156	G7															1928.94			53725.8				2011-10-10 22:34:46	1.44769			63.6534	5951.55	8615.99	110.067
771	False	1	156	G7															957.457			8872.35				2011-10-10 22:35:05	0.976138			130.016	2089.82	2039.95
772	False	1	156	G7															1446.68			5569.51				2011-10-10 22:35:25	1.16639			190.413	1427.67	1665.22
773	False	1	156	G7															951.475			15399.8				2011-10-10 22:35:44	0.900144			199.587	3151.56	2836.85
774	False	1	157	G8															1781.78			225839				2011-10-10 22:36:03	1.09462			493.055	43803.3	47947.7	0
775	False	1	157	G8															1810.9			76243.2				2011-10-10 22:36:23	2.21209			123.566	6785.83	15010.8	0
776	False	1	157	G8															1618.84			170379				2011-10-10 22:36:43	0.715749			194.698	22559.4	16146.9	172.403
777	False	1	157	G8															1153.62			218218				2011-10-10 22:37:02	0.395146			143.51	63081.3	24926.3	0
778	False	1	157	G8															1762.93			105911				2011-10-10 22:37:21	0.766377			525.14	24069	18445.9	0
779	False	1	157	G8															2100.01			9289.09				2011-10-10 22:37:41	0.644782				1979.67	1276.46
780	False	1	157	G8															1479.86			90443.3				2011-10-10 22:38:00	1.16441			305.866	15107.5	17591.3	0
781	False	1	157	G8															1219.63			42648.9				2011-10-10 22:38:19	0.894311			393.839	7879.76	7046.95	0
782	False	1	157	G8															2316.02			4582.03				2011-10-10 22:38:39	1.06348				839.18	892.45
783	False	1	158	G9															1056.46			615284				2011-10-10 22:38:58	0.958728			927.338	7803.52	7481.45
784	False	1	158	G9															1774.04			167031				2011-10-10 22:39:18	0.698403			283.658	44564.5	31124	0
785	False	1	158	G9															1315.72			134626				2011-10-10 22:39:37	0.902285			440.454	14685.5	13250.5	0
786	False	1	158	G9															1209.57			65170.6				2011-10-10 22:39:57	1.28548			445.696	7023.1	9028.05	0
788	False	1	158	G9															1012.48			51675.7				2011-10-10 22:40:35	0.815728			329.438	6160.38	5025.2	7.11476
789	False	1	158	G9															1426.77			63917.1				2011-10-10 22:40:55	2.23359			223.38	5134.73	11468.9	121.236
790	False	1	158	G9															860.403			44849.9				2011-10-10 22:41:14	0.679612			246.541	2758.74	1874.87	60.0892
791	False	1	158	G9															1438.79			12727.8				2011-10-10 22:41:33	1.53371				2530.39	3880.88	0
792	False	1	158	G9															974.505			6850.87				2011-10-10 22:41:52	0.893549			212.747	1598.31	1428.17	27.4165
793	False	1	159	G10															810.375			267314				2011-10-10 22:42:12	0.705826			1122.73	47064.7	33219.5	698.765
794	False	1	159	G10															1531.75			114329				2011-10-10 22:42:31	0.663426			312.418	17852.5	11843.8	279.191
795	False	1	159	G10															2131.98			68546.7				2011-10-10 22:42:50	0.917957			60.5129	8968.22	8232.44	0
796	False	1	159	G10															1483.72			151659				2011-10-10 22:43:09	1.08586			147.192	22538.6	24473.7	74.478
797	False	1	159	G10															1428.83			69436.2				2011-10-10 22:43:29	2.64447			560.308	4584.14	12122.6	0
798	False	1	159	G10															1377.64			139588				2011-10-10 22:43:48	1.06358			194.791	18039.6	19186.5	84.3618
799	False	1	159	G10															1098.61			61883.4				2011-10-10 22:44:07	0.618559			781.07	15861.2	9811.11	16.7106
800	False	1	159	G10															1907.9			49352.7				2011-10-10 22:44:27	2.29428			337.653	5564.66	12766.9	95.2848
801	False	1	159	G10															1951.91			14350.6				2011-10-10 22:44:46	0.854262			63.9722	3272.97	2795.97
802	False	1	159	G10															1791.8			6187.06				2011-10-10 22:45:06	1.51022			98.0897	956.248	1444.15
803	False	1	160	G11															1640.79			489283				2011-10-10 22:45:25	3.16582			682.493	29712.9	94065.7	1312.18
804	False	1	160	G11															1055.54			206376				2011-10-10 22:45:45	0.823661			846.433	6962.18	5734.48	94.0227
805	False	1	160	G11															820.366			70057.3				2011-10-10 22:46:04	0.978489			1110.14	4913.03	4807.35
806	False	1	160	G11															928.5			44256.1				2011-10-10 22:46:23	0.616777			523.316	6160.53	3799.67
807	False	1	160	G11															2119.07			41473.3				2011-10-10 22:46:42	1.05914			65.7699	5414.23	5734.45	74.0478
808	False	1	160	G11															1717.82			14855.1				2011-10-10 22:47:02	0.713701				4586.14	3273.13	123.329
809	False	1	160	G11															1100.58			49079.6				2011-10-10 22:47:21	0.680256			482.273	11778.6	8012.47	0
810	False	1	160	G11															841.382			35420.8				2011-10-10 22:47:41	1.02243			405.415	2690.14	2750.48	104.748
811	False	1	160	G11															1049.53			21871.2				2011-10-10 22:48:00	0.929364				2244.77	2086.2
815	False	1	161	G12															1649.79			239716				2011-10-10 22:49:17	2.05779			229.794	17943.5	36924.1	0
816	False	1	161	G12															1987.89			90190				2011-10-10 22:49:36	0.884367			128.16	12051.1	10657.6	0
817	False	1	161	G12															1102.57			70809.8				2011-10-10 22:49:56	0.806309			577.583	13918.5	11222.6	124.73
818	False	1	161	G12															1894.99			105965				2011-10-10 22:50:15	1.58268			0	19228.3	30432.3	422.286
819	False	1	161	G12															1939.01			30567				2011-10-10 22:50:35	1.74947				4295.49	7514.84	0
820	False	1	161	G12															2071.11			13850.3				2011-10-10 22:50:54	1.44641				1716.03	2482.07	0
821	False	1	161	G12															2024.94			11251.5				2011-10-10 22:51:14	1.08504				2305.98	2502.08	112.35
822	False	1	161	G12															842.387			12803.5				2011-10-10 22:51:33	0.608488			177.022	1682.72	1023.92
823	False	1	162	G13															1797.95			240147				2011-10-10 22:51:52	1.30874			652.527	33605.4	43980.7	87.0846
824	False	1	162	G13															1011.54			235472				2011-10-10 22:52:12	0.364454			514.632	49657.6	18097.9	54.2764
825	False	1	162	G13															1181.57			91492.5				2011-10-10 22:52:32	0.942285			622.676	6750.22	6360.64	0
826	False	1	162	G13															1807.82			50168.4				2011-10-10 22:52:52	1.21716			94.5011	11855	14429.4	0
827	False	1	162	G13															1415.67			40426.1				2011-10-10 22:53:11	0.912491			286.305	5398.14	4925.76
828	False	1	162	G13															1319.64			47280.8				2011-10-10 22:53:31	0.570478			261.332	9366.02	5343.11	103.278
829	False	1	162	G13															1609.83			18512				2011-10-10 22:53:50	0.774724			195.857	4085.86	3165.41	39.2683
830	False	1	162	G13															802.391			43965.5				2011-10-10 22:54:09	0.754726			383.583	3532.95	2666.41
831	False	1	162	G13															2173.96			4353.43				2011-10-10 22:54:29	0.993945				936.445	930.775
832	False	1	162	G13															1233.69			21942.1				2011-10-10 22:54:48	0.970142			227.369	3107.53	3014.75	36.9663
833	False	1	163	G14															2070.15			457492				2011-10-10 22:55:07	1.42527			131.326	48743.7	69473	753.032
834	False	1	163	G14															1284.75			355863				2011-10-10 22:55:27	10.1664			3069.77	8535.09	86770.9	0
837	False	1	163	G14															1581.81			182248				2011-10-10 22:56:26	1.06141			428.399	11856.3	12584.5	39.7817
839	False	1	163	G14															1381.72			106582				2011-10-10 22:57:04	0.933793			26.4613	14807.6	13827.3	0
840	False	1	163	G14															1239.65			53323.3				2011-10-10 22:57:24	0.766316			205.857	5889.38	4513.13	214.092
841	False	1	163	G14															2161.06			14692.8				2011-10-10 22:57:43	2.0505				1725.41	3537.95
843	False	1	164	G15															1974.99			344154				2011-10-10 22:58:22	2.07106			349.225	18466.8	38246	0
844	False	1	164	G15															2068.15			461862				2011-10-10 22:58:42	1.29265			527.406	50410	65162.2	0
845	False	1	164	G15															1760.95			166763				2011-10-10 22:59:01	1.0837			398.041	24844.2	26923.7	0
846	False	1	164	G15															903.473			100575				2011-10-10 22:59:21	1.34511			577.969	6501.74	8745.55	203.04
847	False	1	164	G15															1880.85			51076.2				2011-10-10 22:59:41	1.33156			65.4326	10122.6	13478.9	0
848	False	1	164	G15															1858.99			169553				2011-10-10 23:00:00	1.01349			63.59	30937.2	31354.7	0
849	False	1	164	G15															1463.73			39144.1				2011-10-10 23:00:19	1.04948			172.873	4996.97	5244.19	0
850	False	1	164	G15															1183.65			20465.6				2011-10-10 23:00:39	0.978122			189.895	2560.07	2504.06	118.106
852	False	1	164	G15															881.406			5947.58				2011-10-10 23:01:17	0.516946				1573.63	813.482
853	False	1	165	G16															1861			275997				2011-10-10 23:01:37	1.02487			0	51827.6	53116.5	990.333
854	False	1	165	G16															912.6			100489				2011-10-10 23:01:57	0.72037			748.771	7861.87	5663.46
855	False	1	165	G16															1291.74			69932.1				2011-10-10 23:02:16	1.97056			517.004	5587.11	11009.7	0
856	False	1	165	G16															891.456			97914.7				2011-10-10 23:02:36	1.08916			919.896	7244.79	7890.73	199.043
857	False	1	165	G16															2201.23			18494.9				2011-10-10 23:02:55	0.678554				5091.9	3455.13
858	False	1	165	G16															1365.76			67003.9				2011-10-10 23:03:15	1.19407			235.363	8557.36	10218.1	0
859	False	1	165	G16															1701.91			26466.5				2011-10-10 23:03:34	1.35014			113.673	5128.66	6924.42	0
860	False	1	165	G16															984.527			20462.3				2011-10-10 23:03:53	0.586369			54.3612	4013	2353.1
861	False	1	165	G16															946.458			24521.6				2011-10-10 23:04:13	0.57892			392.892	4053.73	2346.79	241.393
862	False	1	165	G16															1756.9			36392.3				2011-10-10 23:04:32	0.846612			0.710735	5639.85	4774.77	0
863	False	1	166	G17															1588.8			277009				2011-10-10 23:04:52	0.690309			404.493	60474.1	41745.8	0
864	False	1	166	G17															1470.82			174290				2011-10-10 23:05:11	0.992368			391.532	21067	20906.2	0
865	False	1	166	G17															1689.84			85887.2				2011-10-10 23:05:30	0.99417			354.564	11541.4	11474.1	206.1
866	False	1	166	G17															1843.8			54925.9				2011-10-10 23:05:50	0.858541			46.9269	12506.3	10737.2	0
867	False	1	166	G17															1794.92			125554				2011-10-10 23:06:09	0.327078			284.925	40499.8	13246.6	0
868	False	1	166	G17															1508.83			33872.7				2011-10-10 23:06:28	1.11726			186.539	7736.61	8643.8	0
869	False	1	166	G17															1703.95			19880.7				2011-10-10 23:06:47	1.47113			231.893	4439.15	6530.56	0
871	False	1	166	G17															1351.69			20102.1				2011-10-10 23:07:25	1.00712			314.103	3836.36	3863.68	0
872	False	1	166	G17															807.387			13232.7				2011-10-10 23:07:44	0.861604			289.988	1495.18	1288.25
873	False	1	167	G18															1497.82			395540				2011-10-10 23:08:04	1.53496			590.045	44097.6	67688.1	0
874	False	1	167	G18															1314.64			368246				2011-10-10 23:08:23	1.02246			506.309	32804.1	33540.8	784.367
875	False	1	167	G18															1387.68			151809				2011-10-10 23:08:42	0.238212			142.949	55608.6	13246.6	21.903
876	False	1	167	G18															1616.86			166788				2011-10-10 23:09:02	1.12846			261.025	23415.9	26423.9	0
877	False	1	167	G18															1802.99			71058.7				2011-10-10 23:09:21	0.299567			0	27242.5	8160.95	273.451
878	False	1	167	G18															2154.14			24356.1				2011-10-10 23:09:41	1.98887			139.295	2638.27	5247.19	231.119
879	False	1	167	G18															1545.72			26241.5				2011-10-10 23:10:00	1.48275			134.092	2760.85	4093.66	24.8678
880	False	1	167	G18															964.555			22966.8				2011-10-10 23:10:20	1.23555				3587.77	4432.86	9.78725
881	False	1	167	G18															1573.74			25776.3				2011-10-10 23:10:39	0.735529			95.7571	4461.49	3281.55	0
883	False	1	168	G19															1926.05			1.3441e+06				2011-10-10 23:11:17	1.78357			57.0673	88574.1	157978	0
884	False	1	168	G19															1653.84			407903				2011-10-10 23:11:37	1.60053			406.219	29970.5	47968.5	0
885	False	1	168	G19															1257.64			112157				2011-10-10 23:11:57	1.27579			851.98	9439.99	12043.4	28.8557
886	False	1	168	G19															1460.81			53515.5				2011-10-10 23:12:16	1.43717			176.595	7457.54	10717.8	53.3694
887	False	1	168	G19															1962.06			24560.2				2011-10-10 23:12:36	0.649333			67.7556	6452.88	4190.07	0
888	False	1	168	G19															1908.96			68957				2011-10-10 23:12:55	1.96151			350.95	6040.17	11847.9	0
889	False	1	168	G19															1184.6			24985.8				2011-10-10 23:13:14	1.06091			285.005	5595.1	5935.88	0
890	False	1	168	G19															851.382			16050.8				2011-10-10 23:13:34	0.500489				2443.47	1222.93	257.493
891	False	1	168	G19															869.405			10953.7				2011-10-10 23:13:53	0.994383			208.119	1319.04	1311.63
892	False	1	168	G19															972.461			6635.65				2011-10-10 23:14:12	0.787783			276.029	1653.69	1302.75
893	False	1	169	G20															1199.66			3.87242e+06				2011-10-10 23:14:32	2.67558			2229.32	184501	493647	0
894	False	1	169	G20															1740.96			1.43495e+06				2011-10-10 23:14:51	1.82905			1915.01	167624	306593	0
895	False	1	169	G20															1596.89			332277				2011-10-10 23:15:10	0.135012			0	164551	22216.4	433.241
896	False	1	169	G20															1081.57			132270				2011-10-10 23:15:30	0.894038			481.346	6811.32	6089.58	77.6229
897	False	1	169	G20															1255.67			96078.6				2011-10-10 23:15:49	1.30173			572.088	8565.5	11150	45.5506
898	False	1	169	G20															1817.96			27693				2011-10-10 23:16:09	0.620395			60.5435	5877.7	3646.49	0
899	False	1	169	G20															1702.79			46215.5				2011-10-10 23:16:28	1.5424			47.2672	4233.68	6530.03	28.4993
900	False	1	169	G20															1722.95			25762.6				2011-10-10 23:16:48	1.08481			126.132	5578.78	6051.95	38.5164
901	False	1	169	G20															1925.04			133101				2011-10-10 23:17:07	1.79445			5.87049	9388.68	16847.5	0
902	False	1	169	G20															1540.81			13343.3				2011-10-10 23:17:27	1.18365				2018.74	2389.49
904	False	1	170	G21															1608.77			302346				2011-10-10 23:18:06	1.17728			479.009	39334.8	46308.2	0
905	False	1	170	G21															1431.72			99101.7				2011-10-10 23:18:25	1.0398			196.416	17121.1	17802.6	0
906	False	1	170	G21															1709.92			112913				2011-10-10 23:18:45	1.22424			203.812	11732	14362.9	0
907	False	1	170	G21															1483.74			82431.6				2011-10-10 23:19:04	1.00962			421.687	17758.8	17929.6	0
908	False	1	170	G21															1559.83			55157.2				2011-10-10 23:19:23	1.86687			72.3173	6835.15	12760.4	0
909	False	1	170	G21															1301.63			33687				2011-10-10 23:19:42	1.21798			58.5798	3333.17	4059.74	94.6995
910	False	1	170	G21															912.584			45985.5				2011-10-10 23:20:02	0.907637			442.761	2152.13	1953.36	151.546
911	False	1	170	G21															951.47			14249.6				2011-10-10 23:20:21	0.602167			273.377	3335.41	2008.48	20.0068
912	False	1	170	G21															827.368			15703.9				2011-10-10 23:20:40	0.645475			110.893	1914.31	1235.64
913	False	1	171	G22															2390.21			143037				2011-10-10 23:20:59	1.31944			128.477	10866.5	14337.6	375.009
914	False	1	171	G22															1237.59			159740				2011-10-10 23:21:18	1.43262			345.402	15183.5	21752.2	0
915	False	1	171	G22															2010			83351.9				2011-10-10 23:21:38	2.36951			257.283	7626.62	18071.3	143.513
916	False	1	171	G22															1663.84			59695.1				2011-10-10 23:21:58	0.593785			112.047	15004.4	8909.38	191.954
917	False	1	171	G22															1542.83			71926.1				2011-10-10 23:22:17	0.871872			79.7382	12795.8	11156.3	167.828
918	False	1	171	G22															1449.63			30522.1				2011-10-10 23:22:36	0.631757			103.737	8399.6	5306.5	87.9942
919	False	1	171	G22															1684.89			30821.6				2011-10-10 23:22:56	0.566068			0	7244.02	4100.61	0
920	False	1	171	G22															1406.67			41529.1				2011-10-10 23:23:15	1.28325			160.523	4874.76	6255.53	26.3489
921	False	1	171	G22															1429.67			39689.8				2011-10-10 23:23:34	1.0054			7.2695	5908.56	5940.48	0
922	False	1	171	G22															1144.58			9650.87				2011-10-10 23:23:54	0.727645			60.1661	2778.25	2021.58
923	False	1	172	G23															1316.68			1.34575e+06				2011-10-10 23:24:13	4.84083			1583.65	55222.3	267322	0
924	False	1	172	G23															1732.78			951291				2011-10-10 23:24:33	1.02713			192.049	48590.5	49908.8	0
925	False	1	172	G23															1251.6			434068				2011-10-10 23:24:52	1.69526			323.699	25791.1	43722.6	120.259
926	False	1	172	G23															1093.58			147388				2011-10-10 23:25:12	1.3204			435.044	14383.2	18991.6	0
927	False	1	172	G23															1658.84			80969.2				2011-10-10 23:25:31	0.30703			0	29740.3	9131.18	84.7661
928	False	1	172	G23															1243.54			111506				2011-10-10 23:25:50	1.00331			804.066	13754.9	13800.5	0
929	False	1	172	G23															1152.62			45792.2				2011-10-10 23:26:10	0.941359			534.295	6398.9	6023.66	252.465
930	False	1	172	G23															1672.88			29842.8				2011-10-10 23:26:29	0.701731			5.05488	5598.98	3928.98	118.113
931	False	1	172	G23															1715.76			27903.6				2011-10-10 23:26:48	0.846745			120.531	3208.34	2716.65	184.429
932	False	1	172	G23															1136.64			20329.2				2011-10-10 23:27:08	0.802318			107.643	3288.11	2638.11	182.448
933	False	1	173	G24															1242.58			118809				2011-10-10 23:27:28	0.327488			163.264	28699	9398.57	53.4316
934	False	1	173	G24															1494.7			33177.4				2011-10-10 23:27:47	1.44161			584.016	6300.25	9082.48	39.9607
935	False	1	173	G24															1480.72			81851.9				2011-10-10 23:28:07	0.962502			626.075	16407.7	15792.4	0
936	False	1	173	G24															1646.85			90685.2				2011-10-10 23:28:26	0.445148			104.352	21431.1	9540.02	277.035
937	False	1	173	G24															1731.77			649323				2011-10-10 23:28:45	0.9362			133.848	34571.2	32365.5	83.0023
938	False	1	173	G24															963.481			88782				2011-10-10 23:29:05	0.576623			727.587	6379.06	3678.31	246.074
939	False	1	173	G24															1741.9			62857.2				2011-10-10 23:29:24	1.28292			29.4279	8182.25	10497.2	0
940	False	1	173	G24															1332.66			73568.6				2011-10-10 23:29:44	1.22285			327.869	9191.24	11239.5	0
941	False	1	173	G24															1910.9			14723.7				2011-10-10 23:30:03	1.91915				2463.05	4726.95	61.8632
942	False	1	173	G24															1574.84			5926.59				2011-10-10 23:30:22	0.570194			167.649	2511.35	1431.96
944	False	1	174	H1															868.491			98320.6				2011-11-10 00:38:16	0.825617			400.568	2965.88	2448.68	191.783
945	False	1	174	H1															1070.49			157614				2011-11-10 00:38:36	1.84779			510.2	8592.48	15877.1	0
946	False	1	174	H1															2774.31			23652.6				2011-11-10 00:38:55	0.244301			44.6637	10757.4	2628.05	50.6439
948	False	1	174	H1															1346.65			37464.4				2011-11-10 00:39:34	1.46466				3890.42	5698.16	124.144
949	False	1	174	H1															1325.63			30582.5				2011-11-10 00:39:54	1.06918			152.51	4861.46	5197.78	0
950	False	1	174	H1															1646.85			38807.2				2011-11-10 00:40:13	1.10591			29.6337	6844.07	7568.95	4.4443
951	False	1	174	H1															1890.91			4657.29				2011-11-10 00:40:33	1.34878				1070.79	1444.26
952	False	1	174	H1															2163.13			7030.12				2011-11-10 00:40:52	2.06165				887.541	1829.8
953	False	1	175	H2															1642.86			319655				2011-11-10 00:34:43	1.39376			564.34	31959	44543.1	340.025
954	False	1	175	H2															2101.16			74813.4				2011-11-10 00:35:03	4.83792			223.776	4675.44	22619.4	585.361
955	False	1	175	H2															1057.46			110308				2011-11-10 00:35:22	0.886017			717.688	5530.63	4900.23	12.4446
956	False	1	175	H2															1789.92			155442				2011-11-10 00:35:42	0.922937			295.787	20474.1	18896.3	0
957	False	1	175	H2															1772.94			43222				2011-11-10 00:36:01	1.40086			296.119	8187.46	11469.5	229.976
958	False	1	175	H2															883.442			44714.5				2011-11-10 00:36:21	0.646294			212.095	5380.36	3477.29	147.985
959	False	1	175	H2															1450.7			11905.9				2011-11-10 00:36:40	1.31563			115.025	2670.85	3513.85	0
960	False	1	175	H2															1065.62			39362.9				2011-11-10 00:36:59	0.461848			266.268	8469.28	3911.52
961	False	1	175	H2															811.321			17747				2011-11-10 00:37:18	0.562004			216.75	1498.44	842.132
962	False	1	175	H2															1853.92			7967.68				2011-11-10 00:37:37	1.0113				1538.04	1555.41
963	False	1	176	H3															1375.78			1.2479e+06				2011-11-10 00:31:29	1.1439			1385.85	174419	199518	0
964	False	1	176	H3															2084.97			157534				2011-11-10 00:31:48	3.03975			632.628	5116.87	15554	0
965	False	1	176	H3															890.433			192164				2011-11-10 00:32:08	0.826019			930.836	3926.39	3243.27	344.701
966	False	1	176	H3															1814			46783.7				2011-11-10 00:32:28	0.91538				9358.83	8566.88	0
967	False	1	176	H3															881.422			145049				2011-11-10 00:32:47	0.994907			516.219	21300.3	21191.8	415.518
968	False	1	176	H3															1137.57			20594.4				2011-11-10 00:33:06	0.95627			249.777	3340.67	3194.58	31.8973
969	False	1	176	H3															1611.85			11733.9				2011-11-10 00:33:25	0.776459				3777.02	2932.7	143.853
970	False	1	176	H3															864.378			34644				2011-11-10 00:33:45	0.931141			248.127	1614.34	1503.18	101.954
971	False	1	176	H3															1678.85			11801.8				2011-11-10 00:34:04	0.861801				2773.79	2390.45	86.5565
972	False	1	176	H3															870.388			8460.22				2011-11-10 00:34:24	0.911972			570.916	1471.95	1342.38	134.736
974	False	1	177	H4															919.522			310299				2011-11-10 00:28:35	1.18179			2170.41	63744.3	75332.6	1810.22
975	False	1	177	H4															879.529			263278				2011-11-10 00:28:54	1.18325			1123.67	49367.5	58414	1252.39
976	False	1	177	H4															1978.01			74640.8				2011-11-10 00:29:13	0.955009			423.333	12519.5	11956.2	171.229
977	False	1	177	H4															2918.45			13625.6				2011-11-10 00:29:33	0.443981				3953.86	1755.44
978	False	1	177	H4															848.354			36212.9				2011-11-10 00:29:52	0.713949			360.395	3014.01	2151.85
979	False	1	177	H4															931.472			19200.4				2011-11-10 00:30:11	0.849183			398.607	1927.93	1637.16
980	False	1	177	H4															831.383			30480.7				2011-11-10 00:30:31	0.671259			214.358	2226.51	1494.57
981	False	1	177	H4															2613.38			1015.12				2011-11-10 00:30:50	4.02781				150.03	604.292
982	False	1	177	H4															1639.84			144977				2011-11-10 00:31:09	1.39224			342.924	11038.2	15367.8	0
983	False	1	178	H5															1011.48			286017				2011-11-10 00:25:01	1.53976			751.741	9847.56	15162.9	0
984	False	1	178	H5															1437.77			139503				2011-11-10 00:25:21	0.8523			318.28	8421.73	7177.83	4.58454
985	False	1	178	H5															1303.61			41037.9				2011-11-10 00:25:40	1.09041			309.222	4094.87	4465.06	113.967
986	False	1	178	H5															1162.64			24250.5				2011-11-10 00:26:00	1.23127			418.645	4253.32	5236.97
987	False	1	178	H5															1958.04			23370.1				2011-11-10 00:26:19	1.17815			309.979	4890.05	5761.19	39.4071
988	False	1	178	H5															1788.92			299603				2011-11-10 00:26:38	1.03938			702.475	29383.1	30540.4	0.98357
989	False	1	178	H5															816.368			21577				2011-11-10 00:26:58	0.706677			319.818	2347.95	1659.24
990	False	1	178	H5															1335.69			28665.5				2011-11-10 00:27:17	1.25165				5310.81	6647.29	0
991	False	1	178	H5															1069.51			52677.5				2011-11-10 00:27:36	0.690185				3131.52	2161.33	102.914
992	False	1	178	H5															1882.01			6901.89				2011-11-10 00:27:56	1.83582				1210.49	2222.24	55.6101
994	False	1	179	H6															1633.98			424827				2011-11-10 00:22:07	1.6427			527.524	46204.1	75899.6	47.1197
995	False	1	179	H6															1829			84381.3				2011-11-10 00:22:26	1.07726			446.277	12108.2	13043.6	98.4673
996	False	1	179	H6															1879.09			78417.1				2011-11-10 00:22:45	1.3917			412.484	10202.8	14199.2	0.360693
997	False	1	179	H6															2159.13			13990.4				2011-11-10 00:23:05	0.6917				2102.77	1454.49
998	False	1	179	H6															1411.73			50404.1				2011-11-10 00:23:24	2.72776			160.036	4328.17	11806.2	101.31
999	False	1	179	H6															826.366			40333.6				2011-11-10 00:23:44	0.643326			430.626	4017.85	2584.78
1000	False	1	179	H6															1695.95			16928.1				2011-11-10 00:24:03	0.953322				3750	3574.96	0
1001	False	1	179	H6															813.365			9509.51				2011-11-10 00:24:22	0.588279			204.101	1231.43	724.422
1002	False	1	179	H6															1278.65			16816.9				2011-11-10 00:24:42	1.87242			122.386	1478.45	2768.28
1003	False	1	180	H7															1153.49			257205				2011-11-10 00:18:33	0.83779			436.104	4925.08	4126.18	194.071
1004	False	1	180	H7															1350.75			347756				2011-11-10 00:18:52	1.01733			1522.87	60837.2	61891.6	0
1005	False	1	180	H7															1239.58			84465.3				2011-11-10 00:19:11	1.25912			254.338	6086.37	7663.48	0
1006	False	1	180	H7															1413.72			60761				2011-11-10 00:19:30	2.2905			101.368	6031.95	13816.2	184.858
1007	False	1	180	H7															990.516			67007.3				2011-11-10 00:19:50	0.975801			175.779	6966.78	6798.19	177.784
1008	False	1	180	H7															1590.79			30557.9				2011-11-10 00:20:10	0.775607			100.21	7319.78	5677.27	0
1009	False	1	180	H7															1691.96			20064.7				2011-11-10 00:20:29	0.919431			20.0076	4416.93	4061.06	15.4181
1010	False	1	180	H7															1056.48			6599.84				2011-11-10 00:20:49	0.94932			141.672	1214.71	1153.15
1011	False	1	180	H7															1725.95			349967				2011-11-10 00:21:08	1.04572			0	28562.7	29868.5	20.019
1012	False	1	180	H7															851.385			7316.44				2011-11-10 00:21:27	0.840888			256.36	1680	1412.69
1013	False	1	181	H8															1936.06			138023				2011-11-10 00:15:19	1.0457			225.481	19192	20069.2	292.387
1014	False	1	181	H8															1287.61			71619.4				2011-11-10 00:15:39	1.01056			282.946	7195.55	7271.56	0
1015	False	1	181	H8															1728.97			829338				2011-11-10 00:15:58	1.03284			1399.75	76873.1	79397.4	583.952
1016	False	1	181	H8															1425.66			21830.9				2011-11-10 00:16:18	1.29117				3428.59	4426.89	17.172
1017	False	1	181	H8															1081.53			29366.2				2011-11-10 00:16:37	0.89453			399.332	2894.76	2589.45
1018	False	1	181	H8															1000.48			39378.7				2011-11-10 00:16:56	0.893916			581.193	5275.18	4715.57	53.6076
1019	False	1	181	H8															902.421			18503				2011-11-10 00:17:15	1.74158			271.433	1306.32	2275.06
1020	False	1	181	H8															1519.85			18493.5				2011-11-10 00:17:35	0.881727			60.3186	3963.26	3494.51	20.2765
1021	False	1	181	H8															1156.5			15995.9				2011-11-10 00:17:54	1.42347			128.247	1325.33	1886.57
1022	False	1	181	H8															1986			9399.07				2011-11-10 00:18:14	0.647462				1559.75	1009.88
1023	False	1	182	H9															1729.97			630196				2011-11-10 00:12:05	1.13127			226.711	70937.5	80249.7	0
1024	False	1	182	H9															892.463			211495				2011-11-10 00:12:25	0.820525			447.075	3366.71	2762.47
1025	False	1	182	H9															1302.66			286217				2011-11-10 00:12:44	1.45807			176.179	10505.2	15317.3	174.747
1026	False	1	182	H9															1024.48			41227.4				2011-11-10 00:13:03	0.630189			386.185	3322.28	2093.66
1027	False	1	182	H9															1829.83			63931.2				2011-11-10 00:13:23	1.11826			193.693	3019.88	3377	61.1247
1028	False	1	182	H9															1934.05			69492.7				2011-11-10 00:13:43	1.0217			221.128	8896.67	9089.69	245.399
1029	False	1	182	H9															948.5			495402				2011-11-10 00:14:02	2.9931			1096.58	19855.9	59430.6	991.548
1030	False	1	182	H9															1196.65			17533.8				2011-11-10 00:14:21	0.781418			108.6	4561.15	3564.17	0
1031	False	1	182	H9															1065.6			11856.6				2011-11-10 00:14:41	1.76107				1419.96	2500.65	8.93409
1032	False	1	182	H9															2303.23			3058.7				2011-11-10 00:15:00	0.687058				692.421	475.733
1033	False	1	183	H10															947.498			960660				2011-11-10 00:08:51	2.78556			2532.55	42677.7	118882	0
1034	False	1	183	H10															1460.61			49064.1				2011-11-10 00:09:10	1.38232				3250.62	4493.41	0
1035	False	1	183	H10															1763.9			21262				2011-11-10 00:09:29	1.14725			92.908	5430.97	6230.7	116.228
1036	False	1	183	H10															871.404			30140.1				2011-11-10 00:09:49	0.953521			281.337	2702.9	2577.27
1037	False	1	183	H10															886.422			64667.7				2011-11-10 00:10:09	0.820238			269.31	1698.14	1392.88
1038	False	1	183	H10															1378.7			13500				2011-11-10 00:10:28	1.36087				2254.56	3068.17	0
1039	False	1	183	H10															931.434			12955.4				2011-11-10 00:10:48	1.44863			259.929	1341.32	1943.08
1040	False	1	183	H10															1873.07			9080.35				2011-11-10 00:11:07	1.32398				1578.52	2089.92
1041	False	1	183	H10															1585.87			4329.05				2011-11-10 00:11:26	0.788909				1601.24	1263.23	33.3695
1042	False	1	183	H10															3061.64			140.799				2011-11-10 00:11:46	1.08668
1043	False	1	184	H11															840.419			81930.6				2011-11-10 00:07:14	0.893055			584.167	3010.73	2688.74	198.843
1044	False	1	184	H11															1329.74			45823.9				2011-11-10 00:07:33	1.46056			184.176	5571.9	8138.11	0
1045	False	1	184	H11															1292.78			30813.5				2011-11-10 00:07:52	6.21579			228.706	1666.18	10356.6	0
1046	False	1	184	H11															2079.16			6727.87				2011-11-10 00:08:12	0.882907				1253.21	1106.47
1047	False	1	184	H11															3063.66			1383.97				2011-11-10 00:08:31	0.611231				500.976	306.212
1049	False	1	185	H12															1502.8			39514.9				2011-11-10 00:05:56	0.92547			33.7652	5629.15	5209.6	14.9553
1050	False	1	185	H12															1384.78			10176.6				2011-11-10 00:06:16	1.18678			169.629	1609.74	1910.4
1051	False	1	185	H12															2121.15			5135.47				2011-11-10 00:06:35	1.19934				1430.6	1715.77
1052	False	1	185	H12															1935.07			22014.4				2011-11-10 00:06:54	1.03978				4384.12	4558.54	0
1053	False	1	186	H13															1008.55			1.87484e+06				2011-11-10 00:03:59	1.04075			1799.93	174062	181155	0
1054	False	1	186	H13															835.507			218268				2011-11-10 00:04:19	1.07766			2029.05	38029.8	40983.2	454.989
1055	False	1	186	H13															1076.56			24109.7				2011-11-10 00:04:38	0.903451			736.998	4564.94	4124.2
1056	False	1	186	H13															1807.97			19929.6				2011-11-10 00:04:58	1.03872			15.3998	4142.65	4303.04	98.7009
1057	False	1	186	H13															1504.87			53597				2011-11-10 00:05:17	0.662544			202.42	11905.4	7887.88	0
1058	False	1	187	H14															2246.18			379510				2011-11-10 00:00:45	2.07343			456.268	20136.2	41750.9	0
1059	False	1	187	H14															1787.03			209211				2011-11-10 00:01:04	1.41223			213.208	24270.7	34275.9	0
1060	False	1	187	H14															875.519			178789				2011-11-10 00:01:24	1.14735			1099.4	32669.9	37483.7	1780.42
1061	False	1	187	H14															915.502			94326.8				2011-11-10 00:01:43	0.69404			1049.21	8037.55	5578.38	113.549
1062	False	1	187	H14															2308.16			6771.7				2011-11-10 00:02:03	1.09476				957.305	1048.01
1063	False	1	187	H14															1092.57			70847.7				2011-11-10 00:02:22	1.02562			879.598	3588.82	3680.77	38.5371
1064	False	1	187	H14															1428.69			19659.3				2011-11-10 00:02:41	0.93527			91.2729	4907.15	4589.51	0.293587
1065	False	1	187	H14															1296.63			44385.9				2011-11-10 00:03:01	0.792433			124.642	5013.6	3972.94	95.8039
1066	False	1	187	H14															1770.83			46071				2011-11-10 00:03:20	1.34061			210.736	5684.2	7620.3	0
1067	False	1	187	H14															887.463			11542.8				2011-11-10 00:03:40	0.850222			223.442	1391.92	1183.44
1068	False	1	188	H15															1874.1			1.05658e+06				2011-10-10 23:57:31	1.17286			532.357	100364	117713	0
1069	False	1	188	H15															2023.08			79906.2				2011-10-10 23:57:51	1.42045			8.05236	8559.95	12159	0
1070	False	1	188	H15															1838			159198				2011-10-10 23:58:10	1.65021			218.781	12102.4	19971.5	0
1071	False	1	188	H15															1514.79			76109.4				2011-10-10 23:58:29	0.317936			0	30989.1	9852.56	0
1072	False	1	188	H15															800.393			86092.3				2011-10-10 23:58:49	0.95182			611.248	3814.47	3630.69	171.736
1073	False	1	188	H15															2245.22			91686				2011-10-10 23:59:09	1.80674			126.598	5922.71	10700.8	19.5537
1074	False	1	188	H15															1917.03			27447.2				2011-10-10 23:59:28	1.3909			134.941	4535.77	6308.79	0
1075	False	1	188	H15															2410.21			5377.61				2011-10-10 23:59:47	0.245639				3189.04	783.352
1076	False	1	188	H15															831.415			35940.3				2011-11-10 00:00:06	0.957436			254.023	3771.29	3610.77	156.622
1077	False	1	188	H15															1305.56			15628.4				2011-11-10 00:00:26	1.03199			60.7569	2654.58	2739.49	44.4818
1078	False	1	189	H16															1234.63			628002				2011-10-10 23:54:18	1.72563			1606.28	36157.7	62394.7	134.469
1079	False	1	189	H16															1778.12			306537				2011-10-10 23:54:37	1.58479			862.824	34985.9	55445.3	0
1080	False	1	189	H16															1843.95			124106				2011-10-10 23:54:56	1.22894			244.724	7424.51	9124.26	97.402
1081	False	1	189	H16															1510.81			132557				2011-10-10 23:55:15	0.546327			397.982	37547.8	20513.4	0.651795
1082	False	1	189	H16															1410.73			34615.7				2011-10-10 23:55:35	1.23901			274.891	5493.94	6807.06	0
1083	False	1	189	H16															1823			41870.2				2011-10-10 23:55:54	1.11455			199.9	5836.36	6504.93	94.1081
1084	False	1	189	H16															1757.82			18358.5				2011-10-10 23:56:14	1.19769			11.3469	3618.02	4333.28	0
1085	False	1	189	H16															1157.54			21304.4				2011-10-10 23:56:33	0.882916			217.813	2621.73	2314.77	55.5771
1086	False	1	189	H16															1497.86			19480.4				2011-10-10 23:56:53	0.804069			51.1602	5916.94	4757.63	0
1087	False	1	189	H16															878.416			10744.6				2011-10-10 23:57:12	0.794213			183.66	1248.24	991.368
1088	False	1	190	H17															1177.62			181704				2011-10-10 23:51:03	1.38167			627.904	16585.9	22916.2	352.915
1089	False	1	190	H17															2229.14			50795				2011-10-10 23:51:23	1.4996			182.415	3070.19	4604.07	0
1090	False	1	190	H17															1663.88			83242.7				2011-10-10 23:51:42	1.08433			133.926	11997.6	13009.4	0
1091	False	1	190	H17															1490.81			83880.8				2011-10-10 23:52:02	1.22851			202.391	10824.5	13298.1	34.0438
1092	False	1	190	H17															1782.96			91260.8				2011-10-10 23:52:21	1.59056			263.533	13398.1	21310.4	152.105
1093	False	1	190	H17															812.422			67541.3				2011-10-10 23:52:40	0.66954			490.181	4265.35	2855.82	66.0727
1094	False	1	190	H17															1460.65			31931.3				2011-10-10 23:53:00	0.910811			62.0955	4848.62	4416.18	38.2765
1095	False	1	190	H17															817.383			32716.6				2011-10-10 23:53:19	0.887744			432.273	2879.67	2556.41	67.9972
1096	False	1	190	H17															1269.59			23559.5				2011-10-10 23:53:39	0.964233			168.397	6806.33	6562.89	0
1097	False	1	190	H17															1197.66			23951.7				2011-10-10 23:53:58	1.57372			224.095	4014.37	6317.49	0
1098	False	1	191	H18															2017.13			147406				2011-10-10 23:47:50	0.880064			318.594	26593	23403.6	0
1099	False	1	191	H18															2030.02			57747				2011-10-10 23:48:09	1.25055			249.42	6981.87	8731.15	0
1100	False	1	191	H18															848.477			105604				2011-10-10 23:48:28	0.203359			474.193	23039.2	4685.23	564.755
1101	False	1	191	H18															1378.7			49740.5				2011-10-10 23:48:48	1.93505				5995.07	11600.8	0
1102	False	1	191	H18															1604.78			45938.8				2011-10-10 23:49:07	1.03757			0	7167.74	7437.03	187.593
1103	False	1	191	H18															1093.61			40832.3				2011-10-10 23:49:26	1.15413			542.395	5273.29	6086.05	277.974
1104	False	1	191	H18															1436.89			21276				2011-10-10 23:49:46	2.21788			139.028	3712.8	8234.55	0
1105	False	1	191	H18															1720.88			25060.4				2011-10-10 23:50:05	0.425524			235.963	8498.42	3616.28	0
1107	False	1	191	H18															1099.49			5983.81				2011-10-10 23:50:44	0.565775			171.561	2028.59	1147.72	71.6104
1108	False	1	192	H19															1528.82			1.63365e+06				2011-10-10 23:44:35	1.00331			474.541	157238	157759	29.5999
1109	False	1	192	H19															1280.75			1.14558e+06				2011-10-10 23:44:55	1.00305			0	224931	225616	295.955
1110	False	1	192	H19															1509.75			239568				2011-10-10 23:45:14	1.08276			590.822	31779	34409.2	231.773
1111	False	1	192	H19															931.497			180476				2011-10-10 23:45:34	2.15847			636.484	13518.4	29179	242.168
1113	False	1	192	H19															911.423			59046.7				2011-10-10 23:46:13	0.911465			400.105	4796.91	4372.22	56.3269
1114	False	1	192	H19															805.379			57507				2011-10-10 23:46:32	0.722376			375.493	4126.91	2981.18
1115	False	1	192	H19															814.391			36741.4				2011-10-10 23:46:52	0.216481			193.919	7600.33	1645.33
1116	False	1	192	H19															839.376			18448.3				2011-10-10 23:47:11	1.0263			211.935	1840.06	1888.45	136.487
1117	False	1	192	H19															1146.63			18222.9				2011-10-10 23:47:31	1.07367				2006.56	2154.39	7.40018
1118	False	1	193	H20															830.478			466313				2011-10-10 23:41:22	0.996727			1634.8	13461.7	13417.7	317.981
1119	False	1	193	H20															2018.19			220374				2011-10-10 23:41:42	0.99123			0	33298.1	33006.1	0
1121	False	1	193	H20															2161.18			27606.3				2011-10-10 23:42:20	0.792872			1.66504	5887.8	4668.27	0
1122	False	1	193	H20															1565.84			37898.1				2011-10-10 23:42:40	1.04571			136.03	7676.61	8027.53	0
1123	False	1	193	H20															1398.75			27701.6				2011-10-10 23:42:59	1.02419			85.7992	6459.6	6615.86	0
1124	False	1	193	H20															816.371			40259.2				2011-10-10 23:43:18	0.418178			646.971	6434.3	2690.68	0
1125	False	1	193	H20															853.381			15402.1				2011-10-10 23:43:37	0.862303			357.368	1639.25	1413.53
1126	False	1	193	H20															1737.84			18334.8				2011-10-10 23:43:56	1.21414			8.30394	4179.15	5074.06	0
1127	False	1	193	H20															1000.5			5747.02				2011-10-10 23:44:16	0.530613			147.04	1795.58	952.756
1128	False	1	194	H21															1781.91			1.00274e+06				2011-10-10 23:40:24	1.84619			0	94033.7	173604	894.655
1129	False	1	194	H21															1727.88			246283				2011-10-10 23:40:43	0.675226			0	49557.2	33462.3	16.0464
1130	False	1	194	H21															1365.69			54133				2011-10-10 23:41:03	0.867863			95.3955	11671.8	10129.5	118.856
1131	False	1	195	H22															1464.66			304879				2011-10-10 23:37:09	1.35889			393.505	50860.2	69113.5	0
1132	False	1	195	H22															831.464			296296				2011-10-10 23:37:29	1.15618			1413.29	29695.9	34333.9	780.958
1133	False	1	195	H22															1351.67			516214				2011-10-10 23:37:49	1.79471			1181.5	37792.2	67826.1	0
1134	False	1	195	H22															1572.75			31979.8				2011-10-10 23:38:08	0.717417			104.531	7035.32	5047.26	170.032
1135	False	1	195	H22															940.488			47197.4				2011-10-10 23:38:27	0.850608			796.161	6934.3	5898.37	0
1136	False	1	195	H22															934.431			29730.2				2011-10-10 23:38:46	0.733563			570.663	5444.15	3993.63	37.7832
1137	False	1	195	H22															1674.81			14088				2011-10-10 23:39:06	0.7762				2906.54	2256.05
1138	False	1	195	H22															1535.73			12666.6				2011-10-10 23:39:26	1.23312			175.663	2538.46	3130.22	107.753
1139	False	1	195	H22															2167.13			6266.83				2011-10-10 23:39:45	1.3261				927.069	1229.39
1140	False	1	195	H22															1298.68			22874.4				2011-10-10 23:40:04	1.39727			93.4121	2214.37	3094.06	129.237
1141	False	1	196	H23															1888.89			622776				2011-10-10 23:33:55	0.914225			34.1149	25013.4	22867.9	28.6293
1144	False	1	196	H23															1452.76			179867				2011-10-10 23:34:53	0.11426			0	93928.4	10732.3	337.532
1145	False	1	196	H23															1321.68			118208				2011-10-10 23:35:13	1.97159			109.889	10130.5	19973.2	0
1146	False	1	196	H23															1220.64			69521.7				2011-10-10 23:35:32	1.06857			103.55	10478.1	11196.6	0
1147	False	1	196	H23															965.554			56635.3				2011-10-10 23:35:51	0.577295			306.317	4737.82	2735.12
1148	False	1	196	H23															974.563			18531.8				2011-10-10 23:36:11	0.816954			496.113	2034.47	1662.06
1149	False	1	196	H23															1871.83			23183.3				2011-10-10 23:36:30	1.01034			97.901	2887.6	2917.45	28.2324
1150	False	1	196	H23															1661.95			15558				2011-10-10 23:36:50	0.413641			70.4797	6291.62	2602.47	33.2381
1151	False	1	197	H24															1448.67			95645.5				2011-10-10 23:30:42	0.382492			988.7	29051.9	11112.1	193.992
1152	False	1	197	H24															1782.87			79741				2011-10-10 23:31:01	1.38324			21.5086	10240.8	14165.5	0
1153	False	1	197	H24															890.387			48964.2				2011-10-10 23:31:21	0.796852			466.173	5049.82	4023.96
1154	False	1	197	H24															929.426			39210.7				2011-10-10 23:31:40	1.45604			797.367	4161.01	6058.57
1155	False	1	197	H24															1571.72			28456.3				2011-10-10 23:31:59	0.969707				5818.36	5642.1	0
1156	False	1	197	H24															1299.63			32098.1				2011-10-10 23:32:18	1.03489			66.5219	3508.18	3630.57	67.0772
1157	False	1	197	H24															912.573			29790.6				2011-10-10 23:32:38	0.850771			315.912	2177.98	1852.96	26.7758
1158	False	1	197	H24															1771.87			14831				2011-10-10 23:32:57	1.34966				2815.69	3800.21	39.0473
1159	False	1	197	H24															944.915			21940.6				2011-10-10 23:33:16	0.634152			189.527	2800.34	1775.84	84.457
1160	False	1	197	H24															1986			12204.5				2011-10-10 23:33:36	1.22833				1976.54	2427.85
1161	False	1	201	I1															1585.83			764000				2011-11-10 01:55:39	1.18273			914.946	56672.3	67028.3	0
1162	False	1	201	I1															892.442			242723				2011-11-10 01:55:59	1.10046			562.561	3595.29	3956.46
1163	False	1	201	I1															1324.69			215165				2011-11-10 01:56:18	1.25889			326.801	23057.7	29027.1	33.4388
1164	False	1	201	I1															1070.49			179436				2011-11-10 01:56:37	1.30179			574.918	9333.91	12150.8	42.6911
1165	False	1	201	I1															830.451			130276				2011-11-10 01:56:57	0.562839			290.548	3590.43	2020.83
1166	False	1	201	I1															1642.85			122691				2011-11-10 01:57:16	1.29383			164.144	14179.2	18345.5	142.451
1168	False	1	201	I1															2774.32			12684.1				2011-11-10 01:57:55	0.327325			54.5059	4272.53	1398.51
1169	False	1	201	I1															1008.51			62525.4				2011-11-10 01:58:15	1.36015			256.52	3295.18	4481.92	222.439
1170	False	1	201	I1															1375.77			8701.12				2011-11-10 01:58:34	1.23885			72.9677	2222.79	2753.7
1171	False	1	202	I2															1011.47			352044				2011-11-10 01:52:26	1.51101			867.485	11252.3	17002.3	0
1172	False	1	202	I2															1221.63			204461				2011-11-10 01:52:46	1.07733			387.824	26946.7	29030.6	290.893
1173	False	1	202	I2															1112.64			44667.4				2011-11-10 01:53:05	0.356099			617.568	7897.28	2812.21
1174	False	1	202	I2															1725.8			145913				2011-11-10 01:53:24	1.2163			498.018	18166.1	22095.5	55.5892
1175	False	1	202	I2															870.387			40386.7				2011-11-10 01:53:44	0.780033			758.335	3088.17	2408.88
1176	False	1	202	I2															1851.9			68978.6				2011-11-10 01:54:03	1.2204			155.777	8681.83	10595.3	140.721
1177	False	1	202	I2															1184.54			12470.7				2011-11-10 01:54:22	0.527904				2075.03	1095.41
1178	False	1	202	I2															854.366			15550.2				2011-11-10 01:54:41	0.805576				1849.73	1490.09	130.4
1179	False	1	202	I2															862.384			18479.6				2011-11-10 01:55:01	1.21726				1009.84	1229.24	94.9247
1180	False	1	202	I2															1540.75			6431.91				2011-11-10 01:55:20	0.910209			150.429	1564.5	1424.02
1181	False	1	203	I3															1734.98			263966				2011-11-10 01:49:12	1.65074			212.642	31419	51864.5	0
1182	False	1	203	I3															1853.92			103377				2011-11-10 01:49:31	1.17603			211.705	13718.1	16132.8	104.586
1183	False	1	203	I3															1978			58513.6				2011-11-10 01:49:51	1.22021			285.569	8711.65	10630	0
1184	False	1	203	I3															1790.93			278523				2011-11-10 01:50:11	1.29007			305.022	25745.3	33213.2	0
1185	False	1	203	I3															1913.04			25168				2011-11-10 01:50:30	1.49241			120.061	4483.18	6690.75	0
1186	False	1	203	I3															879.397			33728.6				2011-11-10 01:50:49	1.09408			644.417	3919.64	4288.41	165.745
1187	False	1	203	I3															912.395			22565.6				2011-11-10 01:51:09	1.05554			353.519	3856.75	4070.94	155.593
1188	False	1	203	I3															2815.49			1944.05				2011-11-10 01:51:29	0.960408				435.299	418.065
1189	False	1	203	I3															1701.85			70227.9				2011-11-10 01:51:48	1.32606			185.292	6627.9	8788.99	0
1190	False	1	203	I3															859.359			6975.11				2011-11-10 01:52:07	1.69422			481.24	698.248	1182.98
1191	False	1	204	I4															1088.58			436742				2011-11-10 01:45:58	0.913265			421.855	34248.7	31278.2	198.019
1192	False	1	204	I4															1792.09			504247				2011-11-10 01:46:17	1.07216			0	50941.2	54616.9	0
1193	False	1	204	I4															951.474			424995				2011-11-10 01:46:37	1.23305			399.5	27428.6	33820.9	0
1194	False	1	204	I4															1813.94			176715				2011-11-10 01:46:56	1.13564			98.7693	24062.3	27326	230.796
1195	False	1	204	I4															1704.86			155058				2011-11-10 01:47:16	1.34176			208.293	14741.3	19779.3	26.2032
1196	False	1	204	I4															1684.89			82245				2011-11-10 01:47:35	1.03612			13.5915	13083.6	13556.2	0
1197	False	1	204	I4															1573.81			67003				2011-11-10 01:47:54	1.59962			298.615	8360.85	13374.2	0
1198	False	1	204	I4															1625.82			40400.2				2011-11-10 01:48:13	1.15671			138.058	6848.96	7922.26	0
1199	False	1	204	I4															1674.01			48290.1				2011-11-10 01:48:33	1.13108			193.41	6560.51	7420.45	0
1200	False	1	204	I4															1377.75			14563.5				2011-11-10 01:48:53	0.796406			56.2712	3589.76	2858.91	161.478
1201	False	1	205	I5															963.549			566788				2011-11-10 01:42:43	1.22607			3328.42	109898	134743	4515.72
1203	False	1	205	I5															1007.55			103731				2011-11-10 01:43:22	0.994461			924.969	12129.7	12062.5	178.992
1204	False	1	205	I5															1735.98			67632				2011-11-10 01:43:41	1.46872			244.471	10367.4	15226.8	0
1205	False	1	205	I5															1282.74			123604				2011-11-10 01:44:01	1.17319			851.197	10720.8	12577.6	150.187
1206	False	1	205	I5															1479.83			42003.6				2011-11-10 01:44:20	0.951936			287.438	9006.63	8573.73	145.36
1207	False	1	205	I5															1789.03			215709				2011-11-10 01:44:40	1.23873			98.0243	18925.9	23444.2	3.92381
1208	False	1	205	I5															1386.65			13443.4				2011-11-10 01:44:59	0.781452			220.3	2849.95	2227.1
1209	False	1	205	I5															1190.58			19501.8				2011-11-10 01:45:19	0.983719			119.999	2094.06	2059.97
1210	False	1	205	I5															1882.96			9471.37				2011-11-10 01:45:38	0.581172				3045.18	1769.77
1211	False	1	206	I6															1515.86			1.52247e+06				2011-11-10 01:39:28	1.24888			1819.85	121209	151376	0
1212	False	1	206	I6															923.563			373427				2011-11-10 01:39:48	1.14022			3350.48	78562.5	89578.3	1786.69
1213	False	1	206	I6															1957.1			209369				2011-11-10 01:40:07	10.355			716.573	7537.94	78055.2	0
1215	False	1	206	I6															1798.8			86211.3				2011-11-10 01:40:46	0.871906			172.64	9235.82	8052.77	76.6234
1216	False	1	206	I6															1833.92			71781.3				2011-11-10 01:41:05	1.10575			19.7803	8128.39	8987.95	133.221
1217	False	1	206	I6															1413.76			22417.2				2011-11-10 01:41:25	1.02664			245.158	4099.24	4208.42	92.5207
1218	False	1	206	I6															1547.86			16072.5				2011-11-10 01:41:44	1.13596			54.2128	3914.18	4446.35	0
1219	False	1	206	I6															865.488			22163.1				2011-11-10 01:42:04	0.731801			236.795	1655.01	1211.14
1220	False	1	206	I6															970.489			8748.6				2011-11-10 01:42:23	1.08422			240.692	1171.48	1270.14
1221	False	1	207	I7															1840.01			52441.4				2011-11-10 01:36:15	1.36111			151.827	7985.86	10869.6	0
1222	False	1	207	I7															948.44			125785				2011-11-10 01:36:34	1.24395			588.68	9732.53	12106.8	75.7059
1223	False	1	207	I7															978.467			23344.6				2011-11-10 01:36:53	0.574827			702.923	4729.19	2718.46
1224	False	1	207	I7															896.395			30561.5				2011-11-10 01:37:12	0.69233			629.883	3880.25	2686.41	115.575
1225	False	1	207	I7															904.401			32931				2011-11-10 01:37:32	0.882432			560.281	3307.93	2919.02	307.531
1226	False	1	207	I7															2292.29			10444.4				2011-11-10 01:37:51	1.48044				1170.81	1733.31	90.0615
1227	False	1	207	I7															1512.8			449836				2011-11-10 01:38:10	1.28851			862.839	41611.2	53616.4	0
1228	False	1	207	I7															2057.11			8791.98				2011-11-10 01:38:30	1.36332				1709.32	2330.35	30.0255
1229	False	1	207	I7															1955.09			44384.6				2011-11-10 01:38:49	8.47804			159.308	1879.23	15932.2	217.931
1230	False	1	207	I7															1939.05			7812.89				2011-11-10 01:39:09	1.79987			137.82	1640.61	2952.88	92.0207
1231	False	1	208	I8															1671.97			1.87909e+06				2011-11-10 01:33:00	0.901029			0	312663	281719	0
1232	False	1	208	I8															2775.54			189538				2011-11-10 01:33:20	1.34924			238.472	18351.2	24760.2	122.503
1233	False	1	208	I8															1242.7			46088.5				2011-11-10 01:33:39	0.852037			352.498	6093.74	5192.1	188.625
1234	False	1	208	I8															2672.42			22927.3				2011-11-10 01:33:59	1.02022				2913.37	2972.29	54.7323
1235	False	1	208	I8															924.449			46457				2011-11-10 01:34:18	1.0008			696.558	10233	10241.3	381.577
1236	False	1	208	I8															821.365			34870.5				2011-11-10 01:34:38	0.908334			371.83	3025.18	2747.87
1237	False	1	208	I8															1341.65			33057.4				2011-11-10 01:34:57	0.949428			109.996	6389.67	6066.53	90.5078
1238	False	1	208	I8															1274.62			11164.1				2011-11-10 01:35:16	1.04666			149.787	2633.87	2756.78
1239	False	1	208	I8															1654.87			44693.4				2011-11-10 01:35:36	0.847923			98.7175	12888.9	10928.8	0
1240	False	1	208	I8															1309.66			2893.59				2011-11-10 01:35:55	1.13202				1090.03	1233.94
1241	False	1	209	I9															2773.52			323230				2011-11-10 01:29:46	1.32932			146.142	30471.7	40506.6	30.2187
1242	False	1	209	I9															1553.88			112628				2011-11-10 01:30:06	1.31309			389.843	16208	21282.5	139.907
1243	False	1	209	I9															1432.72			158472				2011-11-10 01:30:25	0.828435			442.696	20044.2	16605.3	0
1244	False	1	209	I9															1225.63			32056.6				2011-11-10 01:30:45	0.689462			159.385	7070.58	4874.9	42.3008
1245	False	1	209	I9															806.346			88648				2011-11-10 01:31:04	0.808655			411.752	4033.65	3261.83
1246	False	1	209	I9															935.407			17473.9				2011-11-10 01:31:23	0.59779			523.101	3691.19	2206.55	169.347
1247	False	1	209	I9															909.424			16546.9				2011-11-10 01:31:43	1.03516			353.051	2157.08	2232.92
1248	False	1	209	I9															1155.56			7643.3				2011-11-10 01:32:02	0.78382			332.315	1503.76	1178.68
1249	False	1	209	I9															884.393			17443.3				2011-11-10 01:32:22	0.644718			344.539	1822.38	1174.92
1250	False	1	209	I9															1351.69			4145.82				2011-11-10 01:32:41	1.13239				1742.36	1973.03
1251	False	1	210	I10															1571.92			343948				2011-11-10 01:26:32	1.31321			0	63031.3	82773.4	0
1252	False	1	210	I10															847.385			80966.8				2011-11-10 01:26:52	0.94059			576.134	4928.06	4635.28	152.069
1253	False	1	210	I10															1439.76			626951				2011-11-10 01:27:11	1.17117			876.603	48640.5	56966.2	88.5351
1254	False	1	210	I10															1722.91			58663.1				2011-11-10 01:27:30	1.4604			369.723	8593.87	12550.5	0
1255	False	1	210	I10															812.377			63980.6				2011-11-10 01:27:50	0.523445			522.259	4470.21	2339.91	137.766
1256	False	1	210	I10															870.4			41808.1				2011-11-10 01:28:09	0.661845			309.14	3412.53	2258.57
1257	False	1	210	I10															2671.43			10126.5				2011-11-10 01:28:29	1.05686				1269.08	1341.24
1258	False	1	210	I10															827.361			39171.6				2011-11-10 01:28:48	0.819453			170.068	1508.36	1236.03
1259	False	1	210	I10															1301.56			14522.6				2011-11-10 01:29:07	1.24231			129.872	1726.89	2145.33	16.8398
1260	False	1	210	I10															919.451			8315.82				2011-11-10 01:29:27	0.97405			327.55	2536.4	2470.58
1261	False	1	211	I11															819.452			285345				2011-11-10 01:23:18	1.13354			1661.31	49076	55629.8	1120.86
1262	False	1	211	I11															1590.9			249346				2011-11-10 01:23:37	1.48931			1027.45	34968.6	52079.2	242.232
1264	False	1	211	I11															868.517			83755.4				2011-11-10 01:24:16	0.612216			319.347	4639.76	2840.54	228.248
1265	False	1	211	I11															930.494			69518.4				2011-11-10 01:24:35	0.738896			365.033	5187.81	3833.26
1266	False	1	211	I11															979.452			32913.1				2011-11-10 01:24:55	0.895306			314.513	7714.7	6907.01	259.095
1267	False	1	211	I11															1796.99			35132.8				2011-11-10 01:25:14	1.1269			141.607	3563.66	4015.88	164.057
1268	False	1	211	I11															2019.09			10658.1				2011-11-10 01:25:34	3.62144				1183.92	4287.49
1269	False	1	211	I11															2573.29			4772.99				2011-11-10 01:25:53	0.379511				1715.8	651.164
1270	False	1	211	I11															939.45			5815.43				2011-11-10 01:26:13	1.30477			207.995	1271.77	1659.37
1271	False	1	212	I12															2631.44			782984				2011-11-10 01:20:03	1.64889			731.356	56286	92809.2	1163.88
1272	False	1	212	I12															1206.66			236216				2011-11-10 01:20:23	2.05796			663.317	15559.9	32021.6	0
1273	False	1	212	I12															1267.71			99928.1				2011-11-10 01:20:42	1.60924			1321.4	14542.7	23402.6	193.012
1274	False	1	212	I12															2149.17			34058.9				2011-11-10 01:21:01	0.951392				5082.65	4835.6
1275	False	1	212	I12															1316.68			24114				2011-11-10 01:21:21	1.07403			603.993	5291.39	5683.09
1276	False	1	212	I12															1934.04			32460.2				2011-11-10 01:21:40	0.806949			10.195	6710.07	5414.68	0
1277	False	1	212	I12															1685.9			18630.9				2011-11-10 01:22:00	1.04876			136.419	4584.29	4807.82	0
1278	False	1	212	I12															906.395			10327.7				2011-11-10 01:22:19	1.11981			204.25	1427.85	1598.91
1279	False	1	212	I12															818.38			86756.8				2011-11-10 01:22:39	1.12448			481.783	16882	18983.4	581.214
1280	False	1	212	I12															1497.78			114458				2011-11-10 01:22:58	1.22782			509.35	13600.5	16699	249.642
1281	False	1	213	I13															1390.77			1.38606e+06				2011-11-10 01:16:50	1.04655			0	93228.8	97568.4	1087.84
1282	False	1	213	I13															1611.88			461748				2011-11-10 01:17:09	1.54649			651.497	17139.3	26505.7	0
1283	False	1	213	I13															1007.59			685118				2011-11-10 01:17:29	1.16851			4011.7	136291	159258	2164.92
1284	False	1	213	I13															931.513			464081				2011-11-10 01:17:47	1.25297			1184.07	23965.3	30027.7	530.433
1285	False	1	213	I13															967.595			297297				2011-11-10 01:18:07	1.11464			1831.11	63769.2	71079.7	857.666
1287	False	1	213	I13															1746.86			35944.5				2011-11-10 01:18:45	1.11414			211.917	6597.6	7350.68	0
1288	False	1	213	I13															2630.45			153759				2011-11-10 01:19:04	1.38231			296.519	12334	17049.4	60.8591
1289	False	1	213	I13															831.407			19322.7				2011-11-10 01:19:24	0.767296			608.373	2213.79	1698.63	112.729
1290	False	1	213	I13															2614.4			77065.7				2011-11-10 01:19:44	1.50618			195.97	5535.85	8338.01	22.5147
1291	False	1	214	I14															1467.81			1.0068e+06				2011-11-10 01:13:36	1.54243			991.948	127650	196891	0
1292	False	1	214	I14															1051.69			207707				2011-11-10 01:13:55	0.928566			742.295	5938.76	5514.53
1293	False	1	214	I14															1648.02			588144				2011-11-10 01:14:14	1.08098			642.888	65387.5	70682.5	376.658
1294	False	1	214	I14															1141.54			154272				2011-11-10 01:14:34	0.820206			416.078	3068.83	2517.07
1295	False	1	214	I14															1453.79			213012				2011-11-10 01:14:53	1.18258			763.329	35909.3	42465.7	0
1296	False	1	214	I14															1509.73			130192				2011-11-10 01:15:13	1.17679			532.409	7686.53	9045.4	200.767
1297	False	1	214	I14															805.377			57694.6				2011-11-10 01:15:32	0.847952			538.564	2868.83	2432.63
1299	False	1	214	I14															920.513			34744.5				2011-11-10 01:16:10	0.45105			239.449	4056.61	1829.74	261.256
1300	False	1	214	I14															1519.91			28075.9				2011-11-10 01:16:30	1.73125			102.469	2506.26	4338.96	11.2248
1301	False	1	215	I15															1498.79			917263				2011-11-10 01:10:22	1.26763			261.528	83769.3	106189	991.027
1302	False	1	215	I15															1466.85			680676				2011-11-10 01:10:42	1.2927			834.896	95323	123224	0
1303	False	1	215	I15															1113.67			135340				2011-11-10 01:11:01	0.491017			384.387	3685.29	1809.54	240.259
1304	False	1	215	I15															1302.67			225841				2011-11-10 01:11:20	1.42233			671.123	12489.5	17764.2	77.6032
1305	False	1	215	I15															1540.81			94849.5				2011-11-10 01:11:40	1.11336			188.249	12474.5	13888.6	0
1306	False	1	215	I15															1667.95			68939.2				2011-11-10 01:11:59	1.21156			112.427	14364.3	17403.2	0
1307	False	1	215	I15															1323.69			32928.2				2011-11-10 01:12:18	1.2572			291.078	4127.07	5188.55	0
1308	False	1	215	I15															933.457			38884.5				2011-11-10 01:12:38	0.96734			112.646	3917.65	3789.7	0
1309	False	1	215	I15															886.396			13935.4				2011-11-10 01:12:57	0.909957			216.396	1268.79	1154.54
1310	False	1	215	I15															1062.52			8758.17				2011-11-10 01:13:16	0.678029				1447.65	981.546
1311	False	1	216	I16															1180.63			407603				2011-11-10 01:07:09	1.16451			1061.33	17166.4	19990.4	67.7338
1312	False	1	216	I16															2693.46			42300.6				2011-11-10 01:07:28	1.00269			66.0189	6760.38	6778.59	0
1313	False	1	216	I16															1595.91			109984				2011-11-10 01:07:47	0.692804			337.241	29698.3	20575.1	0
1314	False	1	216	I16															1739.97			152021				2011-11-10 01:08:06	0.537747			240.553	40957.4	22024.7	0
1315	False	1	216	I16															919.496			93207.1				2011-11-10 01:08:26	0.854081			1009.9	10389.1	8873.11	274.089
1316	False	1	216	I16															1695.93			66395.6				2011-11-10 01:08:45	1.16155			571.94	9476.61	11007.6	0
1317	False	1	216	I16															1274.64			30738.6				2011-11-10 01:09:04	1.2956			326.73	3850.16	4988.27	100.093
1318	False	1	216	I16															2428.32			5274.11				2011-11-10 01:09:24	1.00459				835.951	839.789
1319	False	1	216	I16															1199.66			7979.34				2011-11-10 01:09:43	1.00613			212.903	1868.73	1880.19
1320	False	1	216	I16															1336.74			14754.6				2011-11-10 01:10:02	1.25738			86.9059	3157.37	3970	69.9549
1321	False	1	217	I17															1105.57			315330				2011-11-10 01:03:54	0.9523			735.593	26601	25332.1	354.885
1323	False	1	217	I17															1743.95			133417				2011-11-10 01:04:33	0.958792			194.953	24559	23547	302.596
1324	False	1	217	I17															1008.56			121254				2011-11-10 01:04:52	1.15851			1067.04	13624	15783.6	0
1325	False	1	217	I17															1479.81			86371				2011-11-10 01:05:12	1.05937			137.431	16794.1	17791.1	0
1326	False	1	217	I17															1685.91			113038				2011-11-10 01:05:31	1.01205			352.62	16712.1	16913.6	0
1327	False	1	217	I17															1416.77			33662.2				2011-11-10 01:05:51	2.14039			186.75	5874.72	12574.2	350.037
1328	False	1	217	I17															1018.47			25909.7				2011-11-10 01:06:10	0.711494				2738.62	1948.51
1329	False	1	217	I17															1163.57			6899.79				2011-11-10 01:06:30	0.845401				1955.77	1653.41	37.5661
1330	False	1	217	I17															1791.96			13397.3				2011-11-10 01:06:49	1.20809			67.2037	2278.33	2752.42
1331	False	1	218	I18															1826.06			515390				2011-11-10 01:00:39	1.57183			1003.18	47339.1	74408.8	0
1332	False	1	218	I18															1560.78			347893				2011-11-10 01:00:59	1.17267			0	33336.6	39092.9	329.65
1333	False	1	218	I18															1410.74			203217				2011-11-10 01:01:19	3.68698			450.638	16642.5	61360.5	70.3658
1334	False	1	218	I18															1026.65			87213.7				2011-11-10 01:01:38	0.913897			722.113	5180.54	4734.47	153.754
1335	False	1	218	I18															1689.84			69420.3				2011-11-10 01:01:57	1.01322			119.233	13377.4	13554.3	91.9374
1337	False	1	218	I18															1257.69			65149.1				2011-11-10 01:02:36	1.12604			251.672	7947.1	8948.79	0
1338	False	1	218	I18															1896.02			16771.1				2011-11-10 01:02:55	0.934796			136.88	3361.41	3142.23
1339	False	1	218	I18															1707.91			40539.7				2011-11-10 01:03:15	1.15341			132.268	5896.41	6800.96	0
1340	False	1	218	I18															895.444			27459.2				2011-11-10 01:03:35	0.638094			341.226	2430.96	1551.18
1341	False	1	219	I19															1288.61			366900				2011-11-10 00:57:25	1.6173			468.786	28800.8	46579.5	510.518
1342	False	1	219	I19															1261.72			223651				2011-11-10 00:57:44	1.52056			219.572	15811.1	24041.8	0
1344	False	1	219	I19															1023.48			165372				2011-11-10 00:58:23	1.05399			633.992	13944.9	14697.9	557.139
1345	False	1	219	I19															1910			32252.4				2011-11-10 00:58:43	1.28233			35.2385	5454.2	6994.08	0
1346	False	1	219	I19															1768.98			29372.2				2011-11-10 00:59:02	1.33689			0	5469.1	7311.58	0
1347	False	1	219	I19															1639.94			39632.4				2011-11-10 00:59:21	1.27308			34.3118	6785.44	8638.43	0
1348	False	1	219	I19															1494.8			103758				2011-11-10 00:59:41	1.1294			318.201	12435.2	14044.3	0
1349	False	1	219	I19															907.49			13571.4				2011-11-10 01:00:00	0.829369				3011.96	2498.03	55.3416
1350	False	1	219	I19															1823.01			118091				2011-11-10 01:00:20	1.51143			204.484	11809.2	17848.7	93.8022
1352	False	1	220	I20															863.48			530400				2011-11-10 00:54:30	1.3231			1807.81	82023.1	108525	2059.44
1353	False	1	220	I20															1495.76			221750				2011-11-10 00:54:49	0.989753			573.231	29486	29183.8	0
1354	False	1	220	I20															849.459			169865				2011-11-10 00:55:09	0.406782			692.383	13728.9	5584.67
1355	False	1	220	I20															1556.85			219882				2011-11-10 00:55:29	1.06318			47.9523	26126.5	27777	0
1356	False	1	220	I20															983.478			50954.6				2011-11-10 00:55:48	1.15564			783.621	8302.87	9595.16	423.665
1357	False	1	220	I20															1034.55			34409.4				2011-11-10 00:56:07	0.728881			483.798	5277.33	3846.54	62.108
1358	False	1	220	I20															2879.49			2418.12				2011-11-10 00:56:27	0.708351				1108.71	785.357
1359	False	1	220	I20															1285.62			111130				2011-11-10 00:56:46	1.5177			318.475	10116.9	15354.3	61.6387
1360	False	1	220	I20															856.375			34642.9				2011-11-10 00:57:05	0.879532			616.698	5442.13	4786.53	157.228
1361	False	1	221	I21															837.397			1.30242e+06				2011-11-10 00:50:56	1.25036			7004.41	143521	179453	9831.56
1362	False	1	221	I21															2560.36			440331				2011-11-10 00:51:15	1.74958			0	19175.7	33549.3	49.549
1363	False	1	221	I21															1011.61			572151				2011-11-10 00:51:35	1.19069			3261.02	112316	133734	2142.21
1365	False	1	221	I21															823.471			234054				2011-11-10 00:52:13	1.16117			1222.23	39839.4	46260.4	2215.55
1366	False	1	221	I21															2542.34			125791				2011-11-10 00:52:33	1.99192			52.2026	5102.18	10163.1	0
1367	False	1	221	I21															930.472			37658.1				2011-11-10 00:52:53	0.821384			322.135	4540.84	3729.77	35.2715
1368	False	1	221	I21															881.427			32034.3				2011-11-10 00:53:12	1.12308			441.704	4558.01	5118.99	280.737
1369	False	1	221	I21															1652.87			22428				2011-11-10 00:53:31	0.880683			101.885	4550.51	4007.56	159.233
1370	False	1	221	I21															1808.85			9587				2011-11-10 00:53:51	1.2015				2251.17	2704.77	92.9427
1371	False	1	222	I22															1709.96			269406				2011-11-10 00:47:42	1.34879			273.61	19467.5	26257.7	283.198
1372	False	1	222	I22															1309.66			167476				2011-11-10 00:48:02	1.25995			0	16466.2	20746.5	29.1898
1373	False	1	222	I22															1884.9			148025				2011-11-10 00:48:21	1.43073			374.431	9768.15	13975.6	0
1374	False	1	222	I22															1789.9			159113				2011-11-10 00:48:40	0.928969			143.048	20358.6	18912.5	0
1375	False	1	222	I22															1523.85			251882				2011-11-10 00:49:00	1.21488			635.606	28362.1	34456.5	262.341
1376	False	1	222	I22															2149.14			36170.3				2011-11-10 00:49:19	1.21138			54.4759	4517.38	5472.25	134.348
1377	False	1	222	I22															2558.34			177696				2011-11-10 00:49:38	1.66478			260.96	7531.93	12539	0
1378	False	1	222	I22															1575.87			37664.9				2011-11-10 00:49:58	1.01912			0	6205.65	6324.31	9.93199
1379	False	1	222	I22															1553.86			79671.2				2011-11-10 00:50:17	1.0679			233.136	9721.91	10382.1	87.6655
1380	False	1	222	I22															2432.24			3994.53				2011-11-10 00:50:36	1.41014				297.885	420.06
1381	False	1	223	I23															1457.78			456148				2011-11-10 00:44:27	1.08313			730.541	60498.7	65527.9	29.3074
1382	False	1	223	I23															1113.65			100087				2011-11-10 00:44:47	0.529184			747.068	3546.22	1876.6
1383	False	1	223	I23															1673.77			84258.5				2011-11-10 00:45:06	1.20521			309.531	10741.6	12945.8	0
1384	False	1	223	I23															1529.88			273265				2011-11-10 00:45:26	1.25656			578.744	37675.3	47341.3	0
1385	False	1	223	I23															2284.14			31366.2				2011-11-10 00:45:45	1.02006			84.6281	4334.89	4421.83	123.46
1386	False	1	223	I23															1565.71			74007.8				2011-11-10 00:46:05	1.19602			525.806	9660.28	11553.9	0
1387	False	1	223	I23															1820.95			29478.6				2011-11-10 00:46:24	1.22644			225.126	5246.82	6434.91	0
1388	False	1	223	I23															1751.77			14185.8				2011-11-10 00:46:43	1.07078				3125.31	3346.53
1389	False	1	223	I23															1910.92			5824.41				2011-11-10 00:47:03	0.786591			87.0998	2159.45	1698.61
1390	False	1	223	I23															1184.55			8765.25				2011-11-10 00:47:22	0.584897				1681.09	983.265
1391	False	1	224	I24															882.506			1.48332e+06				2011-11-10 00:41:13	0.297662			603.45	8929.4	2657.94
1392	False	1	224	I24															1522.83			1.06696e+06				2011-11-10 00:41:32	1.32955			637.271	152446	202685	0
1393	False	1	224	I24															1427.77			704777				2011-11-10 00:41:52	1.63373			743.951	91990.9	150288	649.679
1394	False	1	224	I24															1473.69			218952				2011-11-10 00:42:11	1.37788			135.837	16840.2	23203.7	0
1395	False	1	224	I24															864.5			168630				2011-11-10 00:42:30	0.791162				4401.46	3482.27	475.383
1396	False	1	224	I24															1175.62			86251.4				2011-11-10 00:42:50	0.841735			323.521	3508.98	2953.63
1398	False	1	224	I24															1645.95			283382				2011-11-10 00:43:29	1.15226			333.652	36599.6	42172.2	0
1399	False	1	224	I24															2227.24			15655.6				2011-11-10 00:43:48	1.12005				2447.49	2741.32
1400	False	1	224	I24															1622.71			26236.9				2011-11-10 00:44:07	0.88262				4531.08	3999.22	0
1402	False	1	225	J1															3005.42			1.20491e+06				2011-11-10 01:59:13	0.887564			0	86300.9	76597.6	30.2725
1403	False	1	225	J1															1165.69			115778				2011-11-10 01:59:32	0.964225			385.9	3939.6	3798.66	83.72
1404	False	1	225	J1															1627.87			143080				2011-11-10 01:59:51	0.891178			599.351	16920.3	15079	450.557
1405	False	1	225	J1															1133.67			58452.5				2011-11-10 02:00:11	0.776793			555.358	4432.56	3443.18	0
1406	False	1	225	J1															1726.86			60613.2				2011-11-10 02:00:30	1.29948			71.4771	9955.63	12937.1	0
1407	False	1	225	J1															2042.88			34365.3				2011-11-10 02:00:50	1.54508			189.935	4705.38	7270.2	0
1409	False	1	225	J1															2153.01			15071.3				2011-11-10 02:01:28	0.729589				2452.34	1789.2	105.347
1410	False	1	225	J1															1395.74			9334.86				2011-11-10 02:01:47	1.33748			238.019	2000.17	2675.18	58.2741
1411	False	1	226	J2															1832.02			1.66491e+06				2011-11-10 02:02:07	0.942808			1078.85	260966	246041	1535.04
1412	False	1	226	J2															2010.1			586715				2011-11-10 02:02:26	0.0922452			0	310172	28611.9	0
1413	False	1	226	J2															1578.84			429179				2011-11-10 02:02:46	1.20043			838.364	28427.2	34124.8	225.321
1414	False	1	226	J2															1496.88			236964				2011-11-10 02:03:05	1.11295			0	45569	50716	558.032
1415	False	1	226	J2															1754.93			119733				2011-11-10 02:03:24	0.949319			393.501	14365.4	13637.4	167.979
1416	False	1	226	J2															2861.34			57055.9				2011-11-10 02:03:44	1.49876				3683.52	5520.71	42.0644
1417	False	1	226	J2															1147.69			25200.5				2011-11-10 02:04:03	1.1287			217.151	1704.75	1924.15	83.2492
1418	False	1	226	J2															2109.13			12493.2				2011-11-10 02:04:22	0.502636			70.2217	5024.33	2525.41	0
1419	False	1	226	J2															2185.13			608892				2011-11-10 02:04:42	2.91951			86.2664	18356.1	53591	0
1420	False	1	226	J2															1600.87			28469.4				2011-11-10 02:05:01	0.607717			23.2867	8026.3	4877.72	0
1421	False	1	227	J3															929.488			478131				2011-11-10 02:05:21	1.31891			1381.5	48023.8	63339	3053.83
1422	False	1	227	J3															1860.93			300269				2011-11-10 02:05:40	1.54905			352.547	26681.4	41330.7	0
1423	False	1	227	J3															1830.02			1.68269e+06				2011-11-10 02:06:00	0.89752			164.352	265452	238249	0
1425	False	1	227	J3															1187.71			162055				2011-11-10 02:06:38	1.14212			1180.26	33122.2	37829.4	596.579
1426	False	1	227	J3															1458.82			21594.6				2011-11-10 02:06:57	1.29861			141.979	2931.2	3806.5
1427	False	1	227	J3															2264.05			11528.9				2011-11-10 02:07:16	0.638053				2976.37	1899.08
1428	False	1	227	J3															1752.92			71796.5				2011-11-10 02:07:36	0.968246			200.105	7660.42	7417.18	0
1429	False	1	227	J3															1987.01			70043.3				2011-11-10 02:07:55	0.952969			203.016	11319	10786.6	7.23786
1430	False	1	227	J3															3137.75			3525.35				2011-11-10 02:08:14	0.789431				1081.37	853.67
1431	False	1	228	J4															1431.77			2.93502e+06				2011-11-10 02:08:34	1.09407			445.097	203083	222187	539.102
1433	False	1	228	J4															969.484			722339				2011-11-10 02:09:13	1.2774			2277.67	72434.6	92527.6	3874.75
1434	False	1	228	J4															1565.87			221534				2011-11-10 02:09:32	1.18283			532.231	15334.4	18137.9	3.28045
1435	False	1	228	J4															2144.05			70062.6				2011-11-10 02:09:52	1.65966				6107.25	10136	1.01743
1437	False	1	228	J4															1856.9			120591				2011-11-10 02:10:30	2.08048			46.8324	8878.15	18470.8	16.983
1438	False	1	228	J4															1702.86			23185.4				2011-11-10 02:10:49	0.453522			249.93	9558.43	4334.95	87.1728
1439	False	1	228	J4															1971.04			16162.8				2011-11-10 02:11:09	1.90025			176.156	2467.53	4688.92	94.2344
1440	False	1	228	J4															1993.97			137966				2011-11-10 02:11:28	0.686966			19.6296	26538.4	18231	0
1441	False	1	229	J5															1607.81			199858				2011-11-10 02:11:47	0.229174			217.3	110532	25331.1	0
1442	False	1	229	J5															2877.38			120658				2011-11-10 02:12:07	0.892053			0	15452.3	13784.3	0
1443	False	1	229	J5															1995.98			287467				2011-11-10 02:12:26	1.30276			389.252	37773.1	49209.2	0
1444	False	1	229	J5															1227.72			135946				2011-11-10 02:12:46	1.14625			281.848	23070.5	26444.6	660.75
1445	False	1	229	J5															1427.72			1.02592e+06				2011-11-10 02:13:05	1.08108			768.091	80450.6	86973.3	0
1446	False	1	229	J5															1308.64			146004				2011-11-10 02:13:25	0.82311			303.906	5232.55	4306.96	0
1447	False	1	229	J5															1181.61			59794.1				2011-11-10 02:13:44	1.37069			253.169	6569.64	9004.95	0
1448	False	1	229	J5															1351.74			454735				2011-11-10 02:14:03	1.20161			469.144	29218.3	35108.9	645.601
1449	False	1	229	J5															2478.25			9411.82				2011-11-10 02:14:23	0.9393				776.626	729.485
1450	False	1	229	J5															1764.97			16479.9				2011-11-10 02:14:42	1.39009			131.996	2926.81	4068.52	0
1451	False	1	230	J6															1493.77			370614				2011-11-10 02:15:02	1.08304				14394.6	15589.9	0
1452	False	1	230	J6															1894.04			141122				2011-11-10 02:15:21	0.974125			280.618	13211.1	12869.3	0
1453	False	1	230	J6															955.569			208440				2011-11-10 02:15:40	1.16813			1850.39	37381.8	43666.7	1731.68
1454	False	1	230	J6															995.565			194917				2011-11-10 02:16:00	1.19398			1858.82	32726.9	39075.3	1348.6
1455	False	1	230	J6															1398.66			63950.4				2011-11-10 02:16:19	1.74617			356.356	5963.09	10412.6	34.3222
1456	False	1	230	J6															1619.9			60039.9				2011-11-10 02:16:39	1.02463			338.951	10561	10821	125.809
1457	False	1	230	J6															1825.98			175578				2011-11-10 02:16:58	0.132108			0	69407.5	9169.28	215.388
1458	False	1	230	J6															1309.83			94606.1				2011-11-10 02:17:18	1.03539			242.467	3972.68	4113.26
1459	False	1	230	J6															1179.6			28513.1				2011-11-10 02:17:37	1.4131			240.346	2417.66	3416.39
1460	False	1	230	J6															1609.98			32608.5				2011-11-10 02:17:57	0.456961			412.991	12836.8	5865.93	17.599
1461	False	1	231	J7															1510.84			1.24018e+06				2011-11-10 02:18:16	0.876816			0	130717	114615	0
1462	False	1	231	J7															1447.79			96544.1				2011-11-10 02:18:35	1.19544			202.987	10073.8	12042.6	69.2552
1463	False	1	231	J7															1377.82			82873.7				2011-11-10 02:18:54	1.30181			432.485	13739.1	17885.7	342.967
1464	False	1	231	J7															1751.96			60421.2				2011-11-10 02:19:14	0.966357			304.797	10569.5	10213.9	0
1465	False	1	231	J7															2337.36			29751.3				2011-11-10 02:19:33	0.98324			0	7307.83	7185.35	0
1466	False	1	231	J7															1437.85			76465.7				2011-11-10 02:19:52	1.77384			627.72	8505.45	15087.3	0
1467	False	1	231	J7															1115.57			20617.2				2011-11-10 02:20:12	1.13257			422.916	3979.77	4507.35	309.221
1468	False	1	231	J7															3513.74			4646.09				2011-11-10 02:20:31	0.14403			89.4154	3487.02	502.235
1469	False	1	231	J7															1281.65			11159.2				2011-11-10 02:20:50	1.09014			126.339	2163.2	2358.2
1470	False	1	231	J7															2232.11			4166.97				2011-11-10 02:21:09	1.0357				946.513	980.302
1471	False	1	232	J8															1478.81			143971				2011-11-10 02:21:29	1.72541			0	17331.6	29904.1	386.054
1472	False	1	232	J8															1143.71			248191				2011-11-10 02:21:48	1.22737			1790.61	49118.9	60287.1	1141.18
1473	False	1	232	J8															1713.95			80937.9				2011-11-10 02:22:07	0.87896			105.646	14382.6	12641.7	112.006
1474	False	1	232	J8															1313.7			53727.3				2011-11-10 02:22:26	1.03153				3771.55	3890.47
1476	False	1	232	J8															1539.89			51620.5				2011-11-10 02:23:05	0.773267			90.9826	12973.1	10031.7	274.839
1477	False	1	232	J8															2086.14			17326.2				2011-11-10 02:23:25	1.3675				3291.75	4501.47
1478	False	1	232	J8															2187.15			14428.5				2011-11-10 02:23:44	1.36026				2619.24	3562.85	0
1479	False	1	232	J8															1507.83			144824				2011-11-10 02:24:04	0.886253			14.4209	20727.4	18369.7	0
1480	False	1	232	J8															1155.57			10322.6				2011-11-10 02:24:23	1.28942			113.574	1629.26	2100.8	102.909
1481	False	1	233	J9															838.495			140426				2011-11-10 02:24:43	1.00376			492.354	3765.4	3779.57	287.507
1482	False	1	233	J9															1633.87			31655.4				2011-11-10 02:25:02	1.02472				6451.47	6610.98	250.363
1483	False	1	233	J9															964.438			26871.3				2011-11-10 02:25:22	0.451876			1297.65	3912.41	1767.92	186.241
1484	False	1	233	J9															887.455			140386				2011-11-10 02:25:41	1.07997			737.098	15851.5	17119.2	1096.86
1485	False	1	233	J9															912.414			13201.9				2011-11-10 02:26:01	0.72792			388.013	2867.86	2087.57
1486	False	1	233	J9															2008.06			12136.2				2011-11-10 02:26:20	1.7152			61.9539	2474.72	4244.64	0
1487	False	1	233	J9															1710.83			58130.9				2011-11-10 02:26:40	0.910697			254.099	10179	9269.97	65.084
1488	False	1	233	J9															2664.36			3124.95				2011-11-10 02:26:59	0.791147				894.103	707.367
1489	False	1	233	J9															874.367			12857.6				2011-11-10 02:27:18	0.535623			234.633	1519.57	813.917
1490	False	1	233	J9															1831.05			8213.23				2011-11-10 02:27:38	0.453208			64.5286	3586.43	1625.4
1491	False	1	234	J10															1939.1			608043				2011-11-10 02:27:58	1.41283			766.228	89729.9	126773	1037.52
1493	False	1	234	J10															885.474			791196				2011-11-10 02:28:37	1.22879			4712.56	82222.9	101035	6111.28
1494	False	1	234	J10															2532.38			138345				2011-11-10 02:28:57	2.61926			346.64	12109.7	31718.5	330.254
1495	False	1	234	J10															1740.83			52592.2				2011-11-10 02:29:16	1.39334			210.1	4801.17	6689.64	56.2378
1496	False	1	234	J10															1396.86			19643.7				2011-11-10 02:29:35	1.11031			224.873	3100.79	3442.84
1497	False	1	234	J10															1785.97			51800.1				2011-11-10 02:29:55	0.786712			108.421	9039.52	7111.5	1.97472
1498	False	1	234	J10															1521.84			64875.2				2011-11-10 02:30:14	2.12993			193.241	4136.19	8809.82	0
1499	False	1	234	J10															1183.7			33095.9				2011-11-10 02:30:33	1.08532			537.618	7609.49	8258.73	356.654
1500	False	1	234	J10															2202.1			6173.2				2011-11-10 02:30:52	1.29007				839.478	1082.98
1501	False	1	235	J11															1503.91			1.01632e+06				2011-11-10 02:31:11	1.0942			701.141	154228	168757	0
1502	False	1	235	J11															3148.59			490570				2011-11-10 02:31:31	0.84154			231.787	51380.7	43238.9	556.994
1503	False	1	235	J11															1761.98			691407				2011-11-10 02:31:50	1.8737			2144.09	41469	77700.6	94.3265
1504	False	1	235	J11															1775.94			85337.5				2011-11-10 02:32:10	1.21968			294.968	12651.2	15430.5	145.376
1505	False	1	235	J11															1921.07			86658.5				2011-11-10 02:32:29	0.959938			811.647	16942.3	16263.6	0
1506	False	1	235	J11															1460.7			44462.8				2011-11-10 02:32:49	1.54298			266.426	4226.28	6521.05	144.347
1507	False	1	235	J11															2749.28			2022.89				2011-11-10 02:33:08	1.1342				655.313	743.254
1508	False	1	235	J11															3003.48			12084.7				2011-11-10 02:33:27	0.915445				2029.45	1857.85	123.721
1509	False	1	235	J11															1575.27			28635.5				2011-11-10 02:33:47	1.42751			84.8591	3439.18	4909.44
1510	False	1	235	J11															2329.28			146251				2011-11-10 02:34:06	2.00203				7300.2	14615.2	0
1511	False	1	236	J12															944.523			868816				2011-11-10 02:34:26	0.584565			1731.77	10065.9	5884.17
1512	False	1	236	J12															1764			828008				2011-11-10 02:34:45	2.11045			1260.47	48735.3	102853	985.102
1513	False	1	236	J12															3149.6			367778				2011-11-10 02:35:04	0.875248			0	42904.9	37552.4	0
1514	False	1	236	J12															925.473			1.02669e+06				2011-11-10 02:35:23	1.26188			6455.49	106490	134377	7083.71
1515	False	1	236	J12															2332.3			293723				2011-11-10 02:35:42	2.72919			12.0072	15355.1	41906.9	0
1516	False	1	236	J12															1722.98			181813				2011-11-10 02:36:02	1.09196			0	23670.4	25847.1	0
1518	False	1	236	J12															1144.51			53997.7				2011-11-10 02:36:41	1.39825			352.862	3840.49	5369.98	254.662
1519	False	1	236	J12															1334.88			33195.5				2011-11-10 02:37:00	0.984008			234.813	4827.74	4750.53	17.6103
1520	False	1	236	J12															1457.81			11601.5				2011-11-10 02:37:20	1.44437			187.835	1450.5	2095.05	70.6547
1521	False	1	237	J13															882.539			927585				2011-11-10 02:37:39	0.882963			941.318	9778.75	8634.27	513.342
1522	False	1	237	J13															2154.25			336162				2011-11-10 02:37:58	0.0951626			0	162689	15481.9	644.983
1523	False	1	237	J13															1385.82			204075				2011-11-10 02:38:17	1.16744			871.928	18667.9	21793.7	451.551
1524	False	1	237	J13															1669.9			207812				2011-11-10 02:38:37	1.49655			274.105	28408.5	42514.9	440.478
1525	False	1	237	J13															911.547			162663				2011-11-10 02:38:57	1.21552			1473.5	29309.6	35626.5	1977.08
1526	False	1	237	J13															848.493			118744				2011-11-10 02:39:16	0.574709			586.834	3551.99	2041.36	270.485
1527	False	1	237	J13															2133.17			104808				2011-11-10 02:39:36	0.562261			0	23874.3	13423.6	0
1528	False	1	237	J13															1416.67			52661.1				2011-11-10 02:39:55	1.43123			76.8775	6609.58	9459.83	0
1529	False	1	237	J13															1487.79			42208.8				2011-11-10 02:40:15	1.0127			47.9435	6498.64	6581.2	187.558
1530	False	1	237	J13															1375.81			33870.2				2011-11-10 02:40:35	1.06309			253.88	4685.63	4981.23	0
1531	False	1	238	J14															951.541			251745				2011-11-10 02:40:54	1.13869			1489.51	51181.5	58280	1844.18
1532	False	1	238	J14															1495.86			91658.4				2011-11-10 02:41:14	1.15602			501.637	16675.7	19277.4	0
1533	False	1	238	J14															1345.7			77141.3				2011-11-10 02:41:33	0.988571			233.004	9556.79	9447.57	183.23
1534	False	1	238	J14															1205.62			65395.4				2011-11-10 02:41:53	1.02232			716.704	6214.29	6353.01	2.68411
1535	False	1	238	J14															2300.22			33775.8				2011-11-10 02:42:12	0.500295			95.0594	7456.19	3730.3	124.9
1536	False	1	238	J14															1128.56			14078.3				2011-11-10 02:42:32	1.00852			581.36	2324.52	2344.33
1537	False	1	238	J14															3019.52			9799.82				2011-11-10 02:42:52	0.949535				1620.1	1538.34	148.534
1538	False	1	238	J14															867.402			22814.4				2011-11-10 02:43:11	0.732304			327.32	2705.08	1980.94	117.975
1539	False	1	238	J14															849.403			53111.9				2011-11-10 02:43:30	0.615279			230.631	2490.11	1532.11
1540	False	1	238	J14															2412.24			166519				2011-11-10 02:43:50	1.76519			66.5456	7799.12	13766.9	117.558
1541	False	1	239	J15															2416.3			672087				2011-11-10 02:44:09	2.21366			383.452	29172.7	64578.3	42.3713
1542	False	1	239	J15															1099.68			419514				2011-11-10 02:44:29	1.1894			2518.88	83676.2	99524.5	2332.68
1543	False	1	239	J15															2398.28			222043				2011-11-10 02:44:48	2.10045			55.4899	13678.9	28731.9	20.5477
1544	False	1	239	J15															1111.54			63487.6				2011-11-10 02:45:08	1.15552			405.49	13015.5	15039.6	304.182
1545	False	1	239	J15															1404.79			78869.7				2011-11-10 02:45:27	1.22524			366.435	12220	14972.5	208.654
1546	False	1	239	J15															1554.83			74482.1				2011-11-10 02:45:46	1.05584			23.7932	13237.8	13976.9	99.0253
1547	False	1	239	J15															1624.87			52107.7				2011-11-10 02:46:06	1.54815			56.3597	7241.46	11210.9	37.3199
1548	False	1	239	J15															1071.54			21794				2011-11-10 02:46:25	0.79603			530.338	5397.93	4296.92	353.191
1549	False	1	239	J15															1571.77			25652.3				2011-11-10 02:46:44	0.629477			53.375	8139.9	5123.88	0
1550	False	1	239	J15															1437.78			32997.3				2011-11-10 02:47:03	1.91313			89.5546	3203.78	6129.27	41.3172
1551	False	1	240	J16															1645.84			383645				2011-11-10 02:47:23	1.01901			682.417	45952.2	46825.6	0
1552	False	1	240	J16															1139.68			303052				2011-11-10 02:47:42	1.19324			1690.66	61834.2	73782.9	271.582
1553	False	1	240	J16															2140.1			111305				2011-11-10 02:48:02	1.2627			0	13653.4	17240.2	201.89
1556	False	1	240	J16															3021.53			18045				2011-11-10 02:49:00	1.23841			119.173	1478.93	1831.52	4.24403
1557	False	1	240	J16															1337.71			80232.9				2011-11-10 02:49:19	1.28024			291.485	12261.6	15697.8	61.5792
1558	False	1	240	J16															1435.75			63111.1				2011-11-10 02:49:39	2.27159			304.988	4465.54	10143.8	7.04732
1559	False	1	240	J16															1671.88			11539.9				2011-11-10 02:49:58	0.953121			0	4048.44	3858.65	17.7046
1560	False	1	240	J16															2067.07			15611.7				2011-11-10 02:50:18	0.691304			172.766	2936.73	2030.18	0
1561	False	1	241	J17															1612.9			121109				2011-11-10 02:50:37	1.22169			170.017	15848.7	19362.2	518.608
1562	False	1	241	J17															1453.73			122488				2011-11-10 02:50:57	1.18518			262.233	20552	24357.8	0
1563	False	1	241	J17															1494.72			100788				2011-11-10 02:51:16	1.24403			574.846	11197.4	13929.9	227.161
1564	False	1	241	J17															2297.19			59991.3				2011-11-10 02:51:36	1.13434			127.626	4376.99	4964.98	0
1565	False	1	241	J17															1523.88			87689.9				2011-11-10 02:51:55	1.22207			543.265	17838.5	21799.8	116.921
1566	False	1	241	J17															1627.74			47464.5				2011-11-10 02:52:15	1.38807			3.20982	6574.68	9126.15	0
1567	False	1	241	J17															1399.75			40259.2				2011-11-10 02:52:34	1.50214			200.824	5386.87	8091.83	0
1568	False	1	241	J17															893.425			27967				2011-11-10 02:52:53	0.650422			163.535	2844.76	1850.3	54.3081
1569	False	1	241	J17															1574.8			30889.9				2011-11-10 02:53:13	0.743086			240.893	8978.51	6671.8	49.2944
1570	False	1	241	J17															1564.82			38438.2				2011-11-10 02:53:32	0.989714			70.0714	6623.94	6555.81	269.263
1571	False	1	242	J18															841.441			987900				2011-11-10 02:53:51	1.32492			3819.59	99629.4	132001	9152.94
1572	False	1	242	J18															1553.84			218646				2011-11-10 02:54:11	1.38171			24.6184	22440.8	31006.7	0
1573	False	1	242	J18															1334.88			143698				2011-11-10 02:54:30	0.920693			618.895	11804.3	10868.1	4.16368
1575	False	1	242	J18															1175.66			54288.1				2011-11-10 02:55:09	0.740361			337.848	3369.69	2494.79	83.9013
1576	False	1	242	J18															2005.08			78642.8				2011-11-10 02:55:29	1.43542			162.92	7105.39	10199.3	0
1577	False	1	242	J18															1472.83			84465.1				2011-11-10 02:55:48	1.18865			172.725	13680.4	16261.2	0
1578	False	1	242	J18															1602.75			42745.4				2011-11-10 02:56:07	1.02078			169.133	7520.06	7676.34	211.068
1579	False	1	242	J18															3292.72			6884.9				2011-11-10 02:56:27	0.695261				1445.55	1005.03
1580	False	1	242	J18															1534.79			17525.4				2011-11-10 02:56:46	0.934786			139.142	4393.68	4107.15	91.9658
1581	False	1	243	J19															1846.97			74544.8				2011-11-10 02:57:05	0.418644			0	26506.5	11096.8	0
1582	False	1	243	J19															1151.7			33048.4				2011-11-10 02:57:25	0.556776			540.195	4594.09	2557.88	29.0759
1583	False	1	243	J19															1371.83			71572.1				2011-11-10 02:57:44	1.20971			997.94	10126.7	12250.4	91.8132
1584	False	1	243	J19															839.408			1.06942e+06				2011-11-10 02:58:04	1.18339			7406.81	116833	138259	8624.48
1585	False	1	243	J19															1594.75			41045.4				2011-11-10 02:58:23	1.33167			463.513	7829.15	10425.8	32.9193
1586	False	1	243	J19															2513.32			2140.61				2011-11-10 02:58:42	0.591896				1222.12	723.366
1587	False	1	243	J19															1136.53			20185.5				2011-11-10 02:59:01	0.995692			469.514	2828.82	2816.63	87.4522
1588	False	1	243	J19															1502.79			26762.4				2011-11-10 02:59:20	1.14639			21.692	4535.75	5199.75	0
1589	False	1	243	J19															853.378			19055.3				2011-11-10 02:59:40	0.932903			121.935	1299.54	1212.35	97.4399
1590	False	1	243	J19															803.362			17046.5				2011-11-10 02:59:59	0.856156			296.603	1877.18	1607.16	30.1381
1591	False	1	244	J20															881.435			1.17919e+06				2011-11-10 03:00:19	1.216			4545.06	111712	135842	5343.87
1592	False	1	244	J20															2083.19			445585				2011-11-10 03:00:38	1.17225			78.01	55813.9	65428	0
1593	False	1	244	J20															867.51			282760				2011-11-10 03:00:57	1.22512			1146.92	47414.1	58087.9	2838.25
1594	False	1	244	J20															1751.91			78539.8				2011-11-10 03:01:17	0.139602			0	51887.2	7243.53	23.4987
1595	False	1	244	J20															2288.17			56339.5				2011-11-10 03:01:37	1.55708				3923.94	6109.91	110.732
1596	False	1	244	J20															1768.98			55435.2				2011-11-10 03:01:56	0.894547			165.974	11342.8	10146.7	0
1597	False	1	244	J20															3293.68			18289.7				2011-11-10 03:02:15	0.580699				2827	1641.64
1598	False	1	244	J20															2001.02			34919.4				2011-11-10 03:02:35	1.96873				4199.49	8267.65	138.916
1599	False	1	244	J20															837.39			116109				2011-11-10 03:02:55	1.12549			684.325	15528.6	17477.3	497.454
1600	False	1	244	J20															2346.17			3488.76				2011-11-10 03:03:14	1.05285				641.068	674.952
1601	False	1	245	J21															1323.67			1.10047e+06				2011-11-10 03:03:33	2.4329			289.919	53430	129990	0
1602	False	1	245	J21															907.497			366627				2011-11-10 03:03:52	1.20264			1834.33	66602.1	80098.1	1874.87
1603	False	1	245	J21															1055.63			388839				2011-11-10 03:04:11	1.32773			2843.49	73841.2	98041	1149.95
1604	False	1	245	J21															1709.97			159349				2011-11-10 03:04:31	0.932674			324.059	11120.6	10371.9	27.903
1605	False	1	245	J21															1027.49			37696				2011-11-10 03:04:50	1.11733			775.255	7954.01	8887.22	189.744
1606	False	1	245	J21															1352.66			774004				2011-11-10 03:05:09	1.54199			445.078	75327.2	116154	645.481
1607	False	1	245	J21															1008.52			29478.5				2011-11-10 03:05:29	0.787907			618.44	5572.44	4390.57	120.341
1608	False	1	245	J21															870.379			36156.7				2011-11-10 03:05:47	0.966153			174.659	6195.57	5985.86	79.7674
1609	False	1	245	J21															865.421			75704.5				2011-11-10 03:06:07	1.10806			560.665	13635.9	15109.4	505.958
1610	False	1	245	J21															1308.67			12904.8				2011-11-10 03:06:26	1.86492			188.704	1933	3604.89	0
1611	False	1	246	J22															850.484			884463				2011-11-10 03:06:45	0.799749			457.678	4100.65	3279.49
1612	False	1	246	J22															1588.7			544411				2011-11-10 03:07:05	1.0761			0	80947.2	87107.3	0
1615	False	1	246	J22															1095.62			283280				2011-11-10 03:08:03	1.3653			657.448	56014.8	76477.3	1519.8
1616	False	1	246	J22															1640.98			230831				2011-11-10 03:08:22	1.11298			0	33407.2	37181.6	134.639
1617	False	1	246	J22															834.448			126090				2011-11-10 03:08:41	1.138			361.693	6416.02	7301.46	127.323
1618	False	1	246	J22															2728.4			5958.8				2011-11-10 03:09:01	0.711762				2279.18	1622.24	38.4933
1619	False	1	246	J22															1392.72			28064.5				2011-11-10 03:09:20	1.36114				4232.1	5760.49	0
1620	False	1	246	J22															1067.48			17303.6				2011-11-10 03:09:39	1.14547			185.806	3188.27	3652.08	20.4959
1621	False	1	247	J23															2676.39			179791				2011-11-10 03:09:59	2.17573			525.717	14753.3	32099.2	0
1622	False	1	247	J23															1622.71			116527				2011-11-10 03:10:18	1.04301			122.241	13667	14254.8	0
1623	False	1	247	J23															1560.72			181970				2011-11-10 03:10:37	1.12837			412.543	20233.4	22830.8	0
1624	False	1	247	J23															1123.57			76345.3				2011-11-10 03:10:57	2.04757			677.138	4481.19	9175.54	0
1625	False	1	247	J23															1789.87			46419.5				2011-11-10 03:11:16	1.14365			0	7432.1	8499.7	0
1626	False	1	247	J23															2225.22			34706.7				2011-11-10 03:11:36	1.11765				4340.87	4851.57	113.845
1627	False	1	247	J23															1406.67			155469				2011-11-10 03:11:55	2.04358			769.186	12579.3	25706.8	0
1628	False	1	247	J23															813.336			19541.4				2011-11-10 03:12:14	0.828992			394.076	1738.38	1441.11	223.939
1629	False	1	247	J23															1763.93			13307.6				2011-11-10 03:12:34	1.15939			156.742	2948.46	3418.41	86.7301
1630	False	1	247	J23															1503.71			10473.7				2011-11-10 03:12:53	1.11908				2958.47	3310.76	138.993
1631	False	1	248	J24															882.499			2.27536e+06				2011-11-10 03:13:13	0.464993				9461.45	4399.51
1632	False	1	248	J24															1522.82			475924				2011-11-10 03:13:32	1.51655			1355.65	66259.1	100485	0
1633	False	1	248	J24															1647.94			549855				2011-11-10 03:13:52	1.16949			26.3345	61001.2	71340.5	647.178
1634	False	1	248	J24															1427.76			364284				2011-11-10 03:14:11	1.32293			21.0593	56057.8	74160.3	537.929
1635	False	1	248	J24															1473.68			178962				2011-11-10 03:14:31	1.25445			350.434	14228.2	17848.5	0
1636	False	1	248	J24															1175.6			45874.6				2011-11-10 03:14:50	0.843354			426.161	3094.44	2609.71
1637	False	1	248	J24															2227.22			37921.6				2011-11-10 03:15:09	0.967313			418.75	4824.2	4666.51	39.9533
1638	False	1	248	J24															1325.66			79825.5				2011-11-10 03:15:28	1.37586			316.452	11246.4	15473.5	0
1639	False	1	248	J24															866.469			47327.3				2011-11-10 03:15:48	0.50651			198.981	2207.84	1118.3
1640	False	1	248	J24															1457.75			14917				2011-11-10 03:16:07	1.33136			143.978	3586.97	4775.56	0
1641	False	1	249	K1															2188.1			1.76065e+06				2011-11-10 04:30:50	3.23048			1038.34	51168	165297	1059.77
1642	False	1	249	K1															3005.38			647678				2011-11-10 04:31:09	0.851568			0	57771.4	49196.3	0
1643	False	1	249	K1															1831.98			136712				2011-11-10 04:31:28	0.974894			115.634	27695.2	26999.9	77.4933
1644	False	1	249	K1															1133.65			89441.7				2011-11-10 04:31:48	0.739228			303.775	5366.64	3967.17	353.309
1645	False	1	249	K1															1627.87			104198				2011-11-10 04:32:07	0.991509			849.768	15675.1	15542	70.0752
1646	False	1	249	K1															3138.71			30152.1				2011-11-10 04:32:27	1.18376			14.078	4255.03	5036.94	0
1647	False	1	249	K1															2010.06			38793.5				2011-11-10 04:32:46	0.261844			0	19699	5158.06	0
1648	False	1	249	K1															2214.1			26495.1				2011-11-10 04:33:06	1.33171			102.157	2682.13	3571.84
1649	False	1	249	K1															1039.55			52634.6				2011-11-10 04:33:25	1.32904			158.433	6793.83	9029.29	310.197
1651	False	1	250	K2															1165.69			374541				2011-11-10 04:27:36	0.758561			784.972	3812.38	2891.92
1652	False	1	250	K2															1041.46			451223				2011-11-10 04:27:55	1.76148			760.6	24373.6	42933.7	342.154
1653	False	1	250	K2															2072.05			152777				2011-11-10 04:28:15	0.10234			0	75343.9	7710.69	0
1654	False	1	250	K2															2250.09			132057				2011-11-10 04:28:34	1.69773			153.278	8044.03	13656.6	103.066
1655	False	1	250	K2															1641.8			97035.7				2011-11-10 04:28:54	1.03666			375.354	11483.4	11904.4	47.3951
1656	False	1	250	K2															3067.38			14209.6				2011-11-10 04:29:13	1.66816				1362.36	2272.63	122.977
1657	False	1	250	K2															3006.4			47542.3				2011-11-10 04:29:32	0.640948				5336.17	3420.2
1658	False	1	250	K2															999.567			66340.3				2011-11-10 04:29:51	1.3541			1617.01	10114.5	13696	649.775
1659	False	1	250	K2															1248.6			29740.6				2011-11-10 04:30:11	1.6923			231.373	2373.02	4015.87
1660	False	1	250	K2															3371.57			3497.64				2011-11-10 04:30:30	0.187132				2517.24	471.057
1661	False	1	251	K3															1794.93			721583				2011-11-10 04:24:22	1.1927			2387.77	159361	190069	0
1662	False	1	251	K3															1496.87			448544				2011-11-10 04:24:41	1.57126			447.686	38799.2	60963.5	683.423
1663	False	1	251	K3															1231.7			305032				2011-11-10 04:25:00	1.33335			1966.76	41764.1	55686.1	282.952
1664	False	1	251	K3															1423.66			60455.8				2011-11-10 04:25:20	1.5399			341.758	9054.95	13943.7	283.843
1666	False	1	251	K3															1622.83			274211				2011-11-10 04:25:58	2.54882			858.236	18112.8	46166.2	0
1667	False	1	251	K3															1458.8			34131.8				2011-11-10 04:26:18	1.11964			393.184	6100.77	6830.63	131.923
1668	False	1	251	K3															1843.89			18852.3				2011-11-10 04:26:37	1.12503			204.603	3551.14	3995.14
1669	False	1	251	K3															866.345			8846.54				2011-11-10 04:26:57	0.393278			228.616	1137.98	447.542
1670	False	1	251	K3															2177.12			65066.3				2011-11-10 04:27:16	2.08234			192.597	3892.56	8105.61	0
1671	False	1	252	K4															1397.65			532180				2011-11-10 04:21:07	2.77996			330.803	31364	87190.6	0
1672	False	1	252	K4															1013.5			796973				2011-11-10 04:21:26	1.38737			4218.02	74836	103825	4896.94
1673	False	1	252	K4															1623.84			317747				2011-11-10 04:21:46	3.11543			1070.25	18028.7	56167.1	0
1674	False	1	252	K4															2170.12			172656				2011-11-10 04:22:05	2.44669			247.647	10413	25477.3	681.141
1675	False	1	252	K4															3365.85			22312.1				2011-11-10 04:22:25	0.771156				4585.28	3535.97
1676	False	1	252	K4															2086.05			69493.5				2011-11-10 04:22:44	1.40668			67.8457	4961.67	6979.48	0
1677	False	1	252	K4															1369.67			35082.5				2011-11-10 04:23:04	1.28627			459.619	5774.99	7428.17	53.6811
1678	False	1	252	K4															2042.98			20511.5				2011-11-10 04:23:23	0.882147			34.0829	5312.69	4686.57	66.8276
1679	False	1	252	K4															1465.84			16908.8				2011-11-10 04:23:43	1.19802			321.941	3196.89	3829.92	0
1680	False	1	252	K4															2057.93			30334.4				2011-11-10 04:24:02	0.502975			238.358	7830.45	3938.52	245.642
1681	False	1	253	K5															1687.92			730477				2011-11-10 04:17:53	0.0977318			0	426442	41676.9	0
1682	False	1	253	K5															973.505			672877				2011-11-10 04:18:13	1.29323			2756.36	63187.8	81716.1	5318.97
1683	False	1	253	K5															1671.93			166108				2011-11-10 04:18:32	0.3433			794.34	65267.9	22406.5	0
1684	False	1	253	K5															1553.82			70460.3				2011-11-10 04:18:52	0.879726			429.079	12527.5	11020.8	153.54
1685	False	1	253	K5															1893.98			81372.4				2011-11-10 04:19:11	0.925352			461.284	16743.3	15493.5	97.387
1686	False	1	253	K5															2992.62			38951.6				2011-11-10 04:19:30	1.13611				5954.76	6765.26	0
1687	False	1	253	K5															2230.07			21841.3				2011-11-10 04:19:50	1.15423				2991.64	3453.05
1688	False	1	253	K5															1860.96			18979.1				2011-11-10 04:20:09	0.973644			95.4101	5400.74	5258.4	180.617
1689	False	1	253	K5															1543.82			23785.5				2011-11-10 04:20:28	0.401489			71.4289	9176.12	3684.11	69.3952
1690	False	1	253	K5															2272.11			6584.22				2011-11-10 04:20:47	1.16394			75.613	1608.27	1871.92
1691	False	1	254	K6															1439.78			68457.1				2011-11-10 04:14:40	1.517			1156.09	9624.24	14599.9	615.104
1692	False	1	254	K6															1569.83			59207.2				2011-11-10 04:14:59	0.606428			232.464	15491	9394.18	19.3814
1693	False	1	254	K6															982.534			55072.3				2011-11-10 04:15:19	0.608054			564.06	3058.37	1859.66	111.69
1694	False	1	254	K6															2991.64			106542				2011-11-10 04:15:38	1.16958			266.805	12210.7	14281.4	0
1695	False	1	254	K6															1741.98			107453				2011-11-10 04:15:57	0.426911			761.131	37102.1	15839.3	310.26
1696	False	1	254	K6															1904.01			32193				2011-11-10 04:16:16	1.01071			281.044	5435.27	5493.5	0
1697	False	1	254	K6															3227.51			9334.43				2011-11-10 04:16:35	0.181109				7349.73	1331.1
1698	False	1	254	K6															2738.42			7328.81				2011-11-10 04:16:55	0.800694				1280.13	1024.99
1699	False	1	254	K6															2088.07			11126.8				2011-11-10 04:17:14	0.892779			71.4515	2166.35	1934.08	0
1700	False	1	254	K6															1305.66			7815.02				2011-11-10 04:17:34	1.66538				1337.66	2227.71
1701	False	1	255	K7															1595.86			3.07426e+06				2011-11-10 04:11:26	1.97978			0	330052	653431	479.734
1702	False	1	255	K7															2621.38			130261				2011-11-10 04:11:45	1.32085			278.499	9888.98	13061.9	0
1703	False	1	255	K7															1738.89			198004				2011-11-10 04:12:05	0.705224			654.572	41480.7	29253.2	0
1704	False	1	255	K7															1749.92			90870				2011-11-10 04:12:24	0.221113			424.853	43818.8	9688.92	54.6855
1705	False	1	255	K7															1951.97			93429.5				2011-11-10 04:12:44	0.767022			106.563	13067.5	10023.1	83.4282
1706	False	1	255	K7															1578.81			63959.2				2011-11-10 04:13:03	1.16651			294.11	11769.5	13729.3	0
1707	False	1	255	K7															2575.26			12983.7				2011-11-10 04:13:23	0.670561				2170.93	1455.74
1708	False	1	255	K7															3009.68			6563.49				2011-11-10 04:13:42	1.05459				1724.75	1818.9
1709	False	1	255	K7															3364.9			4918.83				2011-11-10 04:14:02	0.998181				919.093	917.421
1710	False	1	255	K7															1083.61			17822.8				2011-11-10 04:14:21	1.32724			327.634	3501.36	4647.13	0
1711	False	1	256	K8															2739.48			453776				2011-11-10 04:08:12	1.32367			489.98	38041.2	50354.2	0
1712	False	1	256	K8															2994.69			192139				2011-11-10 04:08:32	1.08379			151.093	21585.4	23394	0
1713	False	1	256	K8															3137.8			85852.1				2011-11-10 04:08:51	1.24018			0	12604.7	15632	0
1714	False	1	256	K8															1413.72			96216				2011-11-10 04:09:10	1.17773			666.084	11412.5	13440.8	537.846
1715	False	1	256	K8															1715.97			52448.4				2011-11-10 04:09:29	1.53245			809.669	8838.38	13544.4	27.6813
1716	False	1	256	K8															813.388			117891				2011-11-10 04:09:49	0.734			530.227	2429.81	1783.48
1717	False	1	256	K8															1275.77			99248				2011-11-10 04:10:08	1.34837			1043.54	16075.3	21675.4	308.394
1718	False	1	256	K8															1475.87			83117.4				2011-11-10 04:10:27	1.08242			441.131	12929.3	13995	457.976
1719	False	1	256	K8															1043.61			47974.1				2011-11-10 04:10:47	1.07094			355.103	8819.48	9445.09	133.696
1720	False	1	256	K8															1491.81			35566.5				2011-11-10 04:11:06	1.97164			70.4087	3926.14	7740.95	0
1721	False	1	257	K9															2737.38			568564				2011-11-10 04:04:58	1.31875			583.781	38842.1	51223.2	0
1722	False	1	257	K9															1856.94			230071				2011-11-10 04:05:18	0.39634			35.7099	84960.9	33673.4	138.758
1723	False	1	257	K9															2862.51			62078.9				2011-11-10 04:05:37	1.20739			292.453	9886.12	11936.4	165.105
1724	False	1	257	K9															3134.78			84550.4				2011-11-10 04:05:57	0.998194			19.7759	11978.6	11957	133.896
1725	False	1	257	K9															2887.38			11895.9				2011-11-10 04:06:16	0.753971			137.232	1926.76	1452.72	83.4427
1726	False	1	257	K9															2990.62			150765				2011-11-10 04:06:35	0.956796			76.5678	13730.4	13137.2	0
1727	False	1	257	K9															2114.05			19585.1				2011-11-10 04:06:55	0.316908				9313.61	2951.55	0
1728	False	1	257	K9															2514.39			4958.7				2011-11-10 04:07:14	1.22646				1361.92	1670.34
1729	False	1	257	K9															847.347			21609.9				2011-11-10 04:07:33	1.3682			130.822	557.362	762.585
1730	False	1	257	K9															1133.68			5606.72				2011-11-10 04:07:53	0.665598			328.416	876.408	583.336
1731	False	1	258	K10															1227.69			171651				2011-11-10 04:01:44	0.912798			674.928	4174.22	3810.22
1732	False	1	258	K10															1057.54			528550				2011-11-10 04:02:03	1.23237			2479.2	53309.7	65697.3	2957.88
1733	False	1	258	K10															1017.54			466326				2011-11-10 04:02:22	1.12817			2813.27	47396.8	53471.7	4179.03
1734	False	1	258	K10															1477.77			275027				2011-11-10 04:02:42	1.30786			2176.36	31911.4	41735.8	841.581
1735	False	1	258	K10															2421.29			108955				2011-11-10 04:03:02	2.68726			418.006	6924.5	18607.9	0
1736	False	1	258	K10															2995.69			109126				2011-11-10 04:03:21	1.09479			135.092	11109.4	12162.5	182.379
1737	False	1	258	K10															1851.86			228036				2011-11-10 04:03:41	0.203275			0	110192	22399.3	0
1738	False	1	258	K10															1834.93			33159.7				2011-11-10 04:04:00	1.41414			112.334	6219.7	8795.55	123.435
1739	False	1	258	K10															3138.8			19255.9				2011-11-10 04:04:19	1.06469			57.5099	2368.84	2522.08	0
1740	False	1	258	K10															1929.04			17886.3				2011-11-10 04:04:39	0.894769			1.56952	3804.36	3404.02	10.842
1741	False	1	259	K11															1866			595214				2011-11-10 03:58:30	0.0686196			0	360367	24728.2	112.146
1742	False	1	259	K11															3056.66			30373.5				2011-11-10 03:58:49	0.867599			147.575	7718.5	6696.56	0
1743	False	1	259	K11															1808.93			858536				2011-11-10 03:59:09	3.72126			2288.16	30629.8	113981	0
1744	False	1	259	K11															2738.43			55872.9				2011-11-10 03:59:28	1.33786			54.3587	6084.3	8139.94	0
1745	False	1	259	K11															3136.77			31263.7				2011-11-10 03:59:47	0.970942			152.114	5143.56	4994.1	19.3036
1746	False	1	259	K11															3102.49			17589.8				2011-11-10 04:00:07	0.970989				2696.73	2618.49	0
1747	False	1	259	K11															2831.37			15449.8				2011-11-10 04:00:26	0.959423			70.5575	2326.32	2231.93
1748	False	1	259	K11															3283.76			6335.8				2011-11-10 04:00:45	0.323945				3225.48	1044.88
1749	False	1	259	K11															2419.29			52464.2				2011-11-10 04:01:05	3.79675			116.096	2653.69	10075.4	0
1750	False	1	259	K11															3476.82			1129.43				2011-11-10 04:01:24	0.523544
1751	False	1	260	K12															2044.05			4.45368e+06				2011-11-10 03:55:15	8.62746			2939.15	35670.8	307748	0
1752	False	1	260	K12															2861.35			1.02143e+06				2011-11-10 03:55:35	0.737193			0	57445.1	42348.1	0
1753	False	1	260	K12															1809.93			605755				2011-11-10 03:55:54	4.13357			1003.25	22399.4	92589.4	0
1754	False	1	260	K12															2070.06			556686				2011-11-10 03:56:13	2.51914			911.841	20708.8	52168.4	0
1756	False	1	260	K12															1457.75			66879.8				2011-11-10 03:56:52	1.05557			609.022	9144.79	9652.99	686.995
1757	False	1	260	K12															2596.36			42827.4				2011-11-10 03:57:12	1.17137			194.428	3448.02	4038.9	51.8585
1758	False	1	260	K12															1760			24797.7				2011-11-10 03:57:31	1.59659			585.852	4492.47	7172.63	227.947
1759	False	1	260	K12															2115.09			15105.8				2011-11-10 03:57:51	1.73665			59.6197	1520.46	2640.5
1760	False	1	260	K12															1319.8			38355.1				2011-11-10 03:58:10	1.17525			828.564	6876.58	8081.72	238.581
1761	False	1	261	K13															1610.84			421981				2011-11-10 03:52:02	1.10789			262.724	34528	38253.2	0
1762	False	1	261	K13															1087.64			121207				2011-11-10 03:52:21	1.1008			1705.18	22509.9	24779	1139.36
1763	False	1	261	K13															1925.98			126712				2011-11-10 03:52:41	0.16137			0	63495	10246.2	237.455
1764	False	1	261	K13															1757.97			55342.1				2011-11-10 03:53:00	1.19019			740.996	9927.86	11816.1	237.176
1765	False	1	261	K13															2025.02			394072				2011-11-10 03:53:19	3.52191			835.755	8110.96	28566.1	0
1766	False	1	261	K13															1691.84			75213.3				2011-11-10 03:53:38	1.3755			462.836	7255.52	9979.94	192.878
1767	False	1	261	K13															2866.4			124995				2011-11-10 03:53:58	0.866279			92.8384	8751.94	7581.62	11.532
1768	False	1	261	K13															2041.03			1.87666e+06				2011-11-10 03:54:17	9.59693			678.453	13051.4	125254	0
1769	False	1	261	K13															1735.02			11480.9				2011-11-10 03:54:37	1.36302			194.193	2008.43	2737.53	65.8724
1770	False	1	261	K13															1145.58			7751.17				2011-11-10 03:54:56	0.773265			124.738	1916.9	1482.27	85.1763
1771	False	1	262	K14															2291.1			459598				2011-11-10 03:48:47	1.60313			90.3599	13791.2	22109.1	0
1772	False	1	262	K14															1708.84			393109				2011-11-10 03:49:07	1.99041			428.683	13900.1	27667	0
1773	False	1	262	K14															1527.85			107478				2011-11-10 03:49:26	1.45299			743.496	12291.6	17859.6	0
1774	False	1	262	K14															1928			73778.6				2011-11-10 03:49:46	0.163476			156.377	37138	6071.19	0
1775	False	1	262	K14															3221.8			45781.8				2011-11-10 03:50:05	1.1197				7112.42	7963.74	0
1776	False	1	262	K14															2087.08			80829				2011-11-10 03:50:25	1.77425				4676.57	8297.39	34.5878
1777	False	1	262	K14															2843.46			139677				2011-11-10 03:50:44	1.16832			343.591	11435.2	13360	0
1778	False	1	262	K14															2990.73			68856				2011-11-10 03:51:03	1.34626			129.865	7021.28	9452.46	0
1779	False	1	262	K14															3054.65			7863.61				2011-11-10 03:51:22	1.11381			60.9692	1613.56	1797.2
1780	False	1	262	K14															1321.76			22184.1				2011-11-10 03:51:42	0.8747			409.124	3898.26	3409.81	146.479
1781	False	1	263	K15															2106.04			697633				2011-11-10 03:45:33	3.99209			229.343	9378.41	37439.4	0
1782	False	1	263	K15															1690.83			470530				2011-11-10 03:45:53	2.55072			1293.97	13416.8	34222.4	0
1783	False	1	263	K15															2993.71			291840				2011-11-10 03:46:13	1.13256			27.4258	30465.7	34504.1	0
1784	False	1	263	K15															1101.57			233749				2011-11-10 03:46:32	1.07626			1303.98	28431.1	30599.3	1484.84
1785	False	1	263	K15															1672.83			138486				2011-11-10 03:46:51	1.39381			690.892	7716.33	10755.1	0
1786	False	1	263	K15															1528.82			83389.4				2011-11-10 03:47:10	1.36797			450.049	10059.7	13761.4	0
1787	False	1	263	K15															2865.55			30928.3				2011-11-10 03:47:29	1.19385			85.2169	3254.86	3885.83	0
1788	False	1	263	K15															1804.04			37405.2				2011-11-10 03:47:49	1.09194			199.232	7151.12	7808.57	182.763
1789	False	1	263	K15															1898.81			9763.52				2011-11-10 03:48:08	1.85003			113.33	1843.87	3411.22	109.579
1790	False	1	263	K15															2912.57			3743.21				2011-11-10 03:48:28	0.813436				1182.24	961.678
1791	False	1	264	K16															2477.31			411752				2011-11-10 03:42:18	1.51346			601.412	19654.5	29746.4	0
1792	False	1	264	K16															2850.61			348644				2011-11-10 03:42:38	1.10549			68.1088	25596.5	28296.8	230.017
1793	False	1	264	K16															1061.57			465189				2011-11-10 03:42:57	1.25957			2644.47	43768.9	55129.7	2861.55
1794	False	1	264	K16															1501.78			153338				2011-11-10 03:43:17	1.08272			1011.12	19155.6	20740.2	547.689
1795	False	1	264	K16															2026.05			207174				2011-11-10 03:43:36	4.13022			275.673	7500.35	30978.1	0
1796	False	1	264	K16															2994.71			113434				2011-11-10 03:43:56	0.95189			143.475	14498.9	13801.4	231.901
1797	False	1	264	K16															1941.98			76961.3				2011-11-10 03:44:15	1.27072			172.708	3559.92	4523.65	59.6227
1798	False	1	264	K16															1083.61			46114.2				2011-11-10 03:44:35	1.7689			206.299	4523.31	8001.29	102.419
1799	False	1	264	K16															2592.35			150837				2011-11-10 03:44:54	1.64437			36.4397	7499.11	12331.3	43.2411
1800	False	1	264	K16															3053.69			7030.58				2011-11-10 03:45:14	1.39597				1092.28	1524.79
1801	False	1	265	K17															1448.91			88722.7				2011-11-10 03:39:05	1.29852			184.853	4658.4	6049.03	0
1802	False	1	265	K17															2593.38			1.52263e+06				2011-11-10 03:39:24	1.49572			807.863	68404	102313	0
1804	False	1	265	K17															3055.7			27346.5				2011-11-10 03:40:02	0.929002			35.5357	6026.27	5598.42
1805	False	1	265	K17															2433.28			16775.5				2011-11-10 03:40:22	1.17235			93.7116	3277.35	3842.19	0
1806	False	1	265	K17															1989.98			19432.1				2011-11-10 03:40:41	0.400041			0	7296.73	2918.99	109.81
1807	False	1	265	K17															1923.99			29169.2				2011-11-10 03:41:00	0.899028			170.138	5878.18	5284.65	150.087
1808	False	1	265	K17															932.491			22336.7				2011-11-10 03:41:20	1.97953			192.347	1733.45	3431.41	80.383
1809	False	1	265	K17															1653.96			10396.4				2011-11-10 03:41:39	1.33388			134.521	2289.01	3053.26	113.297
1810	False	1	265	K17															2842.45			140255				2011-11-10 03:41:58	1.08628			51.8025	8669.06	9417.01	66.4608
1811	False	1	266	K18															2595.4			1.25797e+06				2011-11-10 03:35:51	1.48324			1239.4	57782.1	85704.6	216.188
1812	False	1	266	K18															1571.88			64312.3				2011-11-10 03:36:10	1.5532			278.716	8523.89	13239.3	29.6786
1813	False	1	266	K18															2054.1			512417				2011-11-10 03:36:29	1.91153			704.168	26809.8	51247.7	0
1814	False	1	266	K18															2718.46			24924.7				2011-11-10 03:36:49	1.49267				3665.96	5472.07	0
1815	False	1	266	K18															1131.67			94042.7				2011-11-10 03:37:08	1.30685			434.01	15174.1	19830.2	457.29
1816	False	1	266	K18															1365.79			53500.1				2011-11-10 03:37:28	0.836328			527.916	9042.47	7562.47	464.45
1817	False	1	266	K18															2832.51			111479				2011-11-10 03:37:47	1.0343			237.153	8207.3	8488.84	0
1818	False	1	266	K18															1808.02			51099.4				2011-11-10 03:38:06	1.43802			140.495	5905.89	8492.8	0
1819	False	1	266	K18															2847.55			69826				2011-11-10 03:38:26	1.12626			235.565	5314.05	5985.01	34.1267
1820	False	1	266	K18															1544.83			35583.6				2011-11-10 03:38:45	0.280599			282.138	13312.7	3735.54	136.502
1821	False	1	267	K19															2056.1			398362				2011-11-10 03:32:37	2.11647			952.448	23978	50748.7	142.118
1822	False	1	267	K19															2992.7			434054				2011-11-10 03:32:57	1.2011			84.6793	27827.4	33423.6	73.0609
1823	False	1	267	K19															1343.67			124359				2011-11-10 03:33:16	1.02038			179.291	14569.1	14866.1	239.84
1824	False	1	267	K19															1555.69			59864				2011-11-10 03:33:35	1.03443			299.317	4081.5	4222.01	124.102
1825	False	1	267	K19															2909.47			30311.7				2011-11-10 03:33:54	1.27578			127.459	4402.62	5616.75	0
1826	False	1	267	K19															2717.45			28135.4				2011-11-10 03:34:14	1.58905				3469	5512.4	46.0236
1827	False	1	267	K19															2370.31			4326.91				2011-11-10 03:34:34	2.69128				1018.68	2741.57
1828	False	1	267	K19															2010.11			19698.6				2011-11-10 03:34:53	1.80324			324.333	2138.61	3856.43
1829	False	1	267	K19															2088.05			14689.5				2011-11-10 03:35:12	1.90873				1193.16	2277.42
1830	False	1	267	K19															2163.05			2351.94				2011-11-10 03:35:31	1.19113				663.801	790.673
1831	False	1	268	K20															1545.8			231370				2011-11-10 03:29:24	0.299557			816.182	66166.4	19820.6	440.551
1832	False	1	268	K20															2851.57			167254				2011-11-10 03:29:43	1.02797			132.698	17433.5	17921.2	0
1833	False	1	268	K20															2834.46			157139				2011-11-10 03:30:02	1.08453			42.1481	13954.5	15134.1	0
1834	False	1	268	K20															912.467			74245.9				2011-11-10 03:30:22	0.69569			445.986	9340.42	6498.03	66.6076
1835	False	1	268	K20															2975.61			164685				2011-11-10 03:30:41	0.983564			138.099	13286.5	13068.2	0
1836	False	1	268	K20															2810.33			7004.45				2011-11-10 03:31:00	1.52861				1563.78	2390.41
1837	False	1	268	K20															1943.98			24149.2				2011-11-10 03:31:20	1.11857				3970.92	4441.75
1838	False	1	268	K20															1269.6			30207.6				2011-11-10 03:31:39	0.838859			355.397	4778.43	4008.43	373.094
1839	False	1	268	K20															3332.7			4620.14				2011-11-10 03:31:58	0.550767			54.1303	1440.3	793.267	98.4392
1840	False	1	268	K20															1918.07			6560.93				2011-11-10 03:32:18	1.04551				1809.19	1891.53
1841	False	1	269	K21															2539.25			68198.3				2011-11-10 03:26:10	1.19974			186.174	6500.48	7798.88	234.854
1842	False	1	269	K21															2911.53			97904.4				2011-11-10 03:26:30	1.10121			71.1924	10472	11531.9	544.962
1843	False	1	269	K21															1692.86			109298				2011-11-10 03:26:49	1.64551			750.969	11358.2	18690	223.976
1844	False	1	269	K21															1145.58			155697				2011-11-10 03:27:08	1.08873			1116.29	18370.6	20000.6	1092.09
1845	False	1	269	K21															2656.33			166823				2011-11-10 03:27:27	1.56074			333.361	10661.8	16640.3	0
1846	False	1	269	K21															1339.7			72997.4				2011-11-10 03:27:46	0.92436			351.082	9610.18	8883.26	253.169
1847	False	1	269	K21															1407.84			47067.7				2011-11-10 03:28:06	1.12272			528.971	8225.23	9234.66	433.699
1848	False	1	269	K21															1540.81			669097				2011-11-10 03:28:25	0.0924111			0	312062	28838	271.787
1849	False	1	269	K21															1659.9			14478.5				2011-11-10 03:28:45	0.933401				3607.97	3367.68	75.8632
1850	False	1	269	K21															2432.24			18219.4				2011-11-10 03:29:04	1.3128				1765.05	2317.16	51.8283
1851	False	1	270	K22															1543.81			678840				2011-11-10 03:22:55	0.0938366			0	329756	30943.2	1584.01
1852	False	1	270	K22															2657.33			395112				2011-11-10 03:23:15	1.50994			110.132	21673.6	32725.9	0
1853	False	1	270	K22															3077.61			119196				2011-11-10 03:23:35	1.78247			5.71485	15837	28229	0
1854	False	1	270	K22															1105.58			328260				2011-11-10 03:23:54	1.19046			1806.25	32041.5	38144.1	3285.28
1855	False	1	270	K22															2452.22			107223				2011-11-10 03:24:14	1.11528			285.145	8852.84	9873.42	64.0477
1857	False	1	270	K22															2994.63			36276.1				2011-11-10 03:24:53	1.31353				4175.63	5484.81	0
1858	False	1	270	K22															1615.87			25141.6				2011-11-10 03:25:12	1.01078			389.017	5114.67	5169.79
1859	False	1	270	K22															2577.31			26657.5				2011-11-10 03:25:31	1.36968			87.284	2622.34	3591.76
1860	False	1	270	K22															1732.85			20179.8				2011-11-10 03:25:51	0.878506			142.249	3144.36	2762.34	71.063
1862	False	1	271	K23															2849.52			197655				2011-11-10 03:20:00	1.07609			0.440706	23518.9	25308.4	232.808
1863	False	1	271	K23															1605.78			108671				2011-11-10 03:20:20	0.272627			467.35	38027.7	10367.4	117.977
1864	False	1	271	K23															3075.6			105418				2011-11-10 03:20:40	1.37163			114.247	14316	19636.3	0
1865	False	1	271	K23															1892.02			35550.5				2011-11-10 03:20:59	0.773767			332.886	9258.82	7164.17	0
1866	False	1	271	K23															1633.81			43817.4				2011-11-10 03:21:18	0.430346			276.39	15095.6	6496.34	94.2735
1867	False	1	271	K23															2687.16			9520.97				2011-11-10 03:21:38	1.47875				2065.69	3054.65
1868	False	1	271	K23															1425.71			21771.4				2011-11-10 03:21:57	0.261788			82.5265	9718.33	2544.14	77.7754
1869	False	1	271	K23															1928.99			11884.9				2011-11-10 03:22:17	0.670479			120.064	2971.26	1992.17
1870	False	1	271	K23															2459.22			8082.76				2011-11-10 03:22:36	0.71161			68.2479	1135.1	807.747
1871	False	1	272	K24															1589.78			133613				2011-11-10 03:16:27	1.14089			782.593	19454.4	22195.3	364.051
1872	False	1	272	K24															2589.06			128107				2011-11-10 03:16:47	1.1386			153.093	9444.28	10753.3	0
1873	False	1	272	K24															1510.83			53633.9				2011-11-10 03:17:06	1.22607			388.367	3994.4	4897.43	136.505
1874	False	1	272	K24															1670.85			97896.1				2011-11-10 03:17:25	0.933951			646.506	12114.5	11314.3	12.3998
1875	False	1	272	K24															2277.12			57066.4				2011-11-10 03:17:45	4.44128			217.828	3500.61	15547.2	0
1876	False	1	272	K24															2115.03			47680.3				2011-11-10 03:18:04	1.73022				3375.48	5840.31	8.7071
1877	False	1	272	K24															2948.55			11089.9				2011-11-10 03:18:23	0.951701				3120.49	2969.77
1878	False	1	272	K24															1313.6			22402				2011-11-10 03:18:43	1.10741			337.248	2610.38	2890.77	285.436
1879	False	1	272	K24															2836.46			186485				2011-11-10 03:19:02	1.14479			73.5842	15481.8	17723.4	0
1880	False	1	272	K24															2574.21			28287				2011-11-10 03:19:21	1.16045				2438.69	2829.98	63.2714
1881	False	1	273	L1															1619.79			1.25674e+06				2011-11-10 04:34:04	2.21794			768.526	63294.1	140382	735.064
1882	False	1	273	L1															1463.64			207927				2011-11-10 04:34:24	1.67355			1456.65	11175.7	18703.1	588.726
1883	False	1	273	L1															1784.92			345990				2011-11-10 04:34:43	1.26298			253.149	22167.2	27996.6	0
1884	False	1	273	L1															2091.97			147231				2011-11-10 04:35:03	0.436332			81.4596	10182.7	4443.04	0
1885	False	1	273	L1															1853.94			63565.9				2011-11-10 04:35:22	1.28966			498.154	7206.67	9294.16	167.253
1886	False	1	273	L1															1533.74			75668.1				2011-11-10 04:35:41	0.897249			452.003	9317.98	8360.55	546.277
1887	False	1	273	L1															1325.7			93947				2011-11-10 04:36:01	1.24824			194.183	9904.16	12362.7	982.765
1888	False	1	273	L1															2272.03			30893.1				2011-11-10 04:36:20	1.22831				3099.39	3807.01	34.4341
1889	False	1	273	L1															2316.06			8678.07				2011-11-10 04:36:40	0.926034				1724.97	1597.38
1890	False	1	273	L1															1603.83			41873.8				2011-11-10 04:36:59	2.02141			296.758	4087.12	8261.76	66.6562
1891	False	1	274	L2															1507.68			44463.3				2011-11-10 04:37:18	1.48571			467.633	4694.62	6974.83	355.112
1892	False	1	274	L2															2663.28			43544				2011-11-10 04:37:38	1.59699				3396.81	5424.67	146.852
1893	False	1	274	L2															3093.59			41459.8				2011-11-10 04:37:57	0.717932			47.5976	6252.63	4488.97	68.9052
1894	False	1	274	L2															2766.5			33876.1				2011-11-10 04:38:16	1.05395			31.8981	6428.49	6775.34	0
1895	False	1	274	L2															2960.45			11787.2				2011-11-10 04:38:36	1.15331				3410.76	3933.67	61.8755
1896	False	1	274	L2															1937.95			17630.1				2011-11-10 04:38:55	1.45616			118.344	2923.93	4257.71	93.5597
1897	False	1	274	L2															2089.97			81445.1				2011-11-10 04:39:14	0.399315			127.717	6041.37	2412.41
1898	False	1	274	L2															2547.25			10683.4				2011-11-10 04:39:33	1.13586				2439.19	2770.59	0
1899	False	1	274	L2															3126.61			4601.88				2011-11-10 04:39:53	0.599349				1951.44	1169.6
1900	False	1	274	L2															1647.87			4526.9				2011-11-10 04:40:12	1.17119				1030.53	1206.96
1901	False	1	275	L3															2791.41			65352.1				2011-11-10 04:40:31	2.38216			367.836	6410.59	15271.1	0
1902	False	1	275	L3															3331.74			25657.2				2011-11-10 04:40:51	1.33213			176.04	3914.88	5215.13	91.1129
1903	False	1	275	L3															2829.44			21398.9				2011-11-10 04:41:10	1.45919				3666.47	5350.07	34.5542
1904	False	1	275	L3															2629.31			20260.2				2011-11-10 04:41:30	1.49508				3861.31	5772.98	0
1905	False	1	275	L3															2688.35			38691				2011-11-10 04:41:49	1.17147			143.803	5112.49	5989.11	20.0241
1906	False	1	275	L3															3299.8			13539.4				2011-11-10 04:42:08	0.883322			59.3139	2023.66	1787.55
1907	False	1	275	L3															1824.86			17933.9				2011-11-10 04:42:28	1.24212			116.053	2087.22	2592.57	0
1908	False	1	275	L3															1867.86			13931.3				2011-11-10 04:42:47	0.966864			234.179	3012.12	2912.31
1909	False	1	275	L3															3153.61			7826.42				2011-11-10 04:43:07	0.638859				1887.16	1205.63
1910	False	1	275	L3															2731.39			1817.92				2011-11-10 04:43:26	2.39274				420.008	1004.97
1911	False	1	276	L4															1477.72			82961				2011-11-10 04:43:45	1.00739			432.281	12867.9	12963	0
1912	False	1	276	L4															3128.42			33603.6				2011-11-10 04:44:05	0.617486			0	12059.6	7446.63	0
1913	False	1	276	L4															1649.79			66478				2011-11-10 04:44:24	1.07131			674.192	8350.76	8946.24	305.495
1914	False	1	276	L4															1173.59			43102.8				2011-11-10 04:44:43	0.880258			633.512	1752.98	1543.08
1915	False	1	276	L4															1807.93			116450				2011-11-10 04:45:03	0.953043			963.128	12432.2	11848.4	600.003
1916	False	1	276	L4															2624.32			16312.2				2011-11-10 04:45:22	1.2361			51.0757	3253.29	4021.39	45.5823
1917	False	1	276	L4															2563.31			45737				2011-11-10 04:45:41	0.505019				4964.27	2507.05
1918	False	1	276	L4															1880.04			14430.9				2011-11-10 04:46:01	1.48811			145.743	2277.88	3389.72
1919	False	1	276	L4															3372.92			2807.02				2011-11-10 04:46:20	0.690726				1285.03	887.605
1920	False	1	276	L4															1527.87			8742.56				2011-11-10 04:46:39	0.879285			77.3504	1982.64	1743.31
1921	False	1	277	L5															1419.65			116101				2011-11-10 04:46:59	0.819156			583.022	11441.8	9372.66	1564.98
1922	False	1	277	L5															1489.75			81993.2				2011-11-10 04:47:18	1.22019			559.235	7898.29	9637.44	372.1
1923	False	1	277	L5															1281.72			202698				2011-11-10 04:47:37	1.33719			1262.12	16493.8	22055.3	870.102
1924	False	1	277	L5															2452.25			43238.9				2011-11-10 04:47:57	1.39053			322.267	4615.28	6417.69	0
1925	False	1	277	L5															3094.69			17240.6				2011-11-10 04:48:16	0.87856			156.685	4279.36	3759.67	0
1926	False	1	277	L5															2768.46			31275.1				2011-11-10 04:48:35	1.31866			167.389	4353.75	5741.11	26.7638
1927	False	1	277	L5															1559.84			40502.3				2011-11-10 04:48:54	1.32801			283.491	4040.36	5365.64	269.468
1928	False	1	277	L5															2427.26			18646.3				2011-11-10 04:49:14	1.44836			153.007	2334.34	3380.96	0
1929	False	1	277	L5															3271.76			9419.38				2011-11-10 04:49:34	1.16129				1614.54	1874.94	62.6852
1930	False	1	277	L5															2793.43			9091.1				2011-11-10 04:49:53	1.28603				1541.16	1981.99
1931	False	1	278	L6															2574.27			380959				2011-11-10 04:50:13	0.2903			0	36068.7	10470.8	0
1932	False	1	278	L6															2548.28			103121				2011-11-10 04:50:32	1.39294			537.597	12226.3	17030.5	8.40954
1933	False	1	278	L6															3332.8			43459.9				2011-11-10 04:50:51	0.89752			3.00979	6161.55	5530.12	0
1934	False	1	278	L6															2765.48			77505.7				2011-11-10 04:51:11	1.19792			114.692	8651.43	10363.7	0
1935	False	1	278	L6															2702.35			150138				2011-11-10 04:51:30	1.04925			0	13018.6	13659.7	0
1936	False	1	278	L6															2530.29			45383.8				2011-11-10 04:51:49	1.38305			97.7417	4303.61	5952.09	127.945
1937	False	1	278	L6															2659.41			5391.15				2011-11-10 04:52:08	1.46852				1506.65	2212.55
1938	False	1	278	L6															2022.98			36977.3				2011-11-10 04:52:27	2.48972			96.7206	3032.39	7549.78	0
1939	False	1	278	L6															2810.46			2594.91				2011-11-10 04:52:46	1.70057				926.043	1574.81
1940	False	1	278	L6															1924.9			4818.12				2011-11-10 04:53:06	1.15338				1195.54	1378.91
1941	False	1	279	L7															1279.75			200731				2011-11-10 04:53:25	0.989486			607.837	9246.09	9148.88	238.179
1942	False	1	279	L7															1765.93			148532				2011-11-10 04:53:44	1.39804			1369.48	15102.7	21114.2	433.658
1943	False	1	279	L7															2706.48			258403				2011-11-10 04:54:04	1.05346			615.093	20551	21649.6	0
1944	False	1	279	L7															2767.47			56554.1				2011-11-10 04:54:23	1.03651			0	7130.36	7390.7	168.824
1945	False	1	279	L7															1090.61			196155				2011-11-10 04:54:43	0.499782			438.362	18271.8	9131.92	59.6339
1946	False	1	279	L7															1615.83			103740				2011-11-10 04:55:02	0.57911			163.159	9432.86	5462.67	0
1947	False	1	279	L7															2562.36			47092.6				2011-11-10 04:55:21	0.859953				4507.95	3876.62	26.0082
1948	False	1	279	L7															3330.81			12254.4				2011-11-10 04:55:41	0.949568				2105.04	1998.88
1949	False	1	279	L7															3093.67			6182.24				2011-11-10 04:56:00	0.498785				1340.61	668.678
1950	False	1	279	L7															1836.04			5883.86				2011-11-10 04:56:20	1.36603				1359.46	1857.06
1951	False	1	280	L8															1590.82			117160				2011-11-10 04:56:39	1.9384			345.096	11658.5	22599	166.358
1952	False	1	280	L8															2703.47			514814				2011-11-10 04:56:58	1.72615			19.8161	28266.2	48791.8	0
1953	False	1	280	L8															2804.49			19197.5				2011-11-10 04:57:18	1.42697			91.0977	3532.23	5040.37
1954	False	1	280	L8															2446.21			54423.1				2011-11-10 04:57:37	0.865489			248.032	6020.48	5210.66
1955	False	1	280	L8															2953.55			16770.4				2011-11-10 04:57:57	1.0727			117.739	4510.44	4838.34	44.1482
1956	False	1	280	L8															1768.93			62882.3				2011-11-10 04:58:16	1.63185			790.876	7857.59	12822.4	205.893
1957	False	1	280	L8															2021.01			25647.3				2011-11-10 04:58:36	1.90533			68.424	3051.75	5814.59	0
1958	False	1	280	L8															2763.42			28281.7				2011-11-10 04:58:55	1.17554				3483.73	4095.26	0
1959	False	1	280	L8															2539.3			7281.93				2011-11-10 04:59:14	1.24398				1967.56	2447.61
1960	False	1	280	L8															2377.16			6103.84				2011-11-10 04:59:34	1.0406				964.399	1003.56
1961	False	1	281	L9															2705.48			494757				2011-11-10 04:59:53	1.35482			574.416	28586.4	38729.4	213.79
1962	False	1	281	L9															1375.63			131525				2011-11-10 05:00:13	1.02085			729.17	12306.9	12563.4	847.439
1963	False	1	281	L9															3270.81			68012				2011-11-10 05:00:32	1.19377			102.069	8428.23	10061.3	0
1964	False	1	281	L9															1515.82			67366.2				2011-11-10 05:00:52	1.1473			690.709	7059.85	8099.76	319.427
1965	False	1	281	L9															2284.23			53736.1				2011-11-10 05:01:11	1.50681			26.3132	9454.87	14246.7	0
1966	False	1	281	L9															2495.25			9886.69				2011-11-10 05:01:31	1.10507				2500.73	2763.47	15.4662
1967	False	1	281	L9															2687.44			285248				2011-11-10 05:01:50	1.30226			0	14415.6	18772.9	0
1968	False	1	281	L9															1585.93			135540				2011-11-10 05:02:10	1.70453			736.759	13367.9	22785.9	0
1969	False	1	281	L9															1715.97			61883.3				2011-11-10 05:02:29	1.05119			535.863	7826.89	8227.57	254.812
1970	False	1	281	L9															2384.27			7408.51				2011-11-10 05:02:48	0.910021				1168.99	1063.81	33.1008
1971	False	1	282	L10															2543.15			24229.8				2011-11-10 05:03:08	1.46914			159.459	6900.07	10137.2	108.584
1972	False	1	282	L10															2849.61			31940.3				2011-11-10 05:03:28	1.42747			169.893	5196.71	7418.13	0
1973	False	1	282	L10															2457.18			20422.4				2011-11-10 05:03:47	1.25497			185.093	3513.61	4409.49	56.1796
1974	False	1	282	L10															2766.45			32908.3				2011-11-10 05:04:07	1.13766				5441.15	6190.19	0
[truncated: 1,051 more rows]

## Sheet: PHO5(r)_2_MSMS_summary
	Submit To DeNovo	Plate Number	Spot Index	Spot Label	Protein Name	Species	Accession Number	Total Ion Score	Total Ion Score C.I. %	Protein MW	Protein PI	Best Peptide Sequence	Start Sequence Position	End Sequence Position	Modification	Ion Score	Ion Score C.I. %	Calculated Mass	Observed Mass	Match Error Da	Match Error PPM	Total MS/MS Ion Cluster Area	MS/MS Ion Cluster Area Matched %	Custom1	Custom2	Acquisition Time	iTRAQ Ratio (115/114)	Avg. iTRAQ Ratio (115/114)	iTRAQ Peptides (115/114)	iTRAQ 114 Reagent Cluster Area	iTRAQ 115 Reagent Cluster Area	iTRAQ 116 Reagent Cluster Area	iTRAQ 117 Reagent Cluster Area
74	FALSE	1	205	I5	SNF2 protein family; Fun30p		gi|6319300	20.02	86.54	143592	5.24	FLRLDGSTQVNDR	993	1005	(N-term)_iTRAQ[0]	20.02	86.54	1664.88	1664.93	0.0457764	27.4952	109132	42.6635			2011-11-17 05:50:24	0.903744	0.903744	1	9124.87	8246.55	65.3945
57	FALSE	1	130	F5	Ybl086cp		gi|6319385	21.56	90.558	57965.2	9.09	EDETPTTNR	171	179	(N-term)_iTRAQ[0]	21.56	90.558	1206.57	1206.67	0.0980225	81.2404	487016	29.8951			2011-11-17 01:34:56	2.13915	2.13915	1	27053.2	57870.9	0
203	FALSE	1	193	H20	67 kDa integral membrane protein; Rft1p		gi|6319451	20.32	87.438	71389.6	9.25	LLFAPIEESLR	335	345	(N-term)_iTRAQ[0]	20.32	87.438	1431.83	1431.82	-0.0158691	-11.0831	2.18143e+06	28.3365			2011-11-17 03:35:41	0.727508	0.727508	1	185597	135023	3972.81
149	FALSE	1	158	G9	homologue of NRG1; Nrg2p		gi|6319540	24.36	95.045	28964.1	9.87	DNLMSTILAK	7	16	(N-term)_iTRAQ[0], Lysine(K)_iTRAQ[10], Oxidation (M)[4]	24.36	95.045	1409.79	1409.8	0.00354004	2.51104	260499	45.4221			2011-11-17 02:22:58	1.10499	1.10499	1	26186.7	28936	0
64	FALSE	1	196	H23	translation initiation factor eIF3; Rpg1p		gi|6319553	21.1	89.503	124300	5.97	FLEIGVELKK	55	64	(N-term)_iTRAQ[0], Lysine(K)_iTRAQ[9,10]	21.1	89.503	1608.01	1607.84	-0.171143	-106.431	463929	18.4991			2011-11-17 03:24:10	0.747114	0.747114	1	142377	106372	221.418	571.588
58	FALSE	1	204	I4	weakly similar to chitin synthases, involved in chromosomal segregation and mitosis; Iml3p		gi|6319583	25.1	95.821	30203.7	5.15	ESIVTSTRSLRNR	219	231	(N-term)_iTRAQ[0]	25.1	95.821	1662.94	1662.93	-0.00415039	-2.49582	285749	35.3989			2011-11-17 05:51:41	1.12641	1.12641	1	20792.5	23421	0
60	FALSE	1	331	N9	vacuolar ATPase V1 domain subunit B (60 kDa); Vma2p		gi|6319603	42.5462	99.925	61650.2	4.95	TVFESLDQAWSLLR	453	466	(N-term)_iTRAQ[0]	43.51	99.94	1808.97	1808.98	0.0119629	6.61311	4851.32	77.3708			2011-11-17 12:11:00	0.725378	0.725378	1	657.159	476.688
54	FALSE	1	39	B12	Ybr141cp		gi|6319617	59.04	99.998	43396.2	9.74	QVGSNVTR	15	22	(N-term)_iTRAQ[0]	26.65	97.075	1004.56	1004.52	-0.0437012	-43.5028	21810.4	44.9027			2011-11-16 20:19:37	0.960409	0.741492	4	3743.7	3595.48
53	FALSE	1	29	B2	Ybr141cp		gi|6319617	59.04	99.998	43396.2	9.74	KQVGSNVTR	14	22	(N-term)_iTRAQ[0], Lysine(K)_iTRAQ[1]	32.39	99.22	1276.76	1276.73	-0.0327148	-25.6234	1.61122e+06	33.9455			2011-11-16 19:55:55	0.72122	0.741492	4	331561	239129	4352.83
55	FALSE	1	52	C1	Ybr141cp		gi|6319617	59.04	99.998	43396.2	9.74	KQVGSNVTR	14	22	(N-term)_iTRAQ[0], Lysine(K)_iTRAQ[1]	32.1	99.166	1276.76	1276.73	-0.0325928	-25.5278	1.82361e+06	33.8395			2011-11-16 21:53:39	0.671336	0.741492	4	385445	258763	0
56	FALSE	1	63	C12	Ybr141cp		gi|6319617	59.04	99.998	43396.2	9.74	KQVGSNVTR	14	22	(N-term)_iTRAQ[0], Lysine(K)_iTRAQ[1]	28.61	98.138	1276.76	1276.71	-0.0439453	-34.4194	68518	20.5106			2011-11-16 21:21:22	0.650073	0.741492	4	15176	9865.5	0
3	FALSE	1	91	D16	Ysw1p		gi|6319624	23.7	94.232	81215	6.69	ETIGGLR	565	571	(N-term)_iTRAQ[0]	23.7	94.232	889.523	889.522	-0.000427246	-0.480309	262027	24.2235			2011-11-16 22:45:51	0.88602	0.88602	1	35237.1	31220.8	54.7219
51	FALSE	1	167	G18	Ybr197cp		gi|6319674	28.83	98.23	27116.3	9.1	LMRERNQR	155	162	(N-term)_iTRAQ[0]	28.83	98.23	1246.69	1246.69	-0.00402832	-3.23121	80493.3	43.039			2011-11-17 02:53:25	0.694002	0.717762	2	10021	6954.57	37.41
52	FALSE	1	195	H22	Ybr197cp		gi|6319674	28.83	98.23	27116.3	9.1	LMRERNQR	155	162	(N-term)_iTRAQ[0]	23.78	94.337	1246.69	1246.69	-0.00134277	-1.07707	2.98693e+06	45.6016			2011-11-17 03:28:00	0.742335	0.717762	2	202343	150206	3406.26
50	FALSE	1	278	L6	Ybr285wp		gi|6319762	19.87	86.066	18977.7	7.71	NNLGKVAIDK	67	76	(N-term)_iTRAQ[0], Lysine(K)_iTRAQ[5,10]	19.87	86.066	1503.92	1503.91	-0.015625	-10.3895	71219.9	35.3288			2011-11-17 09:06:37	1.04576	1.04576	1	8611.53	9005.58	142.935
133	FALSE	1	55	C4	Microtubule-binding protein; Bik1p		gi|6319820	28.3	98	56143.7	5.62	EREQLK	333	338	(N-term)_iTRAQ[0], Lysine(K)_iTRAQ[6]	28.3	98	1090.65	1090.66	0.0133057	12.1998	1.18631e+06	37.5984			2011-11-16 21:45:41	0.926217	0.926217	1	173694	160878	0
148	FALSE	1	90	D15	Hsp30p		gi|6319869	22.05	91.565	38973.7	5.06	SITGEVPGIR	106	115	(N-term)_iTRAQ[0]	22.05	91.565	1172.68	1172.61	-0.0701904	-59.8549	102681	30.5778			2011-11-16 22:42:38	0.540431	0.540431	1	13471.3	7280.28	299.43
61	FALSE	1	99	D24	vacuolar ATPase V1 domain subunit A (69 kDa); Tfp1p		gi|6320016	24.32	94.999	129489	5.83	AGAIENARK	2	10	(N-term)_iTRAQ[0], Lysine(K)_iTRAQ[9]	24.32	94.999	1217.72	1217.7	-0.0205078	-16.8411	401053	28.5523			2011-11-16 23:15:56	1.0548	1.0548	1	41944.5	44243.2	0
128	FALSE	1	99	D24	nuclear protein involved in silencing; Sas10p		gi|6320049	19.58	85.104	79773.6	4.59	GSNRTK	5	10	(N-term)_iTRAQ[0], Lysine(K)_iTRAQ[6]	19.58	85.104	950.563	950.53	-0.0332031	-34.93	725730	29.2427			2011-11-16 23:16:35	0.0391133	0.0391133	1	237046	9271.64	283.773
188	FALSE	1	207	I7	Cyk3p		gi|6320086	30.51	98.798	111582	9.06	NGKMGDILR	325	333	(N-term)_iTRAQ[0], Lysine(K)_iTRAQ[3]	30.51	98.798	1291.74	1291.72	-0.0179443	-13.8916	68015.9	60.5609			2011-11-17 05:39:49	0.766113	0.690027	3	6669.94	5109.92
195	FALSE	1	241	J17	Bromodomain protein, homolog of Bdf1; Bdf2p		gi|6320132	20.62	88.276	81396.5	5.78	KMEVELQQLK	478	487	(N-term)_iTRAQ[0], Lysine(K)_iTRAQ[1,10]	20.62	88.276	1677.99	1677.87	-0.120728	-71.9475	130748	39.4379			2011-11-17 07:04:05	2.06383	2.06383	1	10091.1	20826.3	158.341
77	FALSE	1	171	G22	similar to RNA helicases; Dbp10p		gi|6320173	27.05	97.333	129319	9.29	GSFPSFGLSK	137	146	(N-term)_iTRAQ[0], Lysine(K)_iTRAQ[10]	27.05	97.333	1314.73	1314.7	-0.0300293	-22.8407	133466	23.6982			2011-11-17 03:08:08	1.2782	1.2782	1	15248.2	19490.3	12.0868
127	FALSE	1	217	I17	nucleolar protein, homologous to mammalian fibrillarin; Nop1p		gi|6320190	27.53	97.612	37319.8	10.24	VWNPFR	143	148	(N-term)_iTRAQ[0]	27.53	97.612	962.533	962.551	0.017395	18.0721	47863.3	51.2941			2011-11-17 05:05:31	0.465862	0.465862	1	6876.2	3203.36
102	FALSE	1	331	N9	Ribosomal protein L4B (L2B) (rp2) (YL2); Rpl4bp		gi|6320215	51.47	99.99	43839.6	10.64	YATASAIAATAVASLVLAR	120	138	(N-term)_iTRAQ[0]	51.47	99.99	1964.13	1964.14	0.0142822	7.27153	3447.78	66.7077			2011-11-17 12:10:22	0.992528	0.992528	1	481.659	478.06
49	FALSE	1	67	C16	Ydr049wp		gi|6320253	42.16	99.918	82861.3	8.99	EQRAR	618	622	(N-term)_iTRAQ[0]	21.79	91.045	803.461	803.484	0.0228882	28.487	205548	38.2666			2011-11-16 21:06:19	0.848353	0.812307	2	21084.6	17887.2	585.826
48	FALSE	1	171	G22	Ydr065wp		gi|6320270	20.67	88.411	50715.4	9.83	SKEMYAKR	325	332	(N-term)_iTRAQ[0], Lysine(K)_iTRAQ[2,7]	20.67	88.411	1444.83	1444.64	-0.194946	-134.927	887370	58.8896			2011-11-17 03:11:39	0.930068	0.930068	1	59172.8	55034.7	1061.15
89	FALSE	1	227	J3	Serine/threonine protein kinase; Kin1p		gi|6320327	27.66	97.682	132088	8.81	LEFIDDVEETR	432	442	(N-term)_iTRAQ[0]	27.66	97.682	1509.76	1509.74	-0.0194092	-12.8558	570142	42.3651			2011-11-17 06:14:46	0.517475	0.527367	2	76958.6	39824.1	0
90	FALSE	1	249	K1	Serine/threonine protein kinase; Kin1p		gi|6320327	27.66	97.682	132088	8.81	LEFIDDVEETR	432	442	(N-term)_iTRAQ[0]	26.89	97.233	1509.76	1509.72	-0.0385742	-25.55	230802	40.899			2011-11-17 08:49:17	0.537448	0.527367	2	33486.9	17997.5	167.933
170	FALSE	1	213	I13	Guanine nucleotide exchange protein for ARF; Sec7p		gi|6320374	20.1162	86.835	244800	4.68	ALTAVSLEEIESSENASTPRMFSLQK	1292	1317	(N-term)_iTRAQ[0], Lysine(K)_iTRAQ[26], Oxidation (M)[21]	21.08	89.455	3142.62	3142.69	0.0678711	21.597	51392.6	30.2649			2011-11-17 05:20:17	1.85299	1.85299	1	5955.93	11036.3	0
160	FALSE	1	65	C14	Histone H2B (HTB1 and HTB2 code for nearly identical proteins); Htb1p		gi|6320430	396.21	100	17269.8	10.1	QTHPDTGISQK	51	61	(N-term)_iTRAQ[0], Lysine(K)_iTRAQ[11]	66.1	100	1499.81	1499.78	-0.0251465	-16.7665	162184	33.9213			2011-11-16 21:13:21	2.30262	4.22332	6	5718.4	13167.3	0
162	FALSE	1	93	D18	Histone H2B (HTB1 and HTB2 code for nearly identical proteins); Htb1p		gi|6320430	396.21	100	17269.8	10.1	EIQTAVR	97	103	(N-term)_iTRAQ[0]	38.47	99.808	960.56	960.555	-0.00476074	-4.95622	68425.4	41.7628			2011-11-16 22:51:56	0.958288	4.22332	6	9476.49	9081.21	51.6022
161	FALSE	1	83	D8	Histone H2B (HTB1 and HTB2 code for nearly identical proteins); Htb1p		gi|6320430	396.21	100	17269.8	10.1	LAAYNKK	84	90	(N-term)_iTRAQ[0], Lysine(K)_iTRAQ[6,7]	37.09	99.736	1239.78	1239.78	-0.00134277	-1.08307	140743	39.8714			2011-11-16 22:19:16	5.03075	4.22332	6	8504.35	42783.3	0
163	FALSE	1	128	F3	Histone H2B (HTB1 and HTB2 code for nearly identical proteins); Htb1p		gi|6320430	396.21	100	17269.8	10.1	KETYSSYIYK	38	47	(N-term)_iTRAQ[0], Lysine(K)_iTRAQ[1,10]	75.64	100	1713.94	1713.94	0.000366211	0.213666	108213	55.3008			2011-11-17 01:41:19	9.87671	4.22332	6	3624.03	35793.5	0
164	FALSE	1	216	I16	Histone H2B (HTB1 and HTB2 code for nearly identical proteins); Htb1p		gi|6320430	396.21	100	17269.8	10.1	LILPGELAK	104	112	(N-term)_iTRAQ[0], Lysine(K)_iTRAQ[9]	60.7	99.999	1241.81	1241.82	0.00805664	6.48783	207087	75.182			2011-11-17 05:10:20	6.65155	4.22332	6	3389.42	22544.9	0
165	FALSE	1	327	N5	Histone H2B (HTB1 and HTB2 code for nearly identical proteins); Htb1p		gi|6320430	396.21	100	17269.8	10.1	SMSILNSFVNDIFER	62	76	(N-term)_iTRAQ[0]	118.21	100	1915.97	1915.99	0.0224609	11.723	44935.9	87.1431			2011-11-17 12:26:41	7.78107	4.22332	6	556.606	4330.99	7.16421
166	FALSE	1	150	G1	Histone H2A (HTA1 and HTA2 code for nearly identical proteins); Hta1p		gi|6320431	302.96	100	15710	10.67	HLQLAIR	84	90	(N-term)_iTRAQ[0]	54.8	99.996	994.628	994.622	-0.00628662	-6.32057	116782	46.2173			2011-11-17 01:54:28	3.54647	3.92533	4	7616.18	27010.5	108.442
167	FALSE	1	172	G23	Histone H2A (HTA1 and HTA2 code for nearly identical proteins); Hta1p		gi|6320431	302.96	100	15710	10.67	AGLTFPVGR	23	31	(N-term)_iTRAQ[0]	72.31	100	1061.62	1061.62	-0.00646973	-6.09419	145814	65.1025			2011-11-17 03:15:30	3.98439	3.92533	4	3604.31	14361	390.305
168	FALSE	1	274	L2	Histone H2A (HTA1 and HTA2 code for nearly identical proteins); Hta1p		gi|6320431	302.96	100	15710	10.67	NDDELNKLLGNVTIAQGGVLPNIHQNLLPK	91	120	(N-term)_iTRAQ[0], Lysine(K)_iTRAQ[7,30]	55.49	99.996	3670.07	3670.13	0.0668945	18.2271	30306.3	56.7795			2011-11-17 08:54:05	4.78281	3.92533	4	746.83	3571.95	0
169	FALSE	1	296	L24	Histone H2A (HTA1 and HTA2 code for nearly identical proteins); Hta1p		gi|6320431	302.96	100	15710	10.67	LLGNVTIAQGGVLPNIHQNLLPK	98	120	(N-term)_iTRAQ[0], Lysine(K)_iTRAQ[23]	120.36	100	2697.6	2697.61	0.00390625	1.44805	89717	81.3263			2011-11-17 10:12:57	3.51287	3.92533	4	1835.9	6449.26	41.5737
46	FALSE	1	165	G16	Ydr303cp		gi|6320509	21.75	90.962	111575	8.22	FPSQSITQTLINK	355	367	(N-term)_iTRAQ[0], Lysine(K)_iTRAQ[13]	20.94	89.109	1765.01	1764.98	-0.0285645	-16.1837	251716	34.231			2011-11-17 02:47:59	1.04437	1.09024	2	18053.7	18854.7	0
47	FALSE	1	194	H21	Ydr303cp		gi|6320509	21.75	90.962	111575	8.22	FPSQSITQTLINK	355	367	(N-term)_iTRAQ[0], Lysine(K)_iTRAQ[13]	21.75	90.962	1765.01	1765	-0.0129395	-7.33109	44122.7	30.6024			2011-11-17 03:31:32	1.13812	1.09024	2	4110.36	4678.1	65.8459
45	FALSE	1	148	F23	Ydr306cp		gi|6320512	21.25	89.859	61628.4	8.8	LSNEKK	68	73	(N-term)_iTRAQ[0], Lysine(K)_iTRAQ[5,6]	21.25	89.859	1150.72	1150.65	-0.0666504	-57.9208	218906	35.6775			2011-11-17 00:36:40	0.94946	0.94946	1	32274.5	30643.3	0
5	FALSE	1	63	C12	Yra1p		gi|6320589	315.016	100	28254.8	11.33	AMPQK	173	177	(N-term)_iTRAQ[0], Lysine(K)_iTRAQ[5]	28.7	98.176	862.507	862.51	0.00372314	4.31666	95436.2	43.3617			2011-11-16 21:19:07	0.47748	0.551522	6	15036.3	7179.55	142.239
4	FALSE	1	55	C4	Yra1p		gi|6320589	315.016	100	28254.8	11.33	GGNAPRPVK	178	186	(N-term)_iTRAQ[0], Lysine(K)_iTRAQ[9]	58.8	99.998	1183.72	1183.73	0.0167236	14.1281	150133	52.4195			2011-11-16 21:45:22	0.349496	0.551522	6	26039	9100.55	95.8546
6	FALSE	1	135	F10	Yra1p		gi|6320589	315.016	100	28254.8	11.33	VNVEGLPR	80	87	(N-term)_iTRAQ[0]	47.46	99.976	1027.6	1027.6	0.00134277	1.30671	83954.7	60.8175			2011-11-17 01:18:56	0.498797	0.551522	6	11007.6	5490.56
8	FALSE	1	173	G24	Yra1p		gi|6320589	315.016	100	28254.8	11.33	EFFASQVGGVQR	96	107	(N-term)_iTRAQ[0]	100.54	100	1468.77	1468.76	-0.00915527	-6.23331	108167	59.9645			2011-11-17 03:17:44	1.09159	0.551522	6	12249.5	13371.5	231.748
7	FALSE	1	153	G4	Yra1p		gi|6320589	315.016	100	28254.8	11.33	VLLSYNER	108	115	(N-term)_iTRAQ[0]	30.86	98.891	1137.64	1137.64	0.0045166	3.97015	21230.2	43.4587			2011-11-17 02:05:01	0.473689	0.551522	6	4738.91	2244.77
9	FALSE	1	181	H8	Yra1p		gi|6320589	315.016	100	28254.8	11.33	LNLIVDPNQRPVK	153	165	(N-term)_iTRAQ[0], Lysine(K)_iTRAQ[13]	49.62	99.985	1794.08	1794.09	0.00964355	5.37519	203059	73.8383			2011-11-17 04:10:22	0.653887	0.551522	6	15826.2	10348.6	0
44	FALSE	1	138	F13	Ydr458cp		gi|6320666	23.99	94.604	88749.8	7.84	KDSSDDKPR	169	177	(N-term)_iTRAQ[0], Lysine(K)_iTRAQ[1,7]	23.99	94.604	1479.81	1479.86	0.0456543	30.8514	121759	49.4138			2011-11-17 01:08:42	2.32039	2.32039	1	10069.1	23364.2	0
108	FALSE	1	258	K10	Ribosomal protein L12A (L15A) (YL23); Rpl12ap		gi|6320781	73.46	100	20595.6	9.43	HSGNIQLDEIIEIAR	100	114	(N-term)_iTRAQ[0]	73.46	100	1852	1852	-0.00842285	-4.54796	62401.5	53.442			2011-11-17 08:17:12	1.03105	1.03105	1	7304.02	7530.83	0
43	FALSE	1	334	N12	Yer080wp		gi|6320924	23.52	93.987	82397.5	8.71	YTWGSWLK	61	68	(N-term)_iTRAQ[0], Lysine(K)_iTRAQ[8]	23.52	93.987	1328.72	1328.63	-0.0910645	-68.5352	31791.3	57.0931			2011-11-17 12:02:58	0.950779	0.950779	1	1985.95	1888.2	108.559
97	FALSE	1	333	N11	Ribosomal protein S8B (S14B) (rp19) (YS9); Rps8bp		gi|6320949	34.29	99.496	25882.3	10.67	CDGYILEGEELAFYLR	179	194	(N-term)_iTRAQ[0], MMTS (C)[1]	34.29	99.496	2080.98	2081.02	0.0407715	19.5924	27716.3	48.1034			2011-11-17 12:04:15	1.20301	1.20301	1	2557.35	3076.51	0
142	FALSE	1	89	D14	Karyopherin beta 4; Kap123p		gi|6320956	21.07	89.43	131296	4.54	QLAGVEAR	57	64	(N-term)_iTRAQ[0]	21.07	89.43	987.571	987.573	0.00219727	2.22492	77038	27.6706			2011-11-16 22:38:49	0.591804	0.591804	1	14381.8	8511.22	199.219
67	FALSE	1	121	E20	transcriptional regulator; Chd1p		gi|6321012	28.44	98.063	188443	6.1	SGEIK	1091	1095	(N-term)_iTRAQ[0], Lysine(K)_iTRAQ[5]	28.44	98.063	821.498	821.513	0.0153809	18.7229	388492	45.4869			2011-11-17 00:20:20	0.0182499	0.0182499	1	125950	2298.58	5.81774
42	FALSE	1	167	G18	Yer183cp		gi|6321031	20.37	87.582	26290.5	6.63	SLIASANSRR	36	45	(N-term)_iTRAQ[0]	20.37	87.582	1218.7	1218.66	-0.0435791	-35.7586	75936	43.2147			2011-11-17 02:53:44	0.50522	0.50522	1	12811.3	6472.5	209.585
145	FALSE	1	80	D5	involved in interorganelle communication between mitochondria, peroxisomes, and nucleus; Rtg2p		gi|6321185	23.74	94.284	71466.7	8.17	KLSRGSVER	570	578	(N-term)_iTRAQ[0], Lysine(K)_iTRAQ[1]	23.74	94.284	1319.8	1319.66	-0.136108	-103.128	54085.3	41.198			2011-11-16 22:09:58	0.160353	0.160353	1	17976.6	2882.61
123	FALSE	1	238	J14	presumed vesicle coat protein; Chc1p		gi|6321232	23.61	94.111	204909	5.11	AARLCYSAVSNYSK	1219	1232	(N-term)_iTRAQ[0], Lysine(K)_iTRAQ[14], MMTS (C)[5]	23.61	94.111	1866.94	1866.97	0.0311279	16.6732	239774	48.9712			2011-11-17 06:52:14	1.42869	1.42869	1	15171.3	21675	0
87	FALSE	1	210	I10	Serine/threonine protein kinase; Rck1p		gi|6321280	38.11	99.791	63972.1	5.27	KGISSDAILK	157	166	(N-term)_iTRAQ[0], Lysine(K)_iTRAQ[1,10]	38.11	99.791	1463.92	1463.86	-0.0595703	-40.6924	243641	51.7747			2011-11-17 05:30:50	0.304533	0.347746	2	31580.8	9617.39	0
88	FALSE	1	242	J18	Serine/threonine protein kinase; Rck1p		gi|6321280	38.11	99.791	63972.1	5.27	KGISSDAILK	157	166	(N-term)_iTRAQ[0], Lysine(K)_iTRAQ[1,10]	24.04	94.666	1463.92	1463.86	-0.0543213	-37.1068	130391	40.9613			2011-11-17 07:07:17	0.39709	0.347746	2	19535.6	7757.42	11.2808
40	FALSE	1	189	H16	Ygl110cp		gi|6321328	24.9062	95.63	80782.4	6.51	IISEGVPDELR	406	416	(N-term)_iTRAQ[0]	25.87	96.5	1371.76	1371.79	0.0251465	18.3315	121710	47.5203			2011-11-17 03:43:44	0.212786	0.212786	1	21389.7	4551.43	277.271
41	FALSE	1	239	J15	Ygl066wp		gi|6321372	20.51	87.976	80504.7	9.03	MRSGDAEIK	1	9	(N-term)_iTRAQ[0], Lysine(K)_iTRAQ[9]	20.51	87.976	1294.7	1294.73	0.0266113	20.554	164254	44.696			2011-11-17 06:54:10	0.716627	0.716627	1	19082	13674.7	146.911
70	FALSE	1	84	D9	TIF4632 encodes one of two homologs of eIF-4G, the 150 kD subunit of the mRNA cap-binding complex (		gi|6321389	23.46	93.904	117034	7.31	TPQHVTGSVTK	301	311	(N-term)_iTRAQ[0], Lysine(K)_iTRAQ[11]	23.46	93.904	1442.82	1442.76	-0.0645752	-44.7562	144887	35.2539			2011-11-16 22:22:29	1.91635	1.91635	1	14583.8	27947.6	0
180	FALSE	1	175	H2	gamma-aminobutyrate (GABA) transaminase (4-aminobutyrate aminotransferase); Uga1p		gi|6321456	29.36	98.433	59189	6.34	KYPENFQNLR	395	404	(N-term)_iTRAQ[0], Lysine(K)_iTRAQ[1]	29.36	98.433	1596.87	1596.88	0.00292969	1.83464	159518	40.0278			2011-11-17 04:32:10	0.905605	0.905605	1	27154.8	24591.5	91.9703
39	FALSE	1	187	H14	Ygr026wp		gi|6321463	21.8	91.066	38034.3	9.9	WLFLR	62	66	(N-term)_iTRAQ[0]	21.8	91.066	878.537	878.531	-0.00610352	-6.94736	318531	55.6751			2011-11-17 03:51:26	0.218601	0.218601	1	32259.1	7051.86	776.608	163.637
38	FALSE	1	62	C11	Ygr042wp		gi|6321479	20.53	88.031	34943.1	9.74	IWHDGR	22	27	(N-term)_iTRAQ[0]	20.53	88.031	927.492	927.551	0.0585937	63.1744	46322.9	33.9747			2011-11-16 21:22:39	0.810226	0.810226	1	5541.79	4490.1	239.56
37	FALSE	1	218	I18	Ygr086cp		gi|6321523	23.46	93.904	41352.2	4.54	AEAESLVAEAQLSNITRSKLR	176	196	(N-term)_iTRAQ[0], Lysine(K)_iTRAQ[19]	23.46	93.904	2574.45	2574.36	-0.0817871	-31.7688	87679.4	36.9079			2011-11-17 05:03:16	1.95931	1.95931	1	6673.5	13075.5	0
130	FALSE	1	71	C20	mRNA cap-binding protein (eIF-4F), 150K subunit , highly homologous to Tif4632p, homologs of mammal		gi|6321601	28.3662	98.03	120045	5.8	KAALEK	217	222	(N-term)_iTRAQ[0], Lysine(K)_iTRAQ[1,6]	29.33	98.422	1091.72	1091.72	0.0057373	5.25531	257149	38.5213			2011-11-16 20:51:16	0.870106	0.870106	1	54169.9	47133.6	0
172	FALSE	1	54	C3	Glyceraldehyde-3-phosphate dehydrogenase 3; Tdh3p		gi|6321631	518.5	100	39707.1	6.46	HIDAGAK	109	115	(N-term)_iTRAQ[0], Lysine(K)_iTRAQ[7]	38.17	99.794	999.583	999.601	0.0178223	17.8297	43911.4	37.4008			2011-11-16 21:46:01	0.823886	0.950946	8	7943.42	6544.46	61.6106
173	FALSE	1	79	D4	Glyceraldehyde-3-phosphate dehydrogenase 3; Tdh3p		gi|6321631	518.5	100	39707.1	6.46	TVDGPSHKDWR	185	195	(N-term)_iTRAQ[0], Lysine(K)_iTRAQ[8]	42.75	99.928	1585.83	1585.85	0.0169678	10.6996	206660	54.7352			2011-11-16 22:06:46	0.998423	0.950946	8	17804.5	17776.5	0
174	FALSE	1	116	E15	Glyceraldehyde-3-phosphate dehydrogenase 3; Tdh3p		gi|6321631	518.5	100	39707.1	6.46	TASGNIIPSSTGAAK	199	213	(N-term)_iTRAQ[0], Lysine(K)_iTRAQ[15]	43.33	99.937	1662.93	1662.92	-0.0065918	-3.96397	83805.2	41.9396			2011-11-17 00:02:40	0.913541	0.950946	8	10845.6	9907.9	0
175	FALSE	1	133	F8	Glyceraldehyde-3-phosphate dehydrogenase 3; Tdh3p		gi|6321631	518.5	100	39707.1	6.46	YAGEVSHDDKHIIVDGK	54	70	(N-term)_iTRAQ[0], Lysine(K)_iTRAQ[10,17]	95.6	100	2315.24	2315.23	-0.00341797	-1.47629	63010.5	66.3566			2011-11-17 01:24:03	0.829512	0.950946	8	6370.79	5284.65	30.4603
176	FALSE	1	162	G13	Glyceraldehyde-3-phosphate dehydrogenase 3; Tdh3p		gi|6321631	518.5	100	39707.1	6.46	VLPELQGK	218	225	(N-term)_iTRAQ[0], Lysine(K)_iTRAQ[8]	52.92	99.993	1171.73	1171.74	0.00646973	5.52152	95274	67.8477			2011-11-17 02:35:30	0.763151	0.950946	8	10237.8	7812.96	144.986
177	FALSE	1	171	G22	Glyceraldehyde-3-phosphate dehydrogenase 3; Tdh3p		gi|6321631	518.5	100	39707.1	6.46	LTGMAFR	226	232	(N-term)_iTRAQ[0]	30.1	98.679	939.521	939.517	-0.00317383	-3.37814	143240	28.5906			2011-11-17 03:08:47	0.878496	0.950946	8	16266.1	14289.7	390.241
178	FALSE	1	245	J21	Glyceraldehyde-3-phosphate dehydrogenase 3; Tdh3p		gi|6321631	518.5	100	39707.1	6.46	LVSWYDNEYGYSTR	308	321	(N-term)_iTRAQ[0]	101.82	100	1896.89	1896.9	0.0126953	6.6927	90555.1	77.8523			2011-11-17 07:18:10	0.7023	0.950946	8	7841.36	5506.99	92.9159
179	FALSE	1	336	N14	Glyceraldehyde-3-phosphate dehydrogenase 3; Tdh3p		gi|6321631	518.5	100	39707.1	6.46	VINDAFGIEEGLMTTVHSLTATQK	161	184	(N-term)_iTRAQ[0], Lysine(K)_iTRAQ[24]	113.81	100	2863.51	2863.54	0.029541	10.3164	37446.8	84.9			2011-11-17 11:55:56	2.27846	0.950946	8	1274.23	2903.28
146	FALSE	1	168	G19	involved in cell wall biogenesis; Ecm29p		gi|6321757	20.1462	86.925	229801	6.16	KSLNNAVR	613	620	(N-term)_iTRAQ[0], Lysine(K)_iTRAQ[1]	21.11	89.527	1189.73	1189.75	0.0283203	23.8041	89707.7	21.5659			2011-11-17 02:57:33	0.240795	0.240795	1	18034.2	4342.55	0
76	FALSE	1	295	L23	Similiar to clathrin coat proteins; Apm2p		gi|6321768	21.18	89.695	79150	6.41	NSDDDAGLQAATDAR	351	365	(N-term)_iTRAQ[0]	21.18	89.695	1663.76	1663.89	0.121582	73.0765	25489.3	43.612			2011-11-17 10:10:43	0.893945	0.893945	1	4180.48	3737.12
36	FALSE	1	304	M6	Yhr080cp		gi|6321872	22.69	92.721	166343	8.75	KVVFEPIR	313	320	(N-term)_iTRAQ[0], Lysine(K)_iTRAQ[1]	22.69	92.721	1275.8	1275.66	-0.145996	-114.435	14571.7	42.2651			2011-11-17 10:33:31	1.0586	1.0586	1	732.72	775.657
68	FALSE	1	127	F2	Transcription factor; Ste12p		gi|6321876	21.2	89.742	84624.3	5.47	DSMPVNSLLNR	350	360	(N-term)_iTRAQ[0]	21.2	89.742	1389.73	1389.84	0.107056	77.0335	83836.9	33.5789			2011-11-17 01:44:50	0.263352	0.263352	1	25798.6	6794.12	134.906
182	FALSE	1	346	N24	enolase; Eno2p		gi|6321968	90.83	100	52118.7	5.67	SGETEDTFIADLVVGLR	376	392	(N-term)_iTRAQ[0]	90.83	100	1966.03	1966.03	0.000488281	0.24836	17995	89.664			2011-11-17 11:23:53	1.2993	1.2993	1	710.861	923.622
126	FALSE	1	217	I17	Nvj1p		gi|6321989	19.87	86.066	39897.6	5.05	QGWIEPQK	34	41	(N-term)_iTRAQ[0], Lysine(K)_iTRAQ[8]	19.87	86.066	1273.72	1273.73	0.0107422	8.43374	71765.5	29.2817			2011-11-17 05:06:48	0.470543	0.470543	1	9775.37	4599.73	176.766
193	FALSE	1	245	J21	colied-coil protein (putative), similar to myosin and TPR; Mlp2p		gi|6322042	20.68	88.437	226596	5.8	NMNDLLR	278	284	(N-term)_iTRAQ[0], Oxidation (M)[2]	20.68	88.437	1035.54	1035.6	0.0667725	64.481	39320.2	47.8651			2011-11-17 07:16:54	0.441634	0.441634	1	4067.33	1796.27	18.433
71	FALSE	1	94	D19	Tid3p		gi|6322047	20.35	87.524	91193.5	8.71	ALQSNISELHK	394	404	(N-term)_iTRAQ[0], Lysine(K)_iTRAQ[11]	20.35	87.524	1527.87	1527.85	-0.0262451	-17.1775	613977	18.4059			2011-11-16 22:57:41	0.928296	0.928296	1	68617.7	63697.5	0
59	FALSE	1	182	H9	vesicle coat component; Sec24p		gi|6322082	24.35	95.033	109256	5.83	MLVPSELSNASPDYIR	168	183	(N-term)_iTRAQ[0], Oxidation (M)[1]	24.35	95.033	1951.99	1952	0.00854492	4.37754	174035	34.4623			2011-11-17 04:06:32	0.0528799	0.0528799	1	26192.9	1385.08	89.273
209	FALSE	1	220	I20	(putative) mannosyltransferase; Ktr7p		gi|6322106	32.51	99.241	67373.4	5.18	DVIEEIRR	503	510	(N-term)_iTRAQ[0]	32.51	99.241	1173.67	1173.71	0.0423584	36.0905	31418.5	55.3246			2011-11-17 04:55:16	0.905574	0.905574	1	2702.69	2447.48	82.4433
34	FALSE	1	22	A22	Yil065cp		gi|6322124	25.86	96.492	19831.7	9.16	EAESRRR	71	77	(N-term)_iTRAQ[0]	25.86	96.492	1047.58	1047.54	-0.0407715	-38.9198	25662.5	53.4641			2011-11-16 19:49:29	0.750813	0.68518	2	2832.73	2126.85
35	FALSE	1	51	B24	Yil065cp		gi|6322124	25.86	96.492	19831.7	9.16	EAESRRR	71	77	(N-term)_iTRAQ[0]	21.36	90.113	1047.58	1047.53	-0.0482178	-46.0279	59174.4	46.3931			2011-11-16 20:39:26	0.625285	0.68518	2	6023.83	3766.61	152.32
28	FALSE	1	193	H20	Yjl207cp		gi|6322254	29.4	98.447	252041	5.49	LIIQFSEEVIK	1915	1925	(N-term)_iTRAQ[0], Lysine(K)_iTRAQ[11]	29.4	98.447	1606.97	1606.98	0.010376	6.45687	410365	36.4474			2011-11-17 03:35:03	0.600427	0.600427	1	69675.7	41835.1	0
29	FALSE	1	221	I21	Yjl132wp		gi|6322329	25.16	95.878	91219.3	5.84	EEDLMEIIR	194	202	(N-term)_iTRAQ[0]	25.08	95.802	1291.67	1291.73	0.0653076	50.5607	2.74332e+06	51.7337			2011-11-17 04:52:24	0.698846	0.690027	3	250159	174823	3594.69
30	FALSE	1	248	J24	Yjl132wp		gi|6322329	25.16	95.878	91219.3	5.84	EEDLMEIIR	194	202	(N-term)_iTRAQ[0]	25.16	95.878	1291.67	1291.71	0.0402832	31.1869	240617	52.7158			2011-11-17 07:29:43	0.613654	0.690027	3	27454.4	16847.5	544.977
31	FALSE	1	261	K13	Yjl103cp		gi|6322358	30.02	98.654	78225.9	8.16	ALLDLENMAK	465	474	(N-term)_iTRAQ[0], Lysine(K)_iTRAQ[10], Oxidation (M)[8]	22.02	91.507	1421.79	1421.8	0.00585938	4.12112	621011	55.0003			2011-11-17 08:07:53	2.21763	1.71773	2	22752.7	50457.1	607.26
32	FALSE	1	325	N3	Yjl103cp		gi|6322358	30.02	98.654	78225.9	8.16	ALLDLENMAK	465	474	(N-term)_iTRAQ[0], Lysine(K)_iTRAQ[10], Oxidation (M)[8]	30.02	98.654	1421.79	1421.83	0.041626	29.2771	21519.3	56.2745			2011-11-17 12:31:49	1.33052	1.71773	2	2001.36	2662.86
75	FALSE	1	346	N24	Sit4p-associated protein; Sap185p		gi|6322363	21.49	90.405	130865	4.3	FGQDFGSQSPLAKLLNR	8	24	(N-term)_iTRAQ[0], Lysine(K)_iTRAQ[13]	21.49	90.405	2166.19	2166.11	-0.083252	-38.4324	8286.91	59.1913			2011-11-17 11:23:15	0.868615	0.868615	1	1584.08	1375.95
117	FALSE	1	294	L22	putative membrane protein, a member of the major facilitator super family; Las21p		gi|6322399	27.44	97.562	99906.8	5.68	FMGDDTWLK	150	158	(N-term)_iTRAQ[0], Lysine(K)_iTRAQ[9]	27.44	97.562	1400.71	1400.77	0.0559082	39.9141	130854	27.7738			2011-11-17 10:07:51	1.22815	1.50205	2	10095.5	12398.8	0
118	FALSE	1	320	M22	putative membrane protein, a member of the major facilitator super family; Las21p		gi|6322399	27.44	97.562	99906.8	5.68	FMGDDTWLK	150	158	(N-term)_iTRAQ[0], Lysine(K)_iTRAQ[9]	21.96	91.389	1400.71	1400.75	0.0321045	22.9201	45408.3	17.2277			2011-11-17 11:11:02	1.83703	1.50205	2	1935.05	3554.75
202	FALSE	1	128	F3	82-kDa protein, with putative coiled-coil domain, has carboxy-terminal domain, containing heptad re		gi|6322400	22.77	92.854	90373.4	5.22	DSCIVVLK	139	146	(N-term)_iTRAQ[0], Lysine(K)_iTRAQ[8], MMTS (C)[3]	22.77	92.854	1210.68	1210.7	0.0185547	15.3259	114556	34.5366			2011-11-17 01:42:36	1.00912	1.00912	1	11621.6	11727.7	482.424
33	FALSE	1	81	D6	Yjl037wp		gi|6322423	27.47	97.579	28084.6	9.3	KVQMIER	2	8	(N-term)_iTRAQ[0], Lysine(K)_iTRAQ[1]	27.47	97.579	1191.71	1191.6	-0.110962	-93.1113	36857.5	31.9652			2011-11-16 22:13:49	0.205959	0.205959	1	11081	2282.23
150	FALSE	1	148	F23	Homologue of mammalian BiP (GPR78) protein; member of the HSP70 gene family; Kar2p		gi|6322426	223.656	100	83258.5	4.79	GRLTQEEIDR	551	560	(N-term)_iTRAQ[0]	25.99	96.595	1360.73	1360.82	0.0927734	68.1791	2.04789e+06	36.2308			2011-11-17 00:37:18	0.680212	0.877126	3	397321	270262	1389.83
151	FALSE	1	281	L9	Homologue of mammalian BiP (GPR78) protein; member of the HSP70 gene family; Kar2p		gi|6322426	223.656	100	83258.5	4.79	VQQLLESYFDGK	391	402	(N-term)_iTRAQ[0], Lysine(K)_iTRAQ[12]	76.53	100	1714.93	1714.94	0.0109863	6.4063	30629.8	62.6867			2011-11-17 09:18:12	1.16706	0.877126	3	3983.5	4648.99	85.7944
152	FALSE	1	312	M14	Homologue of mammalian BiP (GPR78) protein; member of the HSP70 gene family; Kar2p		gi|6322426	223.656	100	83258.5	4.79	IEIDSFVDGIDLSETLTR	327	344	(N-term)_iTRAQ[0]	122.1	100	2167.13	2167.13	0.00219727	1.01391	91042.4	91.0687			2011-11-17 10:56:37	0.850055	0.877126	3	2299.39	1954.61	50.8636
98	FALSE	1	338	N16	Ribosomal protein S5 (S2) (rp14) (YS8); Rps5p		gi|6322583	142.16	100	27374.9	8.63	TIAETLAEELINAAK	189	203	(N-term)_iTRAQ[0], Lysine(K)_iTRAQ[15]	142.16	100	1875.07	1875.08	0.00830078	4.42692	24616.5	79.2446			2011-11-17 11:49:12	1.14164	1.14164	1	1676.26	1913.69	77.0511
99	FALSE	1	316	M18	Ribosomal protein S4A (YS6) (rp5) (S7A); Rps4ap		gi|6322605	56.25	99.997	33472.9	10.09	ESLPLIVFLR	40	49	(N-term)_iTRAQ[0]	56.25	99.997	1330.82	1330.83	0.0106201	7.98012	33157.7	56.1188			2011-11-17 11:01:45	1.08028	1.08028	1	3193.53	3449.9	0
27	FALSE	1	150	G1	Ykl222cp		gi|6322627	25.17	95.888	90424.9	8.39	ISLSTGIPVR	369	378	(N-term)_iTRAQ[0]	25.17	95.888	1186.73	1186.6	-0.126099	-106.257	149813	29.7845			2011-11-17 01:52:32	0.829087	0.829087	1	23239.8	19267.8	0
181	FALSE	1	334	N12	flavoprotein subunit of succinate dehydrogenase; Sdh1p		gi|6322701	19.8462	85.99	75734.6	7.14	LGANSLLDLVVFGR	445	458	(N-term)_iTRAQ[0]	20.81	88.778	1617.94	1617.96	0.0124512	7.69567	14606.9	47.7443			2011-11-17 12:02:00	0.94754	0.94754	1	1727.5	1636.87
116	FALSE	1	56	C5	Putative protein kinase homologous to S. pombe cdr1/nim1; Hsl1p		gi|6322748	32.9	99.306	190129	9.35	TANNTGLR	493	500	(N-term)_iTRAQ[0]	32.9	99.306	990.545	990.549	0.003479	3.51221	61378.7	43.145			2011-11-16 21:43:07	0.597071	0.597071	1	10786.1	6440.09	70.299
131	FALSE	1	40	B13	mitochondrial malic enzyme; Mae1p		gi|6322823	23.63	94.138	80075.1	8.39	TRLSVSVAAR	4	13	(N-term)_iTRAQ[0]	23.63	94.138	1203.73	1203.63	-0.100952	-83.8662	163818	36.6425			2011-11-16 20:21:14	0.657944	0.657944	1	10363.5	6818.58	389.643
106	FALSE	1	337	N15	Ribosomal protein L14A; Rpl14ap		gi|6322847	56.62	99.997	17797.4	10.94	QAINLGQVVLTPLTFALPR	56	74	(N-term)_iTRAQ[0]	56.62	99.997	2195.3	2195.31	0.010498	4.78205	2395.21	64.7771			2011-11-17 11:52:43	1.16939	1.16939	1	404.088	472.534
26	FALSE	1	189	H16	Ykr021wp		gi|6322873	27.5	97.595	112172	5.65	SGDLVNK	449	455	(N-term)_iTRAQ[0], Lysine(K)_iTRAQ[7]	27.5	97.595	1020.59	1020.65	0.0523071	51.2517	281850	54.5105			2011-11-17 03:43:25	0.978771	0.978771	1	25606.1	25062.5	0
103	FALSE	1	195	H22	Ribosomal protein L40B; Rpl40bp		gi|6322947	30.06	98.666	17368.6	9.87	MQIFVK	1	6	(N-term)_iTRAQ[0], Lysine(K)_iTRAQ[6]	30.06	98.666	1053.64	1053.64	-0.00012207	-0.115856	105458	47.1611			2011-11-17 03:25:08	0.962298	0.962298	1	10266.1	9879.05	121.076
191	FALSE	1	248	J24	component of peripheral vacuolar membrane protein complex; Vps13p		gi|6322988	21.52	90.471	392166	5.41	MNSSEEKLR	1617	1625	(N-term)_iTRAQ[0], Lysine(K)_iTRAQ[7]	21.52	90.471	1381.74	1381.78	0.0490723	35.5149	97603	40.8444			2011-11-17 07:27:29	0.908117	0.908117	1	13133.4	11926.7	0
134	FALSE	1	118	E17	member of 70 kDa heat shock protein family; Ssa2p		gi|6323004	306.39	100	77202.9	4.95	ATAGDTHLGGEDFDNR	218	233	(N-term)_iTRAQ[0]	63.07	99.999	1819.83	1819.84	0.00744629	4.09174	50833.5	57.1353			2011-11-17 00:08:46	0.601199	0.819289	6	6950.93	4178.9
135	FALSE	1	187	H14	member of 70 kDa heat shock protein family; Ssa2p		gi|6323004	306.39	100	77202.9	4.95	SQVDEIVLVGGSTR	326	339	(N-term)_iTRAQ[0]	54.09	99.995	1603.88	1603.91	0.0302734	18.8752	120647	29.4103			2011-11-17 03:49:11	0.766747	0.819289	6	20516.4	15730.9	0
136	FALSE	1	255	K7	member of 70 kDa heat shock protein family; Ssa2p		gi|6323004	306.39	100	77202.9	4.95	LVNHFIQEFK	234	243	(N-term)_iTRAQ[0], Lysine(K)_iTRAQ[10]	40.53	99.88	1562.89	1562.88	-0.0126953	-8.12295	28781.6	42.1966			2011-11-17 08:28:25	0.995899	0.819289	6	4913.3	4893.15	0
138	FALSE	1	343	N21	member of 70 kDa heat shock protein family; Ssa2p		gi|6323004	306.39	100	77202.9	4.95	ARFEELCADLFR	297	308	(N-term)_iTRAQ[0], MMTS (C)[7]	22.79	92.887	1659.81	1659.82	0.0114746	6.91321	27557.7	32.7848			2011-11-17 11:29:59	0.754926	0.819289	6	1470.82	1110.36	82.9514
137	FALSE	1	331	N9	member of 70 kDa heat shock protein family; Ssa2p		gi|6323004	306.39	100	77202.9	4.95	FEELCADLFR	299	308	(N-term)_iTRAQ[0], MMTS (C)[5]	53.42	99.994	1432.67	1432.68	0.0135498	9.45773	15783.1	67.2481			2011-11-17 12:11:19	0.758585	0.819289	6	1833.31	1390.72
139	FALSE	1	347	O1	member of 70 kDa heat shock protein family; Ssa2p		gi|6323004	306.39	100	77202.9	4.95	TLSSSAQTSVEIDSLFEGIDFYTSITR	270	296	(N-term)_iTRAQ[0]	72.49	100	3111.55	3111.63	0.0842285	27.0696	27020.6	90.184			2011-11-17 12:43:18	1.15034	0.819289	6	837.977	963.96
85	FALSE	1	191	H18	Sfi1p		gi|6323026	46.5562	99.97	128118	9.78	QINLESTTGLNGSPTR	870	885	(N-term)_iTRAQ[0]	22.2	91.852	1831.96	1832.07	0.11084	60.5033	1.20499e+06	32.0181			2011-11-17 03:39:52	0.629477	0.337463	2	203699	128224	0	566.433
86	FALSE	1	209	I9	Sfi1p		gi|6323026	46.5562	99.97	128118	9.78	KLLYIDLK	468	475	(N-term)_iTRAQ[0], Lysine(K)_iTRAQ[1,8]	25.32	96.028	1437.94	1437.83	-0.107666	-74.8751	91635.9	52.0997			2011-11-17 05:34:02	0.180915	0.337463	2	15352.3	2777.45	0
24	FALSE	1	276	L4	Ylr009wp		gi|6323037	20.89	88.983	27648.8	9.61	LVESNPELLRIR	126	137	(N-term)_iTRAQ[0]	20.89	88.983	1582.94	1582.87	-0.0666504	-42.1054	9118.76	51.9287			2011-11-17 09:01:29	1.09285	1.09285	1	591.835	646.786
205	FALSE	1	165	G16	5-aminoimidazole-4-carboxamide ribonucleotide (AICAR) transformylase/IMP cyclohydrolase; Ade16p		gi|6323056	23.63	94.138	71759.9	6.12	DGEISQDLR	162	170	(N-term)_iTRAQ[0]	23.63	94.138	1176.6	1176.62	0.0177002	15.0435	54787.9	30.736			2011-11-17 02:45:44	0.708687	0.708687	1	8679.77	6151.24	0
110	FALSE	1	342	N20	pyruvate decarboxylase; Pdc1p		gi|6323073	103.066	100	66828.3	5.8	MIEIMLPVFDAPQNLVEQAK	535	554	(N-term)_iTRAQ[0], Lysine(K)_iTRAQ[20]	73.43	100	2574.39	2574.39	-0.00610352	-2.37086	25194.4	76.7054			2011-11-17 11:33:12	1.01467	1.00814	2	1621.36	1645.15
111	FALSE	1	363	O17	pyruvate decarboxylase; Pdc1p		gi|6323073	103.066	100	66828.3	5.8	VILFIGDGSLQLTVQEISTMIR	438	459	(N-term)_iTRAQ[0]	30.6	98.822	2577.44	2577.48	0.0324707	12.598	11114.1	72.0983			2011-11-17 13:24:37	1.00166	1.00814	2	938.991	940.549	18.3765
109	FALSE	1	278	L6	Ribosomal protein L10; Ubiquinol-cytochrome C reductase complex subunit VI requiring protein; Rpl10		gi|6323104	80.13	100	28843.7	10.03	VDIGQIIFSVR	129	139	(N-term)_iTRAQ[0]	80.13	100	1390.82	1390.83	0.0126953	9.12795	31258.5	73.6151			2011-11-17 09:07:55	1.419	1.419	1	2524.78	3582.67	115.114
23	FALSE	1	125	E24	Ylr087cp		gi|6323116	19.6462	85.33	369829	5.63	MEAISQLR	1	8	(N-term)_iTRAQ[0], Oxidation (M)[1]	20.61	88.249	1107.6	1107.59	-0.00488281	-4.40848	63005.8	21.2613			2011-11-17 00:31:51	0.634407	0.634407	1	9185.44	5827.31	0
22	FALSE	1	265	K17	Ylr089cp		gi|6323118	22.09	91.643	71987.8	6.55	LFKLDAIK	198	205	(N-term)_iTRAQ[0], Lysine(K)_iTRAQ[3,8]	22.09	91.643	1379.9	1379.75	-0.149536	-108.367	25798	38.1669			2011-11-17 07:53:26	1.46736	1.46736	1	2555.55	3749.92	0
21	FALSE	1	247	J23	Ylr106cp		gi|6323135	24.32	94.999	614070	4.9	LSVLVSSCLKNK	1350	1361	(N-term)_iTRAQ[0], Lysine(K)_iTRAQ[10,12], MMTS (C)[8]	24.32	94.999	1769.04	1768.91	-0.130859	-73.9721	128301	35.0152			2011-11-17 07:24:55	1.57483	1.57483	1	10309.7	16236.1	4.00291
94	FALSE	1	127	F2	S-adenosylmethionine synthetase; Sam1p		gi|6323209	28.73	98.188	46056.9	5.04	YFIQPSGR	229	236	(N-term)_iTRAQ[0]	28.73	98.188	1111.6	1111.6	-0.00231934	-2.08648	28991.6	42.8509			2011-11-17 01:44:12	0.650019	0.650019	1	5675.4	3689.12	75.5035
124	FALSE	1	207	I7	Possible transmembrane Ca2+ transporter; Ccc1p		gi|6323249	22.53	92.448	36822.4	4.97	TPELMVDFIIR	209	219	(N-term)_iTRAQ[0], Oxidation (M)[5]	22.53	92.448	1493.82	1493.73	-0.0823975	-55.1591	645083	45.1164			2011-11-17 05:43:19	0.659917	0.659917	1	42729.4	28197.9	1062.34
20	FALSE	1	214	I14	Ylr241wp		gi|6323270	19.79	85.807	96185.2	8.28	FWPSVGQLLK	469	478	(N-term)_iTRAQ[0], Lysine(K)_iTRAQ[10]	19.79	85.807	1462.87	1462.87	0.00622559	4.25574	486057	50.9807			2011-11-17 05:18:40	0.50241	0.50241	1	51900.9	26075.5	36.4434
185	FALSE	1	396	P23	EF-3 (translational elongation factor 3); Yef3p		gi|6323278	35.6	99.628	128810	5.73	FKIVVEYIAAIGADLIDER	358	376	(N-term)_iTRAQ[0], Lysine(K)_iTRAQ[2]	35.6	99.628	2423.38	2423.38	0.00415039	1.71265	7151.5	73.1732			2011-11-17 14:48:11	0.440849	0.440849	1	777.784	342.885	241.536	253.57
113	FALSE	1	95	D20	putative RNA helicase; Dbp9p		gi|6323306	24.98	95.704	78478.5	9.22	KDERILSR	446	453	(N-term)_iTRAQ[0], Lysine(K)_iTRAQ[1]	24.98	95.704	1304.79	1304.75	-0.0438232	-33.5864	302734	11.6218			2011-11-16 22:58:39	0.598838	0.598838	1	44905.9	26891.4	0
65	FALSE	1	166	G17	translation initiation factor eIF2b, 43 kDa subunit; negative regulator of GCN4 expression; Gcd7p		gi|6323322	25.24	95.954	45995.4	7.74	QIDVHLDK	371	378	(N-term)_iTRAQ[0], Lysine(K)_iTRAQ[8]	25.24	95.954	1255.73	1255.66	-0.0635986	-50.6469	207750	48.5232			2011-11-17 02:52:27	1.08713	1.08713	1	23645.3	25705.4	0
184	FALSE	1	67	C16	encodes a phosphatidylinositol-4-kinase, homologous to VPC34; Stt4p		gi|6323336	28.05	97.881	234204	7.25	SNQDTK	965	970	(N-term)_iTRAQ[0], Lysine(K)_iTRAQ[6]	28.05	97.881	980.526	980.56	0.0341187	34.7963	92833.5	35.8213			2011-11-16 21:04:43	0.798469	0.798469	1	18742.2	14965.1	100.874
204	FALSE	1	206	I6	60S ribosomal protein P0 (A0) (L10E); Rpp0p		gi|6323371	49.59	99.985	36001.9	4.75	AGAVAPEDIWVR	111	122	(N-term)_iTRAQ[0]	49.59	99.985	1427.78	1427.78	0.00720215	5.04431	52233.7	62.878			2011-11-17 05:46:13	0.878379	0.878379	1	5595.83	4915.26	125.159
91	FALSE	1	30	B3	Ser/Thr protein kinase; MEKK homolog; Ste11p		gi|6323394	22.4	92.219	89540.5	6.74	LSIAQR	314	319	(N-term)_iTRAQ[0]	22.4	92.219	831.517	831.481	-0.036438	-43.8211	71301.1	57.4676			2011-11-16 19:59:07	0.67415	0.67415	1	7060.06	4759.54	122.678
19	FALSE	1	36	B9	Ylr413wp		gi|6323445	25.41	96.109	77244	5.02	GAAIVEAEK	639	647	(N-term)_iTRAQ[0], Lysine(K)_iTRAQ[9]	25.41	96.109	1175.69	1175.67	-0.0163574	-13.9131	292658	34.1649			2011-11-16 20:11:17	0.0480237	0.0480237	1	61952.3	2975.18
208	FALSE	1	230	J6	1307 AA, hydrophilic protein.; Tus1p		gi|6323457	21.57	90.58	164447	6.41	SLNMATAAVEIYGKR	482	496	(N-term)_iTRAQ[0], Lysine(K)_iTRAQ[14], Oxidation (M)[4]	21.57	90.58	1928.05	1928.07	0.0172119	8.9271	213581	19.2337			2011-11-17 06:24:40	1.17306	1.17306	1	10527.9	12349.8	83.2259
78	FALSE	1	69	C18	similar to mammalian ras inhibitors; Vps9p		gi|6323541	75.2962	100	59020.2	5	QLAEEK	329	334	(N-term)_iTRAQ[0], Lysine(K)_iTRAQ[6]	27.27	97.465	1005.58	1005.59	0.0098877	9.8328	1.59801e+06	44.1566			2011-11-16 20:59:36	0.681201	1.06153	3	302338	205953	0
79	FALSE	1	79	D4	similar to mammalian ras inhibitors; Vps9p		gi|6323541	75.2962	100	59020.2	5	SFLRNFLAQR	84	93	(N-term)_iTRAQ[0]	22.85	92.984	1395.8	1395.76	-0.0379639	-27.1987	112055	45.0266			2011-11-16 22:07:05	1.48114	1.06153	3	16279.4	24112.1	0
80	FALSE	1	163	G14	similar to mammalian ras inhibitors; Vps9p		gi|6323541	75.2962	100	59020.2	5	ELGKINR	212	218	(N-term)_iTRAQ[0], Lysine(K)_iTRAQ[4]	26.14	96.711	1117.69	1117.64	-0.0518799	-46.4169	284535	52.3632			2011-11-17 02:40:56	1.18555	1.06153	3	22829.6	27065.6	326.761
199	FALSE	1	259	K11	alpha-tubulin; Tub1p		gi|6323554	21.83	91.127	53588.7	4.96	AIYVDLEPNVIDEVR	66	80	(N-term)_iTRAQ[0]	21.83	91.127	1889.01	1889	-0.017334	-9.17621	51438.9	30.531			2011-11-17 08:13:40	0.485147	0.485147	1	5881.53	2853.41
100	FALSE	1	243	J19	Ribosomal protein S1B (rp10B); Rps1bp		gi|6323577	87.11	100	33740.1	10.02	DIFPLQNIHVR	203	213	(N-term)_iTRAQ[0]	52.09	99.992	1495.85	1495.87	0.0153809	10.2824	90359.3	59.786			2011-11-17 07:10:10	0.917718	1.05942	2	7768.11	7128.93	25.5782
101	FALSE	1	308	M10	Ribosomal protein S1B (rp10B); Rps1bp		gi|6323577	87.11	100	33740.1	10.02	VVEVCLADLQGSEDHSFR	65	82	(N-term)_iTRAQ[0], MMTS (C)[5]	35.02	99.574	2194.04	2194.08	0.0407715	18.5829	5176.15	69.4024			2011-11-17 10:45:42	1.22301	1.05942	2	415.32	507.939
140	FALSE	1	105	E4	lactoylglutathione lyase (glyoxalase I); Glo1p		gi|6323639	24.51	95.213	41686.2	6.36	VKDPAR	30	35	(N-term)_iTRAQ[0], Lysine(K)_iTRAQ[2]	24.51	95.213	973.604	973.558	-0.0457153	-46.9547	71291.9	42.0389			2011-11-16 23:24:54	0.38684	0.38684	1	10265.1	3970.96	270.141
143	FALSE	1	62	C11	involved in protein synthesis; Mpt1p		gi|6323647	47.2762	99.975	47976.7	9.67	MANSPK	1	6	(N-term)_iTRAQ[0], Lysine(K)_iTRAQ[6]	24.81	95.533	935.523	935.619	0.0962524	102.886	153899	52.2434			2011-11-16 21:25:12	0.549289	0.96489	2	29233.1	16057.4	240.029
18	FALSE	1	133	F8	Ymr075wp		gi|6323720	22.29	92.019	90717.2	8.95	IFINNSMATLKK	310	321	(N-term)_iTRAQ[0], Lysine(K)_iTRAQ[11,12], Oxidation (M)[7]	22.29	92.019	1828.07	1828.01	-0.0604248	-33.0538	62687.7	41.4284			2011-11-17 01:24:22	0.835641	0.835641	1	9391.59	7847.99	0
120	FALSE	1	105	E4	putative helicase; Nam7p		gi|6323726	19.92	86.226	119025	6.06	KSISGYLYYK	373	382	(N-term)_iTRAQ[0], Lysine(K)_iTRAQ[1,10]	19.92	86.226	1653.96	1653.85	-0.112427	-67.9743	140872	32.4554			2011-11-16 23:27:10	1.59684	1.59684	1	18654.5	29788.3	0
25	FALSE	1	114	E13	Yku80p		gi|6323753	32.52	99.243	79051.4	5.14	LDSELK	593	598	(N-term)_iTRAQ[0], Lysine(K)_iTRAQ[6]	32.52	99.243	992.587	992.59	0.00286865	2.89008	205810	49.3418			2011-11-16 23:57:52	0.970008	0.970008	1	30662.2	29742.6	0
16	FALSE	1	35	B8	Ymr124wp		gi|6323772	26.57	97.021	114351	6.44	KLAEMEK	505	511	(N-term)_iTRAQ[0], Lysine(K)_iTRAQ[1,7], Oxidation (M)[5]	24.73	95.449	1296.76	1296.64	-0.114258	-88.1104	66076.2	15.3552			2011-11-16 20:09:21	0.670638	0.686863	2	6318.08	4237.15
17	FALSE	1	71	C20	Ymr124wp		gi|6323772	26.57	97.021	114351	6.44	KLAEMEK	505	511	(N-term)_iTRAQ[0], Lysine(K)_iTRAQ[1,7]	26.57	97.021	1280.76	1280.65	-0.109253	-85.3031	285087	45.788			2011-11-16 20:53:12	0.703481	0.686863	2	48691.9	34253.8	157.947
107	FALSE	1	136	F11	Ribosomal protein L13B; Rpl13bp		gi|6323791	44.99	99.957	25537.6	11.08	NQEIFDANVQR	105	115	(N-term)_iTRAQ[0]	44.99	99.957	1477.75	1477.77	0.0170898	11.5648	44122.3	39.3401			2011-11-17 01:15:44	1.18641	1.18641	1	8318.71	9869.38	0
72	FALSE	1	106	E5	spindle pole body associated protein; Cik1p		gi|6323854	48.62	99.981	79233	6.04	QLIEQYGENYK	467	477	(N-term)_iTRAQ[0], Lysine(K)_iTRAQ[11]	26.65	97.075	1672.88	1672.92	0.0437012	26.1233	140527	10.5221			2011-11-16 23:32:18	1.27355	1.03726	2	10088.9	12848.7	0
73	FALSE	1	174	H1	spindle pole body associated protein; Cik1p		gi|6323854	48.62	99.981	79233	6.04	YVNELEK	350	356	(N-term)_iTRAQ[0], Lysine(K)_iTRAQ[7]	21.97	91.409	1182.66	1182.68	0.0135498	11.457	96168.7	26.5122			2011-11-17 04:34:43	0.844807	1.03726	2	12442.7	10511.7	119.055
63	FALSE	1	68	C17	translational activator of cytochrome c oxidase subunit II; Pet111p		gi|6323913	22.31	92.056	105194	8.94	LSAEHLK	608	614	(N-term)_iTRAQ[0], Lysine(K)_iTRAQ[7]	22.31	92.056	1085.66	1085.63	-0.0256348	-23.6122	170063	53.3541			2011-11-16 21:02:09	0.653218	0.653218	1	23815.2	15556.5	0
1	FALSE	1	185	H12	Zinc-cluster protein involved in activating gluconeogenic genes; related to Gal4p; Cat8p		gi|6323936	19.56	85.036	176684	9.13	DQLSMENEK	623	631	(N-term)_iTRAQ[0], Lysine(K)_iTRAQ[9], Oxidation (M)[5]	19.56	85.036	1397.68	1397.7	0.0153809	11.0045	484626	34.681			2011-11-17 03:55:56	3.6465	3.6465	1	20113.3	73343.1	0
112	FALSE	1	78	D3	Putative RNA-dependent helicase; Has1p		gi|6323947	28.29	97.995	63540.6	9.38	DVLGAAK	81	87	(N-term)_iTRAQ[0], Lysine(K)_iTRAQ[7]	28.29	97.995	961.593	961.605	0.0120239	12.5042	134951	54.4153			2011-11-16 22:03:34	0.953596	0.953596	1	19217	18325.2	0
122	FALSE	1	335	N13	Prm1p		gi|6324050	28.09	97.901	79477.8	5.84	TVVGCAIENK	541	550	(N-term)_iTRAQ[0], Lysine(K)_iTRAQ[10], MMTS (C)[5]	28.09	97.901	1367.73	1367.72	-0.00622559	-4.55178	16817.3	29.7647			2011-11-17 11:57:51	1.17093	1.17093	1	2388.31	2796.55	202.596
189	FALSE	1	288	L16	Contains a purine-binding domain, two heptad repeats and a hydrophobic tail.; Rad50p		gi|6324079	25.29	96	174504	5.78	SKLDELEVDSTKLK	769	782	(N-term)_iTRAQ[0], Lysine(K)_iTRAQ[2,12,14]	25.29	96	2181.28	2181.18	-0.106201	-48.6875	19419.1	46.5288			2011-11-17 09:46:24	0.95042	0.95042	1	2052.68	1950.91	4.00293
15	FALSE	1	37	B10	Ynl224cp		gi|6324105	26.46	96.945	96977.2	5.47	HARGSNSK	15	22	(N-term)_iTRAQ[0], Lysine(K)_iTRAQ[8]	26.46	96.945	1144.64	1144.64	-0.00756836	-6.61198	54448.4	23.5318			2011-11-16 20:11:55	1.41562	1.41562	1	11955.6	16924.5	0
192	FALSE	1	264	K16	Component of nuclear RNase P and RNase MRP; Pop1p		gi|6324108	20.6262	88.293	112210	9.83	SNDSEGDFLK	302	311	(N-term)_iTRAQ[0], Lysine(K)_iTRAQ[10]	21.59	90.623	1399.7	1399.77	0.0736084	52.5889	477975	50.0752			2011-11-17 07:58:35	2.17102	2.17102	1	23566	51162.3	0
183	FALSE	1	238	J14	encodes protein with RNA-binding motifs required for MRE2-dependent mRNA splicing; Mer1p		gi|6324119	22.63	92.62	34491.7	7.01	TQITFLIGAKGTR	197	209	(N-term)_iTRAQ[0], Lysine(K)_iTRAQ[10]	22.63	92.62	1694.02	1693.91	-0.106812	-63.0521	74399.9	38.9223			2011-11-17 06:50:37	0.375786	0.375786	1	14261.5	5359.28	124.268
200	FALSE	1	234	J10	adenine aminohydrolase (adenine deaminase); Aah1p		gi|6324188	24.32	94.999	43822.7	5.21	LQVVQSVSELPLQK	259	272	(N-term)_iTRAQ[0], Lysine(K)_iTRAQ[14]	24.32	94.999	1856.11	1855.92	-0.18811	-101.347	85298.5	31.3247			2011-11-17 06:41:00	2.23251	2.23251	1	4506.2	10060.2	0
187	FALSE	1	134	F9	Dcp2p		gi|6324211	26.1	96.681	120168	5.63	SSPSTQSK	597	604	(N-term)_iTRAQ[0], Lysine(K)_iTRAQ[8]	26.1	96.681	1109.6	1109.65	0.041748	37.6242	119538	50.1506			2011-11-17 01:20:51	0.551564	0.551564	1	19111.9	10541.4	4.76239
132	FALSE	1	68	C17	mitochondrial lysine-tRNA synthetase; Msk1p		gi|6324256	23.83	94.402	73561.5	9.02	FSGQK	112	116	(N-term)_iTRAQ[0], Lysine(K)_iTRAQ[5]	23.83	94.402	854.498	854.589	0.0904541	105.856	2.29015e+06	28.58			2011-11-16 21:02:29	0.761173	0.761173	1	593509	451763	0	926.109
96	FALSE	1	120	E19	RNA-binding (zeta) subunit of translation initiation factor 3 (eIF-3); Gcd10p		gi|6324267	25	95.724	61311.8	7.22	FTPLPKEEAR	317	326	(N-term)_iTRAQ[0], Lysine(K)_iTRAQ[6]	25	95.724	1475.85	1475.94	0.0892334	60.4625	91334.4	23.7251			2011-11-17 00:15:31	0.800265	0.800265	1	26006.7	20812.3	207.859
156	FALSE	1	47	B20	Histone H3 (HHT1 and HHT2 code for identical proteins); Hht2p		gi|6324297	137.886	100	17796.4	11.43	KSTGGKAPR	10	18	(N-term)_iTRAQ[0], Lysine(K)_iTRAQ[1,6]	24.99	95.714	1333.83	1333.84	0.00805664	6.04024	27812.9	22.4425			2011-11-16 20:35:36	5.53166	5.86636	4	2310.06	12778.5	60.7259
157	FALSE	1	58	C7	Histone H3 (HHT1 and HHT2 code for identical proteins); Hht2p		gi|6324297	137.886	100	17796.4	11.43	KQLASK	19	24	(N-term)_iTRAQ[0], Lysine(K)_iTRAQ[1,6]	22.96	93.16	1106.73	1106.73	0.00158691	1.43388	369703	36.1429			2011-11-16 21:35:44	7.54267	5.86636	4	18246.9	137631	0
158	FALSE	1	121	E20	Histone H3 (HHT1 and HHT2 code for identical proteins); Hht2p		gi|6324297	137.886	100	17796.4	11.43	YKPGTVALR	42	50	(N-term)_iTRAQ[0], Lysine(K)_iTRAQ[2]	57.86	99.998	1292.79	1292.8	0.00378418	2.92713	78994.3	40.7815			2011-11-17 00:19:42	5.3526	5.86636	4	5647.63	30229.5	0
159	FALSE	1	144	F19	Histone H3 (HHT1 and HHT2 code for identical proteins); Hht2p		gi|6324297	137.886	100	17796.4	11.43	KLPFQR	65	70	(N-term)_iTRAQ[0], Lysine(K)_iTRAQ[1]	33.04	99.328	1076.68	1076.69	0.00476074	4.42168	138676	37.9835			2011-11-17 00:50:08	5.30309	5.86636	4	9450.69	50117.9	549.331
153	FALSE	1	131	F6	Histone H4 (HHF1 and HHF2 code for identical proteins); Hhf2p		gi|6324298	189.2	100	13090.7	11.36	DNIQGITKPAIR	25	36	(N-term)_iTRAQ[0], Lysine(K)_iTRAQ[8]	87.02	100	1613.96	1613.95	-0.010498	-6.50453	327617	58.2402			2011-11-17 01:31:25	4.98742	2.91037	3	13111.8	65393.8	0
154	FALSE	1	185	H12	Histone H4 (HHF1 and HHF2 code for identical proteins); Hhf2p		gi|6324298	189.2	100	13090.7	11.36	TLYGFGG	97	103	(N-term)_iTRAQ[0]	41.4	99.902	858.448	858.439	-0.00939941	-10.9493	67466.2	35.9735			2011-11-17 03:52:43	1.81396	2.91037	3	3763.6	6827.01	144.9
155	FALSE	1	240	J16	Histone H4 (HHF1 and HHF2 code for identical proteins); Hhf2p		gi|6324298	189.2	100	13090.7	11.36	SFLESVIR	61	68	(N-term)_iTRAQ[0]	60.78	99.999	1094.63	1094.65	0.0162354	14.8318	52914.9	58.9063			2011-11-17 06:58:58	2.72486	2.91037	3	2618.63	7135.41	149.265
121	FALSE	1	195	H22	Protein with similarity to ribosomal proteins including Rpl6p; Rlp7p		gi|6324326	26.61	97.048	41528.2	9.47	NVYPLLK	182	188	(N-term)_iTRAQ[0], Lysine(K)_iTRAQ[7]	26.61	97.048	1134.71	1134.69	-0.0183105	-16.1367	249392	47.0114			2011-11-17 03:26:24	0.83662	0.83662	1	18010.9	15068.2	99.2185
201	FALSE	1	312	M14	A MAP kinase kinase kinase; activator of Pbs2p; Ssk2p		gi|6324358	24.79	95.512	196955	5.61	DDDILR	864	869	(N-term)_iTRAQ[0]	24.79	95.512	890.47	890.463	-0.00695801	-7.81386	153053	76.6846			2011-11-17 10:57:35	0.901468	0.901468	1	606.988	547.18	671.086
125	FALSE	1	134	F9	para-aminobenzoate synthase, PABA synthase; Abz1p		gi|6324361	22.94	93.128	97437.2	5.52	TRYSGIDVLK	674	683	(N-term)_iTRAQ[0], Lysine(K)_iTRAQ[10]	22.94	93.128	1439.85	1439.77	-0.0723877	-50.2746	1.64492e+06	21.6942			2011-11-17 01:23:44	0.922633	0.922633	1	132487	122237	0
114	FALSE	1	116	E15	putative RNA helicase; Dbp6p		gi|6324366	31.76	99.098	77177	5.88	FLIIDEADR	337	345	(N-term)_iTRAQ[0]	31.76	99.098	1235.68	1235.63	-0.041748	-33.7856	97118.1	47.7314			2011-11-17 00:03:38	1.0544	1.11229	2	8532.68	8996.87	0
115	FALSE	1	147	F22	putative RNA helicase; Dbp6p		gi|6324366	31.76	99.098	77177	5.88	FLIIDEADR	337	345	(N-term)_iTRAQ[0]	22.4	92.219	1235.68	1235.63	-0.0418701	-33.8844	63616.6	40.9108			2011-11-17 00:38:35	1.17336	1.11229	2	7751.08	9094.78	144.651
62	FALSE	1	396	P23	translational activator of cytochrome c oxidase; Pet494p		gi|6324373	20.89	88.983	63157.3	9.13	QYTLGDLILNKR	169	180	(N-term)_iTRAQ[0], Lysine(K)_iTRAQ[11]	20.89	88.983	1722.02	1721.99	-0.0252686	-14.6738	5122.47	43.4416			2011-11-17 14:48:50	1.399	1.399	1	895.958	1253.44
144	FALSE	1	33	B6	involved in mitosis and chromosome segregation; Ctr9p		gi|6324427	25.89	96.516	141183	5.99	AKIDEAR	908	914	(N-term)_iTRAQ[0], Lysine(K)_iTRAQ[2]	25.89	96.516	1090.65	1090.66	0.0100098	9.17783	940527	38.6097			2011-11-16 20:06:47	0.649541	0.649541	1	165121	107253	452.767
207	FALSE	1	321	M23	40S ribosomal protein S19A (S16aA) (rp55A) (YS16A); Rps19ap		gi|6324451	112.53	100	17636.6	9.61	DVAAQDFINAYASFLQR	8	24	(N-term)_iTRAQ[0]	112.53	100	2073.05	2073.05	0.000244141	0.117769	21577.4	87.1886			2011-11-17 11:15:32	2.61531	2.61531	1	688.919	1801.74	69.3433
14	FALSE	1	152	G3	Yol045wp		gi|6324527	20.75	88.622	137770	5.48	LHELAGSSVTK	555	565	(N-term)_iTRAQ[0], Lysine(K)_iTRAQ[11]	20.75	88.622	1429.83	1429.73	-0.095459	-66.7627	375263	46.4242			2011-11-17 02:02:09	1.07606	1.07606	1	39294.8	42283.6	0
198	FALSE	1	169	G20	An evolutionarily conserved member of the histone H2A F/Z family of histone variants; Hta3p		gi|6324562	82.68	100	16723.8	10.65	AGLQFPVGR	29	37	(N-term)_iTRAQ[0]	27.88	97.797	1088.63	1088.62	-0.00976562	-8.97053	63893.2	52.6836			2011-11-17 03:02:21	1.49406	2.30188	2	2998.41	4479.8	309.934
104	FALSE	1	157	G8	Ribosomal protein L3 (rp1) (YL1); Rpl3p		gi|6324637	67.81	100	50162.9	10.29	HGHLGFLPR	11	19	(N-term)_iTRAQ[0]	67.81	100	1177.67	1177.68	0.00354004	3.00596	87533.9	44.4403			2011-11-17 02:17:13	0.798945	0.798945	1	14606.2	11669.5	324.311
206	FALSE	1	126	F1	55 kDa subunit of TFIIIC (tau55); Tfc7p		gi|6324684	26.46	96.945	53190.1	4.83	IRSGSCSLDK	197	206	(N-term)_iTRAQ[0], Lysine(K)_iTRAQ[10], MMTS (C)[6]	26.46	96.945	1399.73	1399.75	0.0272217	19.4479	209577	38.9051			2011-11-17 01:49:37	1.27992	1.27992	1	32445.1	41527.1	0
66	FALSE	1	265	K17	translation elongation factor 2 (EF-2); Eft1p		gi|6324707	33.2862	99.365	102532	5.92	AYLPVNESFGFTGELR	770	785	(N-term)_iTRAQ[0]	34.25	99.492	1944	1944.01	0.00939941	4.83509	11553.3	53.6311			2011-11-17 07:53:07	1.31237	1.31237	1	1821.12	2389.98
171	FALSE	1	170	G21	GTPase activating protein (GAP); Bag7p		gi|6324708	24.51	95.213	50458.6	7.03	TLSAESLSPR	350	359	(N-term)_iTRAQ[0]	24.51	95.213	1204.67	1204.67	0.0032959	2.73594	350639	41.9805			2011-11-17 03:07:29	0.88376	0.88376	1	21666.2	19147.7	340.292
13	FALSE	1	215	I15	Yor193wp		gi|6324767	21.55	90.536	49959.6	9.67	TLGSIEMK	92	99	(N-term)_iTRAQ[0], Lysine(K)_iTRAQ[8], Oxidation (M)[7]	21.55	90.536	1182.67	1182.65	-0.0113525	-9.59912	190380	52.4938			2011-11-17 05:14:50	0.69639	0.69639	1	24948.9	17374.2	0
196	FALSE	1	320	M22	ATP-dependent RNA helicase of DEAD box family; Ded1p		gi|6324778	79.82	100	69154.9	7.67	DFLSDYIFLSVGR	354	366	(N-term)_iTRAQ[0]	79.82	100	1675.88	1675.89	0.00830078	4.95308	23653.2	73.6321			2011-11-17 11:12:39	0.912926	0.912926	1	2350.17	2145.53
92	FALSE	1	112	E11	second-largest subunit of RNA polymerase III; Ret1p		gi|6324781	27.33	97.499	142640	8.4	MIELISGK	958	965	(N-term)_iTRAQ[0], Lysine(K)_iTRAQ[8], Oxidation (M)[1]	27.33	97.499	1194.7	1194.67	-0.0311279	-26.055	120776	42.0236			2011-11-16 23:51:47	1.18766	1.18766	1	18612.8	22105.6	0
2	FALSE	1	208	I8	Ytm1p		gi|6324846	21.33	90.045	56410.7	6.47	VFAVKWAEK	429	437	(N-term)_iTRAQ[0], Lysine(K)_iTRAQ[5,9]	21.33	90.045	1509.92	1509.88	-0.0321045	-21.2624	110872	43.2874			2011-11-17 05:39:10	1.25898	1.25898	1	11581.6	14580.9	0
12	FALSE	1	283	L11	Yor315wp		gi|6324891	21.5	90.427	44512.7	8.14	AQTLSVSIK	66	74	(N-term)_iTRAQ[0], Lysine(K)_iTRAQ[9]	21.5	90.427	1234.76	1234.62	-0.140503	-113.79	9940.78	31.3595			2011-11-17 09:25:34	1.12691	1.12691	1	1608.2	1812.29	0
11	FALSE	1	158	G9	Yor320cp		gi|6324896	24.38	95.068	64497.9	8.47	YGLLTGSLR	387	395	(N-term)_iTRAQ[0]	24.38	95.068	1123.66	1123.63	-0.0313721	-27.9196	118721	47.5584			2011-11-17 02:21:42	1.91814	1.91814	1	6780.59	13006.1	469.6
194	FALSE	1	28	B1	class V myosin; Myo2p		gi|6324902	20.44	87.78	200665	5.95	LVYQPPIER	258	266	(N-term)_iTRAQ[0]	20.44	87.78	1258.73	1258.71	-0.0186768	-14.8378	309681	41.757			2011-11-16 19:52:04	0.49759	0.49759	1	56139.5	27934.5	137.83
93	FALSE	1	148	F23	S-adenosylmethionine:homocysteine S-methyltransferase; Sam4p		gi|6324982	26.52	96.987	40091.6	5.11	DIQEISAAVKK	313	323	(N-term)_iTRAQ[0], Lysine(K)_iTRAQ[10,11]	26.52	96.987	1633.99	1634.01	0.0211182	12.9243	292647	24.1274			2011-11-17 00:36:59	0.906111	0.906111	1	38553.7	34933.9	0
81	FALSE	1	165	G16	Similar to mammalian IQGAP proteins; Iqg1p		gi|6325014	44.25	99.949	192663	9.04	TSASNSSATILSK	57	69	(N-term)_iTRAQ[0], Lysine(K)_iTRAQ[13]	20.88	88.958	1554.86	1554.84	-0.0200195	-12.8755	467040	29.9518			2011-11-17 02:47:20	0.896103	0.451345	2	46017.5	41236.4	0
82	FALSE	1	168	G19	Similar to mammalian IQGAP proteins; Iqg1p		gi|6325014	44.25	99.949	192663	9.04	NIEEIDSLR	1016	1024	(N-term)_iTRAQ[0]	23.37	93.776	1232.66	1232.71	0.0480957	39.0178	103760	38.5089			2011-11-17 02:59:09	0.227332	0.451345	2	17022	3869.64	411.976
105	FALSE	1	304	M6	Ribosomal protein L1A, forms part of the 60S ribosomal subunit; Rpl1ap		gi|6325036	66.72	100	28833	9.73	NFLETVELQVGLK	27	39	(N-term)_iTRAQ[0], Lysine(K)_iTRAQ[13]	66.72	100	1778.03	1778.02	-0.013916	-7.82664	36539.8	58.5323			2011-11-17 10:32:14	0.607947	0.607947	1	4408.12	2679.9
10	FALSE	1	292	L20	Ypl208wp		gi|6325048	28.1	97.906	74231	5.01	MSSDALK	1	7	(N-term)_iTRAQ[0], Lysine(K)_iTRAQ[7]	28.1	97.906	1039.57	1039.57	-0.0032959	-3.17044	110766	66.8993			2011-11-17 10:00:10	1.07232	1.07232	1	8932.26	9578.26	111.187
210	FALSE	1	216	I16	(putative) large subunit of dynactin complex; Nip100p		gi|6325083	20.2562	87.252	112988	5.62	EENFNLVNRLK	719	729	(N-term)_iTRAQ[0], Lysine(K)_iTRAQ[11]	21.22	89.789	1663.94	1663.95	0.00817871	4.91527	321369	38.8491			2011-11-17 05:10:39	0.954407	0.954407	1	27427.2	26176.7	0
186	FALSE	1	138	F13	DNA polymerase zeta subunit; Rev3p		gi|6325090	22.4	92.219	192816	8.85	LRSSVSANK	490	498	(N-term)_iTRAQ[0], Lysine(K)_iTRAQ[9]	22.4	92.219	1249.75	1249.69	-0.0596924	-47.7636	63551.1	22.8514			2011-11-17 01:07:05	0.777792	0.777792	1	12147.6	9448.33	145.976
141	FALSE	1	137	F12	kinesin-related protein; Kip2p		gi|6325102	23.07	93.331	85378.6	9.44	AKNVALHVSK	490	499	(N-term)_iTRAQ[0], Lysine(K)_iTRAQ[2,10]	23.07	93.331	1498.94	1498.82	-0.124634	-83.1477	467789	12.087			2011-11-17 01:13:29	1.02314	1.02314	1	38270.9	39156.6	0
197	FALSE	1	81	D6	arginase; Car1p		gi|6325146	28.09	97.901	39229.4	5.38	DSTTGGSSVMIDGVK	74	88	(N-term)_iTRAQ[0], Lysine(K)_iTRAQ[15]	28.09	97.901	1741.89	1741.96	0.0684814	39.3145	193022	61.9452			2011-11-16 22:14:27	1.0284	1.0284	1	15544.5	15986	0
147	FALSE	1	306	M8	HSP70 family member, highly homologous to Ssa1p and Sse2p; Sse1p		gi|6325151	122.76	100	87059.2	5.12	LSAEEVDFVEIIGGTTR	330	346	(N-term)_iTRAQ[0]	122.76	100	1980.04	1980.04	-0.00231934	-1.17136	47460.2	82.9321			2011-11-17 10:35:27	0.846129	0.846129	1	3479.59	2944.18
129	FALSE	1	160	G11	multidrug resistance transporter; Pdr12p		gi|6325199	22.7362	92.798	183620	6.4	VWSLK	1470	1474	(N-term)_iTRAQ[0], Lysine(K)_iTRAQ[5]	23.7	94.232	920.581	920.586	0.00476074	5.17145	439269	46.5768			2011-11-17 02:30:02	0.284055	0.284055	1	80992.9	23006.5	471.618
95	FALSE	1	105	E4	Rub1p activating protein; Ula1p		gi|6325254	42.7	99.927	57700.1	5.2	SRVEESLAR	339	347	(N-term)_iTRAQ[0]	42.7	99.927	1190.66	1190.62	-0.045166	-37.9336	464868	47.5355			2011-11-16 23:28:26	0.75941	0.75941	1	44931.5	34121.4	1221.97
69	FALSE	1	162	G13	transcription factor TFIIB homolog; Sua7p		gi|6325343	21.82	91.107	43967.5	8.85	VYPPKIVER	29	37	(N-term)_iTRAQ[0], Lysine(K)_iTRAQ[5]	21.82	91.107	1388.85	1388.84	-0.00695801	-5.0099	67063.1	24.7137			2011-11-17 02:36:27	0.396285	0.396285	1	21525.2	8530.12	0
83	FALSE	1	30	B3	Signal recognition particle subunit; Srp54p		gi|6325345	48.33	99.98	66541.4	8.73	MVLADLGKR	1	9	(N-term)_iTRAQ[0], Lysine(K)_iTRAQ[8]	20.12	86.846	1290.78	1290.7	-0.0778809	-60.3362	71872.3	29.3593			2011-11-16 19:57:31	0.968873	0.977754	2	13240.7	12828.5	122.815
84	FALSE	1	151	G2	Signal recognition particle subunit; Srp54p		gi|6325345	48.33	99.98	66541.4	8.73	EDAKATMENIQK	322	333	(N-term)_iTRAQ[0], Lysine(K)_iTRAQ[4,12], Oxidation (M)[7]	28.21	97.958	1825.97	1826.04	0.0740967	40.5794	290057	39.4339			2011-11-17 01:58:18	0.986717	0.977754	2	28564.4	28184.9	0
119	FALSE	1	142	F17	putative homolog of human insulin-degrading endoprotease; Axl1p		gi|6325379	33.49	99.395	152526	8.56	SISIRTR	255	261	(N-term)_iTRAQ[0]	33.49	99.395	976.602	976.596	-0.00646973	-6.62473	64828.3	47.4711			2011-11-17 00:55:53	1.69494	1.69494	1	4900.53	8306.12	122.861
190	FALSE	1	370	O24	Contains 8 copies of the TPR domain; Ski3p		gi|6325447	21.19	89.718	182798	5.22	EDLSIILEELK	1314	1324	(N-term)_iTRAQ[0], Lysine(K)_iTRAQ[11]	21.19	89.718	1589.92	1589.94	0.0112305	7.06352	19759.3	17.7832			2011-11-17 13:44:28	1.17334	1.17334	1	2408.04	2825.44	0
211	FALSE	1	1	A1															850.539			24763.1				2011-11-16 19:39:13	0.883806			502.531	444.14
212	FALSE	1	1	A1															882.566			90545.4				2011-11-16 19:39:32	1.08706				267.549
228	FALSE	1	10	A10															875.459			16212.2				2011-11-16 19:44:40	0.543223			1774.93	964.185
229	FALSE	1	15	A15															863.632			2881.88				2011-11-16 19:45:00	0.483264			843.326	407.549
230	FALSE	1	15	A15															1119.56			863.947				2011-11-16 19:45:19	0.42624			403.927	172.17
231	FALSE	1	16	A16															941.464			2275.35				2011-11-16 19:45:39	1.16054			544.963	632.454
232	FALSE	1	18	A18															1219.62			154266				2011-11-16 19:45:58	0.633138			10967.3	6943.79	380.213
213	FALSE	1	2	A2															825.105			47024.3				2011-11-16 19:39:51	0
233	FALSE	1	22	A22															1275.67			7514.89				2011-11-16 19:46:18	0.60046			892.075	535.656
234	FALSE	1	22	A22															982.593			4267.14				2011-11-16 19:46:37	0.740136			392.334	290.381
235	FALSE	1	22	A22															809.243			24128.8				2011-11-16 19:46:56	0.336902			3825.24	1288.73
236	FALSE	1	22	A22															857.06			36197.6				2011-11-16 19:47:15	1.20176			333.496	400.781
237	FALSE	1	22	A22															1448.94			7156.1				2011-11-16 19:47:34	1.45222			282.861	410.777
238	FALSE	1	22	A22															1334.91			9221.26				2011-11-16 19:47:53	0.994121			142.225
239	FALSE	1	22	A22															850.548			10102.5				2011-11-16 19:48:12	0.723897			508.542	368.132
240	FALSE	1	22	A22															1165.76			10601.6				2011-11-16 19:48:31	0.665774			210.274
241	FALSE	1	22	A22															825.103			111484				2011-11-16 19:48:51	0.992429			283.595
242	FALSE	1	22	A22															841.082			70950.8				2011-11-16 19:49:10	0.694957			371.941	258.483
243	FALSE	1	24	A24															996.61			16727.1				2011-11-16 19:49:48	1.15015				339.1
244	FALSE	1	24	A24															805.255			21285				2011-11-16 19:50:07	0.764573			1575.89	1204.88
245	FALSE	1	24	A24															868.561			24348.4				2011-11-16 19:50:27	0.845726			1270.04	1074.11
214	FALSE	1	6	A6															1263.6			4099.67				2011-11-16 19:40:11	1.0301			686.76	707.433
215	FALSE	1	7	A7															887.43			15594				2011-11-16 19:40:31	0.800791			286.003	229.028
216	FALSE	1	7	A7															996.611			6040.17				2011-11-16 19:40:50	0
217	FALSE	1	7	A7															1406.71			4377.8				2011-11-16 19:41:09	1.63498			554.023	905.819
218	FALSE	1	7	A7															844.571			18717.9				2011-11-16 19:41:28	1.06627			677.118	721.989
219	FALSE	1	7	A7															811.466			4034.09				2011-11-16 19:41:48	1.12599				331.54
220	FALSE	1	7	A7															805.42			2390.13				2011-11-16 19:42:07	0
221	FALSE	1	8	A8															1407.7			17704.5				2011-11-16 19:42:26	1.61597			1549.79	2504.41
222	FALSE	1	8	A8															863.619			7572.32				2011-11-16 19:42:45	0.700599			1366.69	957.502
223	FALSE	1	8	A8															868.553			4758.68				2011-11-16 19:43:04	1.06441			296.707	315.817
224	FALSE	1	8	A8															834.491			3010.17				2011-11-16 19:43:23	0.415131			813.448
225	FALSE	1	8	A8															934.48			727.623				2011-11-16 19:43:42	0.559218			468.426
226	FALSE	1	9	A9															917.496			5423.34				2011-11-16 19:44:02	0.174534			1796.47	313.545
227	FALSE	1	9	A9															877.451			23847.6				2011-11-16 19:44:21	0.725341			2113.46	1532.98
246	FALSE	1	28	B1															1177.64			47737.6				2011-11-16 19:50:48	0.620471			9780.26	6068.37	71.3482
247	FALSE	1	28	B1															1230.71			83237.6				2011-11-16 19:51:07	0.685248			16496.8	11304.4	50.6223
248	FALSE	1	28	B1															946.554			60578.6				2011-11-16 19:51:26	0.473156			11114.9	5259.06
249	FALSE	1	28	B1															996.545			59551.8				2011-11-16 19:51:45	1.03635			10238.4	10610.5	40.4205
304	FALSE	1	37	B10															1477.75			39678.6				2011-11-16 20:11:36	0.990327			5317.96	5266.52
305	FALSE	1	37	B10															2748.43			54728.6				2011-11-16 20:12:14	1.29295			2291.75	2963.11
306	FALSE	1	37	B10															1218.7			26166.2				2011-11-16 20:12:34	0.463439			8318.29	3855.01	88.9268
307	FALSE	1	37	B10															1335.64			56091.4				2011-11-16 20:12:53	0.895057			7287.2	6522.47	256.832
308	FALSE	1	38	B11															1988.08			43939.8				2011-11-16 20:13:13	1.013			3900.28	3951
309	FALSE	1	38	B11															1246.72			42067.6				2011-11-16 20:13:32	0.710354			3798.55	2698.32
310	FALSE	1	38	B11															1191.58			8392.7				2011-11-16 20:13:51	1.01201			3423.84	3464.95	54.7773
311	FALSE	1	38	B11															1001.46			14309.5				2011-11-16 20:14:10	1.22015			2849.17	3476.42
312	FALSE	1	38	B11															1119.53			3960.4				2011-11-16 20:14:30	1.03505			1679.17	1738.03
313	FALSE	1	38	B11															2382.12			27158.3				2011-11-16 20:14:49	1.11455			1073.5	1196.47
314	FALSE	1	38	B11															866.419			17671.3				2011-11-16 20:15:08	0.600244			1646.37	988.225
315	FALSE	1	38	B11															1323.56			87779.7				2011-11-16 20:15:28	0.659696			20572.3	13571.4	405.135
316	FALSE	1	38	B11															1358.8			32742.5				2011-11-16 20:15:47	0.455316			10790.4	4913.04
317	FALSE	1	38	B11															1479.74			12253.4				2011-11-16 20:16:06	0.760546			2124.74	1615.97
318	FALSE	1	38	B11															2238.03			13177.7				2011-11-16 20:16:25	1.10602			571.428	632.013
319	FALSE	1	38	B11															1432.96			39833.8				2011-11-16 20:16:44	0.313401			15375.1	4818.58	116.891
320	FALSE	1	39	B12															982.58			6469.25				2011-11-16 20:17:03	0.40218			1863.99	749.659
321	FALSE	1	39	B12															2237.08			38830.4				2011-11-16 20:17:23	1.19421			2286.28	2730.31
322	FALSE	1	39	B12															1843.98			28957.6				2011-11-16 20:17:42	1.02806			3333.13	3426.65
323	FALSE	1	39	B12															1385.87			38872.8				2011-11-16 20:18:01	1.11676			8537.1	9533.92	77.036
324	FALSE	1	39	B12															1399.73			16431.8				2011-11-16 20:18:21	0.948033			3777.64	3581.33	148.075
325	FALSE	1	39	B12															1184.59			11499.5				2011-11-16 20:18:40	1.12325			2991.79	3360.53
326	FALSE	1	39	B12															1231.74			26781.3				2011-11-16 20:18:59	1.20599			7283.54	8783.91	135.998
327	FALSE	1	39	B12															1248.73			29904.7				2011-11-16 20:19:18	0.808455			2144.93	1734.08
328	FALSE	1	40	B13															1670.78			5555.92				2011-11-16 20:19:57	0.895687			1758.99	1575.5	125.55
329	FALSE	1	40	B13															1007.69			20679.4				2011-11-16 20:20:16	0.676032			3449.24	2331.79	194.127
330	FALSE	1	40	B13															3129.62			18063.7				2011-11-16 20:20:36	0.939694			1021.56	959.955
331	FALSE	1	40	B13															1274.86			90267.4				2011-11-16 20:20:55	0.331011			24036.3	7956.27	0
332	FALSE	1	41	B14															1373.64			12881.7				2011-11-16 20:21:33	0.64168			2542.6	1631.54
333	FALSE	1	41	B14															1316.72			1.36742e+06				2011-11-16 20:21:52	0.597841			270790	161889	0
334	FALSE	1	42	B15															2960.57			26546.7				2011-11-16 20:22:11	1.11778			1498.81	1675.34
335	FALSE	1	42	B15															2815.47			22179.6				2011-11-16 20:22:30	1.18728			1351.03	1604.05
336	FALSE	1	42	B15															1302.72			82761.3				2011-11-16 20:22:49	0.53279			19521.4	10400.8	0
337	FALSE	1	42	B15															1319.73			2.98548e+06				2011-11-16 20:23:09	0.692327			574468	397720	1077.61
338	FALSE	1	43	B16															1343.7			41548.5				2011-11-16 20:23:28	0.915221			2951.3	2701.1
339	FALSE	1	43	B16															1267.68			18251.8				2011-11-16 20:23:46	1.03588			3147.73	3260.67
340	FALSE	1	43	B16															1132.62			5559.71				2011-11-16 20:24:06	1.0216			1596.36	1630.84
341	FALSE	1	43	B16															893.02			28841.1				2011-11-16 20:24:25	0.891804			774.603	690.794
342	FALSE	1	43	B16															877.048			44006.8				2011-11-16 20:24:44	0.980282			939.049	920.533
343	FALSE	1	43	B16															1581.89			17010.3				2011-11-16 20:25:03	0.811997			2871.39	2331.56
344	FALSE	1	43	B16															809.239			14272.8				2011-11-16 20:25:22	0.840436			847.798	712.521
345	FALSE	1	43	B16															1152.66			17104.5				2011-11-16 20:25:41	2.00659			1664.52	3340.02
346	FALSE	1	43	B16															882.57			19605.6				2011-11-16 20:26:01	0.637155			278.596
347	FALSE	1	43	B16															825.093			104052				2011-11-16 20:26:20	1.13148				278.997
348	FALSE	1	43	B16															1301.72			21112.6				2011-11-16 20:26:39	0.413668			6181.8	2557.21
349	FALSE	1	43	B16															1524.84			21189.5				2011-11-16 20:26:58	0.96773			3527.36	3413.54	50.5406
350	FALSE	1	44	B17															1627.91			23376.2				2011-11-16 20:27:18	2.07158			2876.32	5958.54	22.7198
351	FALSE	1	44	B17															1892.97			9757.73				2011-11-16 20:27:37	1.10417			1526.92	1685.98
352	FALSE	1	44	B17															2986.49			14233.4				2011-11-16 20:27:56	0.947762			893.515	846.839
353	FALSE	1	44	B17															1570.89			33049.9				2011-11-16 20:28:15	0.938685			3597.56	3376.97
354	FALSE	1	45	B18															1221.67			20113.3				2011-11-16 20:28:35	0.454106			4942.95	2244.63
355	FALSE	1	45	B18															1380.74			187445				2011-11-16 20:28:54	1.20469			26911.1	32419.5	0
356	FALSE	1	46	B19															1635.94			14763.7				2011-11-16 20:29:13	0.761763			2691.2	2050.06
357	FALSE	1	46	B19															1507.82			13178.5				2011-11-16 20:29:32	0.681057			2901.13	1975.84
358	FALSE	1	46	B19															1609.88			18324.9				2011-11-16 20:29:51	0.577366			3824.79	2208.3
359	FALSE	1	46	B19															1658.82			15266				2011-11-16 20:30:10	0.592523			4261.68	2525.14
360	FALSE	1	46	B19															1119.55			2731.99				2011-11-16 20:30:29	0.733238			1068.74	783.638
361	FALSE	1	46	B19															1755.98			11161.2				2011-11-16 20:30:49	0.624116			2051.07	1280.1
362	FALSE	1	46	B19															813.215			16162.9				2011-11-16 20:31:08	1.35088			568.415	767.862
363	FALSE	1	46	B19															831.22			11468.9				2011-11-16 20:31:27	0.485176			536.353	260.226
364	FALSE	1	46	B19															1219.62			4555.35				2011-11-16 20:31:46	0.511447			1305.84	667.868
365	FALSE	1	46	B19															2671.36			7486.87				2011-11-16 20:32:05	0.867633			489.08	424.342
366	FALSE	1	46	B19															1477.8			10051.9				2011-11-16 20:32:24	1.03613			858.044	889.048
367	FALSE	1	46	B19															1245.64			6386.34				2011-11-16 20:32:44	0.75125			1094.3	822.089
250	FALSE	1	29	B2															1246.75			51441.3				2011-11-16 19:52:23	1.13734			7985.28	9081.98	7.61257
251	FALSE	1	29	B2															1050.66			55465.9				2011-11-16 19:52:43	1.75468			5051.77	8864.23	18.5096
252	FALSE	1	29	B2															1232.72			101501				2011-11-16 19:53:02	0.723518			19672.3	14233.3	112.226
253	FALSE	1	29	B2															1205.65			54928.6				2011-11-16 19:53:21	0.718718			10568.2	7595.56	0
254	FALSE	1	29	B2															802.436			41815				2011-11-16 19:53:41	0.331475			4314.11	1430.02
255	FALSE	1	29	B2															1330.64			52049.8				2011-11-16 19:54:00	1.32839			5122.74	6804.99
256	FALSE	1	29	B2															1420.83			67747.4				2011-11-16 19:54:19	0.643333			12941.7	8325.84	0
257	FALSE	1	29	B2															1300.69			150165				2011-11-16 19:54:38	0.628329			6376.33	4006.43
258	FALSE	1	29	B2															948.575			96923.3				2011-11-16 19:54:57	0.364903			17212.8	6281	0
259	FALSE	1	29	B2															875.475			26954.5				2011-11-16 19:55:16	0.818499			2488.39	2036.75
260	FALSE	1	29	B2															1259.71			63093.1				2011-11-16 19:55:36	0.597816			13999.3	8369.01	0
368	FALSE	1	47	B20															1514.74			13754.8				2011-11-16 20:33:03	0.6799			4752.79	3231.42
369	FALSE	1	47	B20															1426.8			19123				2011-11-16 20:33:22	1.03036			2590.67	2669.33
370	FALSE	1	47	B20															1491.84			13450.7				2011-11-16 20:33:41	0.730952			2874.16	2100.88
371	FALSE	1	47	B20															2529.27			17466.7				2011-11-16 20:34:00	0.99826			1615.33	1612.52
372	FALSE	1	47	B20															863.631			22141.5				2011-11-16 20:34:19	0.571067			2453.13	1400.9
373	FALSE	1	47	B20															1275.67			15563.2				2011-11-16 20:34:38	0.703506			4613.16	3245.38
374	FALSE	1	47	B20															857.051			52728.6				2011-11-16 20:34:57	0.80583			886.263	714.178
375	FALSE	1	47	B20															838.56			52654.4				2011-11-16 20:35:17	0.694489			8755.35	6080.5
376	FALSE	1	48	B21															1618.09			17418.3				2011-11-16 20:35:55	0.625926			3030.01	1896.56	107.011
377	FALSE	1	48	B21															1958.01			24753.3				2011-11-16 20:36:14	0.771232			3738	2882.87	0
378	FALSE	1	48	B21															1571.76			12659.3				2011-11-16 20:36:33	0.511213			4200.79	2147.5
379	FALSE	1	48	B21															810.243			17952.3				2011-11-16 20:36:52	0.755573			1065.97	805.421
380	FALSE	1	49	B22															1611.89			42049.9				2011-11-16 20:37:12	0.407364			8026.49	3269.7
381	FALSE	1	49	B22															1318.66			33312.1				2011-11-16 20:37:31	0.872188			3360.38	2930.88
382	FALSE	1	49	B22															976.585			43182.6				2011-11-16 20:37:50	0.0380141			12107.1	460.241
383	FALSE	1	49	B22															1085.57			31380.6				2011-11-16 20:38:09	1.32839			6241.37	8291	0
384	FALSE	1	49	B22															841.075			165803				2011-11-16 20:38:29	0.832877			5408.85	4504.91	212.933
385	FALSE	1	50	B23															1233.59			16387.4				2011-11-16 20:38:48	0.671825			3213.89	2159.17
386	FALSE	1	51	B24															854.249			19839.8				2011-11-16 20:39:07	1.02966			473.565	487.609
261	FALSE	1	30	B3															2811.53			33315.3				2011-11-16 19:56:14	1.08785			2066.72	2248.3
262	FALSE	1	30	B3															2380.22			28033.1				2011-11-16 19:56:33	0.921729			2174.25	2004.07
263	FALSE	1	30	B3															1332.82			61574.1				2011-11-16 19:56:53	2.69695			5193.19	14005.8	0
264	FALSE	1	30	B3															1157.57			27921.6				2011-11-16 19:57:12	0.70471			3572.23	2517.38
265	FALSE	1	30	B3															2524.32			47074.9				2011-11-16 19:57:50	0.929212			3159.07	2935.45
266	FALSE	1	30	B3															2668.43			47019.1				2011-11-16 19:58:09	1.14478			2063.97	2362.79
267	FALSE	1	30	B3															1128.6			102491				2011-11-16 19:58:28	0.238224			19313.8	4601.01
268	FALSE	1	30	B3															984.5			79900.8				2011-11-16 19:58:48	0.144289			31558.8	4553.58	47.337
269	FALSE	1	32	B5															1448.93			21082				2011-11-16 19:59:27	0.45154			4864.91	2196.7
270	FALSE	1	32	B5															1101.55			248162				2011-11-16 19:59:46	0.719712			49604.6	35701	1570.2
271	FALSE	1	32	B5															1080.7			69689.3				2011-11-16 20:00:05	0.70101			16261.1	11399.2	325.601
272	FALSE	1	32	B5															800.367			30125.4				2011-11-16 20:00:24	0.836227			1027.2	858.975
273	FALSE	1	32	B5															1072.65			60340.2				2011-11-16 20:00:44	0.600567			11432.3	6865.87	43.2066
274	FALSE	1	32	B5															1270.65			31679.8				2011-11-16 20:01:03	0.885936			5757.36	5100.65	110.401
275	FALSE	1	32	B5															1086.65			332749				2011-11-16 20:01:22	0.568621			61508.9	34975.2	0
276	FALSE	1	32	B5															1165.75			26191.8				2011-11-16 20:01:41	0.943668			1726.07	1628.84
277	FALSE	1	32	B5															1051.72			24949.8				2011-11-16 20:02:00	0.405058			4383.19	1775.45
278	FALSE	1	32	B5															1339.84			22924.1				2011-11-16 20:02:19	0.453812			3020.94	1370.94
279	FALSE	1	32	B5															1475.83			95678.7				2011-11-16 20:02:38	0.584995			10597.5	6199.48	0
280	FALSE	1	32	B5															1197.71			148978				2011-11-16 20:02:57	0.454664			70945.3	32256.3	0
281	FALSE	1	33	B6															1304.63			27636.3				2011-11-16 20:03:17	0.600303			5681.92	3410.87
282	FALSE	1	33	B6															1234.76			62354.2				2011-11-16 20:03:36	0.656823			13123.3	8619.68	357.586
283	FALSE	1	33	B6															1056.5			41993.6				2011-11-16 20:03:55	0.509736			11620	5923.14	0
284	FALSE	1	33	B6															944.545			43509				2011-11-16 20:04:14	1.3259			9644.65	12787.8	0
285	FALSE	1	33	B6															868.541			21625				2011-11-16 20:04:34	0.929367			1300.85	1208.97
286	FALSE	1	33	B6															850.534			18864.7				2011-11-16 20:04:53	0.904721			1359.55	1230.02
287	FALSE	1	33	B6															972.569			15218.6				2011-11-16 20:05:12	0.637343			3719.62	2370.67
288	FALSE	1	33	B6															950.51			36963.8				2011-11-16 20:05:31	1.08265			2867.53	3104.52	243.67
289	FALSE	1	33	B6															1082.59			25395				2011-11-16 20:05:50	1.00333			6883.88	6906.79	0
290	FALSE	1	33	B6															1434.8			60009.3				2011-11-16 20:06:09	0.718141			4487.31	3222.52
291	FALSE	1	33	B6															1073.55			15830.1				2011-11-16 20:06:28	0.573065			4286.57	2456.49
292	FALSE	1	34	B7															1107.63			24674				2011-11-16 20:07:06	0.915876			5774.59	5288.8	92.7536
293	FALSE	1	34	B7															2892.54			36756.7				2011-11-16 20:07:26	1.51882			1075.01	1632.75
294	FALSE	1	34	B7															1539.74			13076.7				2011-11-16 20:07:45	0.718631			3623.18	2603.73	107.282
295	FALSE	1	35	B8															1360.8			25540.9				2011-11-16 20:08:04	0.551062			8204.82	4521.36	32.2201
296	FALSE	1	35	B8															1275.73			40391.2				2011-11-16 20:08:23	0.478105			10307	4927.81	130.44
297	FALSE	1	35	B8															1093.63			86076				2011-11-16 20:08:42	0.758568			12408.6	9412.75	265.145
298	FALSE	1	35	B8															1053.6			92940.3				2011-11-16 20:09:01	0.414609			31005.8	12855.3	0
299	FALSE	1	36	B9															1412.74			22252.9				2011-11-16 20:09:40	0.769008			3874.42	2979.46
300	FALSE	1	36	B9															801.356			23978.7				2011-11-16 20:09:59	0.800575			885.976	709.29
301	FALSE	1	36	B9															1124.66			39644.5				2011-11-16 20:10:19	0.767335			14924.6	11452.2	85.6878
302	FALSE	1	36	B9															1362.8			33531				2011-11-16 20:10:38	0.797886			9655.23	7703.78	79.8829
303	FALSE	1	36	B9															1257.63			69361.4				2011-11-16 20:10:57	0.690245			6008.35	4147.23	31.1294
387	FALSE	1	52	C1															2362.22			19874.6				2011-11-16 21:50:28	0.87338			1994.48	1741.94
388	FALSE	1	52	C1															1290.71			170409				2011-11-16 21:50:47	0.739675			47801.7	35357.7	1640.25
389	FALSE	1	52	C1															1205.65			30890				2011-11-16 21:51:06	0.659754			6963.53	4594.22
390	FALSE	1	52	C1															1474.79			24351.4				2011-11-16 21:51:26	0.993813			5211.23	5178.99
391	FALSE	1	52	C1															996.559			31479.2				2011-11-16 21:51:45	0.974707			5934.78	5784.67	92.8624
392	FALSE	1	52	C1															1298.7			99337.3				2011-11-16 21:52:03	0.606064			4511.05	2733.98	75.8809
393	FALSE	1	52	C1															1071.67			103735				2011-11-16 21:52:22	0.602157			7507.71	4520.82
394	FALSE	1	52	C1															1035.57			28543				2011-11-16 21:52:42	1.07137			2734.81	2930
395	FALSE	1	52	C1															1432.7			53693.6				2011-11-16 21:53:01	0.196196			6393.95	1254.47
396	FALSE	1	52	C1															976.713			425657				2011-11-16 21:53:20	0.609458			91739	55911.1	0
460	FALSE	1	61	C10															2462.22			22383.4				2011-11-16 21:25:50	0.826213			3438.52	2840.95
461	FALSE	1	61	C10															1870.92			31545.5				2011-11-16 21:26:09	1.08156			2766.8	2992.46
462	FALSE	1	61	C10															2167.01			50583				2011-11-16 21:26:29	1.15333			11424.1	13175.8	0
463	FALSE	1	61	C10															1884.81			20572.9				2011-11-16 21:26:48	1.51543			4268.89	6469.2
464	FALSE	1	61	C10															1604.8			53250.5				2011-11-16 21:27:07	1.02335			3489.57	3571.06
465	FALSE	1	61	C10															1250.71			61672.9				2011-11-16 21:27:26	0.790189			11999.2	9481.67	0
466	FALSE	1	61	C10															1305.67			41859.8				2011-11-16 21:27:45	0.447354			7495.33	3353.07
467	FALSE	1	61	C10															822.42			71371.1				2011-11-16 21:28:05	0.836846			11940.3	9992.21	362.644
468	FALSE	1	61	C10															1643.85			533761				2011-11-16 21:28:24	0.886728			11538.3	10231.3	161.036
469	FALSE	1	62	C11															887.498			47396				2011-11-16 21:22:00	0.707277			7944.9	5619.24	95.8373
470	FALSE	1	62	C11															821.434			110684				2011-11-16 21:22:20	0.700174			19627.9	13742.9	0
471	FALSE	1	62	C11															2022.93			51637.2				2011-11-16 21:22:58	1.26782			11214.2	14217.6	0
472	FALSE	1	62	C11															1155.58			39923.6				2011-11-16 21:23:17	0.949157			6484.85	6155.14	144.844
473	FALSE	1	62	C11															1714.83			35194				2011-11-16 21:23:36	0.858934			2734.89	2349.09	48.1332
474	FALSE	1	62	C11															1579.75			31665.3				2011-11-16 21:23:55	0.841106			4003.72	3367.55
475	FALSE	1	62	C11															1634.89			42747.5				2011-11-16 21:24:14	0.741212			4336.44	3214.22
476	FALSE	1	62	C11															1083.54			35865.9				2011-11-16 21:24:34	0.10186			13365.4	1361.4
477	FALSE	1	62	C11															1319.77			39722.1				2011-11-16 21:24:53	0.645576			7010.29	4525.68	18.9873
478	FALSE	1	62	C11															1048.56			73044				2011-11-16 21:25:31	0.814849			6867.46	5595.94
479	FALSE	1	63	C12															1637.98			122235				2011-11-16 21:18:10	1.67536			10804.5	18101.4	23.9138
480	FALSE	1	63	C12															1027.54			55062				2011-11-16 21:18:29	0.580403			9219.26	5350.89	0
481	FALSE	1	63	C12															1877.01			70903.9				2011-11-16 21:18:48	0.682201			9211.26	6283.93	76.4503
482	FALSE	1	63	C12															1299.69			75894.5				2011-11-16 21:19:26	0.680006			12825.9	8721.69	99.7061
483	FALSE	1	63	C12															923.49			36408.9				2011-11-16 21:19:45	1.04086			5988.11	6232.76	5.73556
484	FALSE	1	63	C12															911.433			29818.5				2011-11-16 21:20:04	0.636351			5209.44	3315.03
485	FALSE	1	63	C12															1145.7			45416.4				2011-11-16 21:20:24	0.724457			9549.73	6918.37	0
486	FALSE	1	63	C12															1651.99			61263.2				2011-11-16 21:20:43	4.10569			2299.37	9440.51	0
487	FALSE	1	63	C12															1320.75			52915				2011-11-16 21:21:02	0.760023			10442.5	7936.54	19.4947
488	FALSE	1	63	C12															1260.77			80979.4				2011-11-16 21:21:41	0.991441			8574.1	8500.71	0
489	FALSE	1	64	C13															997.604			65783.2				2011-11-16 21:14:20	1.07133			12434.6	13321.6	0
490	FALSE	1	64	C13															1220.69			65542.9				2011-11-16 21:14:39	0.3236			18149.5	5873.18	23.3131
491	FALSE	1	64	C13															804.42			84489				2011-11-16 21:14:58	0.89286			7528.34	6721.75	232.891
492	FALSE	1	64	C13															1749.86			42171.6				2011-11-16 21:15:17	0.95519			10601.9	10126.8	76.616
493	FALSE	1	64	C13															809.43			44262.1				2011-11-16 21:15:36	1.22338			2699.81	3302.9
494	FALSE	1	64	C13															884.456			49169.9				2011-11-16 21:15:55	0.910979			4796.84	4369.82
495	FALSE	1	64	C13															868.515			39368.2				2011-11-16 21:16:14	1.27907			3921.16	5015.44	168.002
496	FALSE	1	64	C13															2176.98			96911				2011-11-16 21:16:33	1.30746			16904.2	22101.6	0
497	FALSE	1	64	C13															1241.79			22501.3				2011-11-16 21:16:52	0.56428			4980.7	2810.51
498	FALSE	1	64	C13															1284.74			27310.9				2011-11-16 21:17:11	0.597694			6902.78	4125.75
499	FALSE	1	64	C13															2323.08			32673.7				2011-11-16 21:17:31	1.39283			5329.97	7423.72	2.53566
500	FALSE	1	64	C13															1010.7			27945.5				2011-11-16 21:17:50	0.551277			8042.1	4433.43	95.0807
501	FALSE	1	65	C14															829.437			94862.3				2011-11-16 21:10:28	1.04897			4671.56	4900.32	80.8395
502	FALSE	1	65	C14															834.444			48205.3				2011-11-16 21:10:47	0.951782			5779.54	5500.86	78.8666
503	FALSE	1	65	C14															810.427			63645.6				2011-11-16 21:11:07	0.98669			3997.98	3944.77	127.156
504	FALSE	1	65	C14															2321.08			82977.5				2011-11-16 21:11:26	1.51515			13419.8	20333.1	0
505	FALSE	1	65	C14															872.545			71501.5				2011-11-16 21:11:45	1.16239			6095.35	7085.2	143.456
506	FALSE	1	65	C14															1171.66			190539				2011-11-16 21:12:05	0.767977			37054.4	28456.9	1140.48
507	FALSE	1	65	C14															1183.66			107100				2011-11-16 21:12:24	0.707785			7878.57	5576.33	166.759
508	FALSE	1	65	C14															1144.66			54062.9				2011-11-16 21:12:43	0.760886			14085.9	10717.7	0
509	FALSE	1	65	C14															2034.87			79461.2				2011-11-16 21:13:02	1.39558			11847.7	16534.4	214.319
510	FALSE	1	65	C14															2178.98			48775.3				2011-11-16 21:13:41	1.38751			8387.96	11638.4	48.273
511	FALSE	1	65	C14															1161.7			2.33421e+06				2011-11-16 21:14:00	0.732912			340366	249458	0
512	FALSE	1	66	C15															1375.72			123265				2011-11-16 21:06:38	0.459132			16527.2	7588.15	126.15
513	FALSE	1	66	C15															1274.72			114628				2011-11-16 21:06:57	0.579493			25247.4	14630.7	0
514	FALSE	1	66	C15															1586.91			119039				2011-11-16 21:07:16	0.113593			48869.9	5551.29	55.4832
515	FALSE	1	66	C15															1910.17			77528.5				2011-11-16 21:07:36	2.26571			9196.85	20837.4	0
516	FALSE	1	66	C15															896.458			96824.1				2011-11-16 21:07:55	0.454307			20352.3	9246.21	53.8406
517	FALSE	1	66	C15															1924.19			105504				2011-11-16 21:08:14	3.72043			4989.19	18561.9	100.567
518	FALSE	1	66	C15															1129.71			87304.6				2011-11-16 21:08:33	0.702387			16691	11723.6	244.373
519	FALSE	1	66	C15															1885.86			62723.2				2011-11-16 21:08:52	1.71413			7098.62	12167.9	0
520	FALSE	1	66	C15															1350.82			155401				2011-11-16 21:09:12	0.863487			41309.5	35670.2	0
521	FALSE	1	66	C15															866.548			84145.8				2011-11-16 21:09:31	3.84195			4857.69	18663	0
522	FALSE	1	66	C15															986.6			171135				2011-11-16 21:09:50	0.58252			20272.8	11809.3	314.32
523	FALSE	1	66	C15															947.597			816749				2011-11-16 21:10:09	0.87371			47010.2	41073.2	1302.96
524	FALSE	1	67	C16															1312.8			68936.1				2011-11-16 21:02:48	0.784884			11710.3	9191.21	131.169
525	FALSE	1	67	C16															1913.01			92612.6				2011-11-16 21:03:07	1.6577			13313.5	22069.7	0
526	FALSE	1	67	C16															1075.56			75610.1				2011-11-16 21:03:27	0.789513			13078.9	10325.9	5.91965
527	FALSE	1	67	C16															1116.67			73669.5				2011-11-16 21:03:46	0.606281			18483.7	11206.3	0
528	FALSE	1	67	C16															2305.23			165378				2011-11-16 21:04:05	1.35684			9723.94	13193.9	0
529	FALSE	1	67	C16															2161.13			134623				2011-11-16 21:04:24	1.10822			10341.8	11461	87.8969
530	FALSE	1	67	C16															910.483			121472				2011-11-16 21:05:02	0.201637			33645.6	6784.2	0
531	FALSE	1	67	C16															1045.57			134789				2011-11-16 21:05:21	0.855197			10963	9375.56	0
532	FALSE	1	67	C16															1237.58			60405.8				2011-11-16 21:05:41	0.71294			7707.84	5495.23	332.801
533	FALSE	1	67	C16															1376.66			79028.6				2011-11-16 21:06:00	0.324612			14752.8	4788.93	13.2456
534	FALSE	1	68	C17															2015.04			63835.3				2011-11-16 20:59:55	1.23731			7983.37	9877.9	0
535	FALSE	1	68	C17															2277.99			38513.3				2011-11-16 21:00:15	1.40885			5986.56	8434.15	85.3879
536	FALSE	1	68	C17															2447.32			55919.1				2011-11-16 21:00:34	1.0785			5657.06	6101.15
537	FALSE	1	68	C17															1232.64			47031.6				2011-11-16 21:00:53	0.654492			11193.6	7326.1	56.306
538	FALSE	1	68	C17															1927.01			212650				2011-11-16 21:01:12	0.876194			11117.7	9741.31	7.54955
539	FALSE	1	68	C17															1142.6			77106.8				2011-11-16 21:01:31	0.601696			11764.4	7078.58	87.1747
540	FALSE	1	68	C17															985.575			469982				2011-11-16 21:01:50	0.631836			47953.4	30298.7	238.643
541	FALSE	1	69	C18															2449.33			97393.1				2011-11-16 20:58:00	1.27686			8875.96	11333.3	0
542	FALSE	1	69	C18															879.568			204331				2011-11-16 20:58:19	0.813705			13841.3	11262.7	55.9332
543	FALSE	1	69	C18															1532.76			269038				2011-11-16 20:58:38	0.427476			27127.3	11596.3	0
544	FALSE	1	69	C18															1929.01			271590				2011-11-16 20:58:58	0.726291			13891.3	10089.1	0
545	FALSE	1	69	C18															987.58			1.212e+06				2011-11-16 20:59:17	0.645789			114582	73995.9	593.426
546	FALSE	1	70	C19															2017.05			57827.9				2011-11-16 20:54:09	1.06606			7356.11	7842.08	0
547	FALSE	1	70	C19															1984.9			21454.3				2011-11-16 20:54:28	1.1069			4136.83	4579.05
548	FALSE	1	70	C19															1600.87			45206.5				2011-11-16 20:54:47	0.456623			11131	5082.69
549	FALSE	1	70	C19															1290.75			159886				2011-11-16 20:55:06	0.752709			14050.2	10575.7	210.966
550	FALSE	1	70	C19															1629.87			225390				2011-11-16 20:55:25	1.2248			29654.6	36321	0
551	FALSE	1	70	C19															1143.68			113734				2011-11-16 20:55:45	0.663282			17324.7	11491.2	0
552	FALSE	1	70	C19															1262.64			65035.8				2011-11-16 20:56:04	0.532927			15744.6	8390.73	138.965
553	FALSE	1	70	C19															982.568			138226				2011-11-16 20:56:23	0.178237			48554.2	8654.13	69.3523
554	FALSE	1	70	C19															1194.72			148178				2011-11-16 20:56:42	1.18557			12429.1	14735.6	0
555	FALSE	1	70	C19															1531.9			128030				2011-11-16 20:57:01	0.65762			9968.6	6555.55	169.034
556	FALSE	1	70	C19															1158.6			30313				2011-11-16 20:57:21	1.15355			4808.83	5547.2	228.392
557	FALSE	1	70	C19															1028.56			851432				2011-11-16 20:57:40	0.131999			338567	44690.7	0
397	FALSE	1	53	C2															2565.31			63090.6				2011-11-16 21:49:50	0.444306			7146.95	3175.44
398	FALSE	1	53	C2															1476.8			112217				2011-11-16 21:50:09	0.982441			20960.2	20592.2	0
558	FALSE	1	71	C20															838.453			92335.3				2011-11-16 20:50:19	0.184051			18797.8	3459.76	152.141
559	FALSE	1	71	C20															1464.91			78160.5				2011-11-16 20:50:38	0.89358			19054.1	17026.4	0
560	FALSE	1	71	C20															1349.81			232669				2011-11-16 20:50:57	1.13202			31321.4	35456.4	286.034
561	FALSE	1	71	C20															1631.8			142560				2011-11-16 20:51:36	1.06847			20469.7	21871.2	0
562	FALSE	1	71	C20															1520.85			200929				2011-11-16 20:51:55	1.0825			21392	23156.8	0
563	FALSE	1	71	C20															1667.85			151292				2011-11-16 20:52:14	0.967561			22119.5	21401.9	0
564	FALSE	1	71	C20															1501.84			336503				2011-11-16 20:52:33	1.06122			45405.3	48185	175.71
565	FALSE	1	71	C20															884.448			381155				2011-11-16 20:52:52	0.0284232			142915	4062.09	135.131
566	FALSE	1	71	C20															1049.7			288079				2011-11-16 20:53:31	0.826657			60837.8	50292	0
567	FALSE	1	71	C20															1482.93			4.34942e+06				2011-11-16 20:53:50	1.08804			553731	602481	17000.4	1138.13
568	FALSE	1	72	C21															809.426			195985				2011-11-16 20:48:24	1.25605			14695.8	18458.8	0
569	FALSE	1	72	C21															1332.8			2.392e+06				2011-11-16 20:48:43	0.878177			345371	303297	0
570	FALSE	1	72	C21															1436.9			107833				2011-11-16 20:49:02	1.15884			18140.4	21021.9	0
571	FALSE	1	72	C21															903.542			263731				2011-11-16 20:49:21	1.37343			54541.6	74909	0
572	FALSE	1	72	C21															1109.68			1.01871e+06				2011-11-16 20:49:41	0.402923			261703	105446	0
573	FALSE	1	72	C21															1217.64			1.89868e+06				2011-11-16 20:50:00	0.625908			230764	144437	564.421
574	FALSE	1	73	C22															808.459			269794				2011-11-16 20:44:34	1.1348			22583.2	25627.4	31.2091
575	FALSE	1	73	C22															1267.76			131003				2011-11-16 20:44:53	0.861882			16394.1	14129.8	0
576	FALSE	1	73	C22															1320.8			73643.7				2011-11-16 20:45:12	0.881998			14534.5	12819.4	0
577	FALSE	1	73	C22															1352.82			385025				2011-11-16 20:45:31	1.18877			56320.4	66951.9	1276.91
578	FALSE	1	73	C22															2960.4			114674				2011-11-16 20:45:50	1.49105			16721.8	24933.1	0
579	FALSE	1	73	C22															1523.75			166397				2011-11-16 20:46:09	0.854125			23021.3	19663.1	0
580	FALSE	1	73	C22															1368.88			459972				2011-11-16 20:46:28	1.21658			61356.7	74645.6	0
581	FALSE	1	73	C22															905.554			113552				2011-11-16 20:46:48	1.36505			25381.4	34647	0
582	FALSE	1	73	C22															1099.6			357477				2011-11-16 20:47:07	0.170379			132530	22580.4	45.2339
583	FALSE	1	73	C22															1202.77			187703				2011-11-16 20:47:26	0.923488			20832.8	19238.9	252.236
584	FALSE	1	73	C22															1160.62			140477				2011-11-16 20:47:45	0.766401			15596.5	11953.2	488.228
585	FALSE	1	73	C22															1336.82			4.53313e+06				2011-11-16 20:48:04	0.961767			549019	528028	1995.78	1008.19
586	FALSE	1	74	C23															1799.97			14603.2				2011-11-16 20:41:03	0.257379			5777.75	1487.07
587	FALSE	1	74	C23															1744.94			40023				2011-11-16 20:41:22	0.106504			14565.5	1551.28
588	FALSE	1	74	C23															1293.8			168821				2011-11-16 20:41:42	0.870543			23691	20624	0
589	FALSE	1	74	C23															845.446			23824.3				2011-11-16 20:42:01	1.06181			2109.37	2239.76
590	FALSE	1	74	C23															1532.82			94143.1				2011-11-16 20:42:20	0.995656			12161.8	12109	28.2305
591	FALSE	1	74	C23															1053.6			67558.1				2011-11-16 20:42:39	0.350507			21710	7609.52	86.5471
592	FALSE	1	74	C23															1364.84			345311				2011-11-16 20:42:58	1.22665			22336.6	27399.2	0
593	FALSE	1	74	C23															972.614			68150.1				2011-11-16 20:43:17	1.05724			9651.6	10204.1	0
594	FALSE	1	74	C23															1689.91			156018				2011-11-16 20:43:36	0.627828			25177.4	15807.1	42.2186
595	FALSE	1	74	C23															1146.65			274609				2011-11-16 20:43:55	0.608892			19325.7	11767.3	60.425
596	FALSE	1	74	C23															1373.82			1.58092e+06				2011-11-16 20:44:14	1.10334			191677	211485	0
597	FALSE	1	75	C24															1693.94			332821				2011-11-16 20:39:46	0.663076			51502.2	34149.9	0
598	FALSE	1	75	C24															1046.66			103904				2011-11-16 20:40:05	1.03713			15017.9	15575.5	0
599	FALSE	1	75	C24															2816.26			761880				2011-11-16 20:40:24	1.4964			94899.8	142008	0
600	FALSE	1	75	C24															965.572			999020				2011-11-16 20:40:44	0.211577			244953	51826.5	0
399	FALSE	1	54	C3															2220.12			32827.6				2011-11-16 21:46:20	1.23095			4256.62	5239.71
400	FALSE	1	54	C3															2563.31			35538.2				2011-11-16 21:46:39	0.524537			4998.34	2621.81
401	FALSE	1	54	C3															1192.67			42233.6				2011-11-16 21:46:58	0.857309			6527.61	5596.17	0
402	FALSE	1	54	C3															1203.61			23235				2011-11-16 21:47:17	0.313935			10282.8	3228.12
403	FALSE	1	54	C3															1165.76			24705.7				2011-11-16 21:47:36	0.910343			4406.09	4011.05
404	FALSE	1	54	C3															1019.64			42080.6				2011-11-16 21:47:55	0.264411			10579.8	2797.43
405	FALSE	1	54	C3															1135.52			17404.5				2011-11-16 21:48:14	0.866015			3101.61	2686.04
406	FALSE	1	54	C3															841.083			67401				2011-11-16 21:48:33	0.606328			1430.5	867.353
407	FALSE	1	54	C3															825.101			85438.6				2011-11-16 21:48:52	0.873627			9347.82	8166.51	709.156
408	FALSE	1	54	C3															921.47			11359.8				2011-11-16 21:49:11	0.877326			3513.38	3082.38
409	FALSE	1	54	C3															1051.71			36204.6				2011-11-16 21:49:30	0.449067			8667.96	3892.5
410	FALSE	1	55	C4															2218.08			48373.9				2011-11-16 21:44:24	1.51457			4456.05	6749	0
411	FALSE	1	55	C4															2316.12			25214.4				2011-11-16 21:44:44	1.389			3396.24	4717.36
412	FALSE	1	55	C4															1157.61			127324				2011-11-16 21:45:03	0.708048			17489.3	12383.3	296.533
413	FALSE	1	56	C5															1369.69			53427.4				2011-11-16 21:40:33	0.934011			9294.29	8680.97	0
414	FALSE	1	56	C5															1047.57			135749				2011-11-16 21:40:52	1.01279			7970.83	8072.78	0
415	FALSE	1	56	C5															1014.7			75818.8				2011-11-16 21:41:11	0.59246			8747.89	5182.78
416	FALSE	1	56	C5															946.551			87545.7				2011-11-16 21:41:30	0.622415			10331.2	6430.28	13.4067
417	FALSE	1	56	C5															2507.31			74686.5				2011-11-16 21:41:49	1.25218			4164.02	5214.11
418	FALSE	1	56	C5															2363.2			67700.9				2011-11-16 21:42:09	1.00685			6295.98	6339.12	0
419	FALSE	1	56	C5															1923.11			109541				2011-11-16 21:42:28	0.286461			14628.3	4190.46
420	FALSE	1	56	C5															1102.62			48642.3				2011-11-16 21:42:47	1.21184			4106.56	4976.48
421	FALSE	1	56	C5															1158.64			50753.7				2011-11-16 21:43:26	0.830509			7130.72	5922.13
422	FALSE	1	56	C5															820.603			572908				2011-11-16 21:43:46	0.699489			161082	112675	0
423	FALSE	1	56	C5															1119.56			152552				2011-11-16 21:44:05	0.767923			15484.2	11890.7	562.782
424	FALSE	1	57	C6															2505.31			66972.9				2011-11-16 21:36:42	1.05485			4750.7	5011.26
425	FALSE	1	57	C6															2317.14			56322.6				2011-11-16 21:37:02	1.59414			7768.27	12383.7	0
426	FALSE	1	57	C6															2361.21			66520				2011-11-16 21:37:20	1.12771			5788.08	6527.3	0
427	FALSE	1	57	C6															1978.12			39402.3				2011-11-16 21:37:39	0.773643			5904.8	4568.21
428	FALSE	1	57	C6															2219.11			92237.9				2011-11-16 21:37:58	1.42785			12584.1	17968.2	0
429	FALSE	1	57	C6															800.418			39982.9				2011-11-16 21:38:18	0.797058			2359.83	1880.92
430	FALSE	1	57	C6															1201.61			19172.4				2011-11-16 21:38:37	0.89766			4442.52	3987.87
431	FALSE	1	57	C6															1225.58			22412.7				2011-11-16 21:38:56	0.628951			4714.59	2965.25	161.944
432	FALSE	1	57	C6															1779			64147.1				2011-11-16 21:39:15	0.200991			10299.5	2070.11
433	FALSE	1	57	C6															1049.58			109833				2011-11-16 21:39:35	1.05306			5038.31	5305.65	75.1354
434	FALSE	1	57	C6															1258.72			61246.1				2011-11-16 21:39:54	0.388573			17833.4	6929.56	170.188
435	FALSE	1	57	C6															891.65			142427				2011-11-16 21:40:13	0.594033			40760.1	24212.8	0
436	FALSE	1	58	C7															2107.01			34802				2011-11-16 21:34:08	1.30326			5704.83	7434.86
437	FALSE	1	58	C7															1544.78			31041.3				2011-11-16 21:34:27	1.08648			3050.82	3314.66
[truncated: 3,023 more rows]

## Sheet: PHO5(a)_1_MSMS_summary
	Submit To DeNovo	Plate Number	Spot Index	Spot Label	Protein Name	Species	Accession Number	Total Ion Score	Total Ion Score C.I. %	Protein MW	Protein PI	Best Peptide Sequence	Start Sequence Position	End Sequence Position	Modification	Ion Score	Ion Score C.I. %	Calculated Mass	Observed Mass	Match Error Da	Match Error PPM	Total MS/MS Ion Cluster Area	MS/MS Ion Cluster Area Matched %	Custom1	Custom2	Acquisition Time	iTRAQ Ratio (117/116)	Avg. iTRAQ Ratio (117/116)	iTRAQ Peptides (117/116)	iTRAQ 114 Reagent Cluster Area	iTRAQ 115 Reagent Cluster Area	iTRAQ 116 Reagent Cluster Area	iTRAQ 117 Reagent Cluster Area
[truncated: 3,288 more rows]

[truncated: 1 more sheets: PHO5(a)_2_MSMS_summary]
